# Supplementary material for: Genetic Diversity and Population Structure in Two Mangrove Species (Sonneratia alba and Sonneratia caseolaris) Across Coastal Areas of Thailand
Source: Biology (Basel). 2026 Jan 13;15(2):141. doi: 10.3390/biology15020141 (PMC12837700; doi:10.3390/biology15020141)
Supplement: Supplementary file 1 [file biology-15-00141-s001.zip › Supplementary Table.xlsx]

## Sheet: Table S1
Supplementary Table S1. List of S. alba accessions.
Sample name	Code	Province	Region	Total_read	Map_read	% mapped
CBI-Sa-01	CBI	Chon Buri	Gulf of Thailand	18227086	17845526	97.9066
CPN-Sa-04	CPN	Chumphon	Gulf of Thailand	30258940	29247940	96.6588
CPN-Sa-02	CPN	Chumphon	Gulf of Thailand	13287454	12846735	96.6832
CPN-Sa-03	CPN	Chumphon	Gulf of Thailand	13482842	13069491	96.9342
CPN-Sa-05	CPN	Chumphon	Gulf of Thailand	12549832	12284893	97.8889
CPN-Sa-01	CPN	Chumphon	Gulf of Thailand	31907582	31539476	98.8463
CTI-Sa-09	CTI	Chanthaburi	Gulf of Thailand	20119304	18027908	89.605
CTI-Sa-07	CTI	Chanthaburi	Gulf of Thailand	18486948	16788036	90.8102
CTI-Sa-02	CTI	Chanthaburi	Gulf of Thailand	8645636	7935852	91.7903
CTI-Sa-06	CTI	Chanthaburi	Gulf of Thailand	23926662	22251666	92.9995
CTI-Sa-04	CTI	Chanthaburi	Gulf of Thailand	7228628	6735498	93.1781
CTI-Sa-01	CTI	Chanthaburi	Gulf of Thailand	15765650	15059485	95.5209
CTI-Sa-10	CTI	Chanthaburi	Gulf of Thailand	24509466	23562218	96.1352
CTI-Sa-08	CTI	Chanthaburi	Gulf of Thailand	16558224	16083579	97.1335
CTI-Sa-03	CTI	Chanthaburi	Gulf of Thailand	36287496	35411904	97.5871
CTI-Sa-05	CTI	Chanthaburi	Gulf of Thailand	23739032	23167157	97.591
KBI-Sa-11	KBI	Krabi	Andaman	25370878	17314138	68.2441
KBI-Sa-10	KBI	Krabi	Andaman	9455000	7158127	75.7073
KBI-Sa-09	KBI	Krabi	Andaman	18066518	13684100	75.7429
KBI-Sa-15	KBI	Krabi	Andaman	9161906	6967062	76.0438
KBI-Sa-14	KBI	Krabi	Andaman	2953292	2369772	80.2417
KBI-Sa-12	KBI	Krabi	Andaman	12776650	11058525	86.5526
KBI-Sa-13	KBI	Krabi	Andaman	17755880	15705010	88.4496
NST-Sa-05	NST	Nakhon Si Thammarat	Gulf of Thailand	31151552	22853214	73.3614
NST-Sa-07	NST	Nakhon Si Thammarat	Gulf of Thailand	28495100	21247635	74.5659
NST-Sa-06	NST	Nakhon Si Thammarat	Gulf of Thailand	16552262	12573760	75.964
NST-Sa-08	NST	Nakhon Si Thammarat	Gulf of Thailand	4307590	3474363	80.6568
NST-Sa-12	NST	Nakhon Si Thammarat	Gulf of Thailand	5007736	4064849	81.1714
NST-Sa-10	NST	Nakhon Si Thammarat	Gulf of Thailand	3641188	2993065	82.2002
NST-Sa-09	NST	Nakhon Si Thammarat	Gulf of Thailand	9163872	7652802	83.5106
NST-Sa-11	NST	Nakhon Si Thammarat	Gulf of Thailand	7285916	6719164	92.2213
NST-Sa-02	NST	Nakhon Si Thammarat	Gulf of Thailand	12758076	12083231	94.7104
NST-Sa-04	NST	Nakhon Si Thammarat	Gulf of Thailand	10431772	10071277	96.5443
NST-Sa-03	NST	Nakhon Si Thammarat	Gulf of Thailand	19871050	19401813	97.6386
NST-Sa-01	NST	Nakhon Si Thammarat	Gulf of Thailand	28704194	28065193	97.7738
PKT-Sa-05	PKT	Phuket	Andaman	14340932	13409696	93.5064
PKT-Sa-04	PKT	Phuket	Andaman	43444520	42404432	97.6059
PKT-Sa-02	PKT	Phuket	Andaman	29206746	28961101	99.1589
PKT-Sa-03	PKT	Phuket	Andaman	38694614	38381193	99.19
PKT-Sa-01	PKT	Phuket	Andaman	43853670	43518309	99.2353
PNG-Sa-06	PNG	Phang-nga	Andaman	5597388	2938744	52.5021
PNG-Sa-07	PNG	Phang-nga	Andaman	6543940	4428613	67.675
PNG-Sa-04	PNG	Phang-nga	Andaman	26462238	18353113	69.3559
PNG-Sa-02	PNG	Phang-nga	Andaman	3901942	2947145	75.5302
PNG-Sa-01	PNG	Phang-nga	Andaman	8274064	6269892	75.7777
PNG-Sa-03	PNG	Phang-nga	Andaman	15826620	12245023	77.3698
PNG-Sa-08	PNG	Phang-nga	Andaman	19202570	16115797	83.9252
PNG-Sa-05	PNG	Phang-nga	Andaman	8664062	7352148	84.858
PNG-Sa-09	PNG	Phang-nga	Andaman	39506076	37447622	94.7895
PNG-Sa-10	PNG	Phang-nga	Andaman	24308730	23811279	97.9536
PTN-Sa-01	PTN	Pattani	Gulf of Thailand	24859726	24337116	97.8978
PTN-Sa-02	PTN	Pattani	Gulf of Thailand	11936900	11780178	98.6871
RNG-Sa-08	RNG	Ranong	Andaman	9723268	7167121	73.711
RNG-Sa-03	RNG	Ranong	Andaman	13179086	9961175	75.5832
RNG-Sa-04	RNG	Ranong	Andaman	15857758	12741852	80.3509
RNG-Sa-02	RNG	Ranong	Andaman	22035828	18163659	82.4278
RNG-Sa-01	RNG	Ranong	Andaman	16134028	13362846	82.824
RNG-Sa-05	RNG	Ranong	Andaman	14533740	12257343	84.3372
RYG-Sa-02	RYG	Rayong	Gulf of Thailand	16850870	15358947	91.1463
RYG-Sa-01	RYG	Rayong	Gulf of Thailand	17242674	16451483	95.4114
RYG-Sa-03	RYG	Rayong	Gulf of Thailand	33805532	32656825	96.602
SKA-Sa-03	SKA	Songkhla	Gulf of Thailand	36461014	36037785	98.8392
SKA-Sa-04	SKA	Songkhla	Gulf of Thailand	32009148	31696403	99.023
SKA-Sa-01	SKA	Songkhla	Gulf of Thailand	13365720	13246162	99.1055
SKA-Sa-02	SKA	Songkhla	Gulf of Thailand	46788864	46490065	99.3614
SNI-Sa-04	SNI	Surat Thani	Gulf of Thailand	5230222	4550348	87.001
SNI-Sa-10	SNI	Surat Thani	Gulf of Thailand	8577256	7799488	90.9322
SNI-Sa-02	SNI	Surat Thani	Gulf of Thailand	4887736	4471165	91.4772
SNI-Sa-07	SNI	Surat Thani	Gulf of Thailand	12141016	11117025	91.5659
SNI-Sa-01	SNI	Surat Thani	Gulf of Thailand	8013232	7358187	91.8255
SNI-Sa-05	SNI	Surat Thani	Gulf of Thailand	20205598	18775771	92.9236
SNI-Sa-12	SNI	Surat Thani	Gulf of Thailand	8717072	8138951	93.3679
SNI-Sa-13	SNI	Surat Thani	Gulf of Thailand	18008334	16844712	93.5384
SNI-Sa-11	SNI	Surat Thani	Gulf of Thailand	15049940	14109911	93.7539
SNI-Sa-14	SNI	Surat Thani	Gulf of Thailand	21333920	20035395	93.9133
SNI-Sa-09	SNI	Surat Thani	Gulf of Thailand	17055484	16259358	95.3321
SNI-Sa-03	SNI	Surat Thani	Gulf of Thailand	11350726	10881248	95.8639
SNI-Sa-06	SNI	Surat Thani	Gulf of Thailand	24781536	23852865	96.2526
SNI-Sa-08	SNI	Surat Thani	Gulf of Thailand	62772238	61302751	97.659
STN-Sa-05	STN	Satun	Andaman	1422104	1176375	82.7207
STN-Sa-03	STN	Satun	Andaman	28792834	25488829	88.5249
STN-Sa-08	STN	Satun	Andaman	22795834	20722292	90.9039
STN-Sa-09	STN	Satun	Andaman	11305370	10471220	92.6216
STN-Sa-11	STN	Satun	Andaman	18579898	17391408	93.6034
STN-Sa-04	STN	Satun	Andaman	17157696	16140510	94.0715
STN-Sa-12	STN	Satun	Andaman	23853090	22497752	94.318
STN-Sa-10	STN	Satun	Andaman	13030786	12378724	94.996
STN-Sa-06	STN	Satun	Andaman	17648554	16785729	95.1111
STN-Sa-01	STN	Satun	Andaman	36926028	36057760	97.6486
STN-Sa-07	STN	Satun	Andaman	24605326	24055701	97.7662
STN-Sa-02	STN	Satun	Andaman	50506098	49514697	98.0371
TRG-Sa-04	TRG	Trang	Andaman	4298514	3623764	84.3027
TRG-Sa-01	TRG	Trang	Andaman	13414216	11606901	86.5269
TRG-Sa-05	TRG	Trang	Andaman	22619836	20983794	92.7672
TRT-Sa-14	TRT	Trat	Gulf of Thailand	5462074	4039963	73.9639
TRT-Sa-09	TRT	Trat	Gulf of Thailand	15041002	12284146	81.6711
TRT-Sa-13	TRT	Trat	Gulf of Thailand	3552786	2933109	82.558
TRT-Sa-04	TRT	Trat	Gulf of Thailand	30229164	25937547	85.8031
TRT-Sa-01	TRT	Trat	Gulf of Thailand	6293598	5426246	86.2185
TRT-Sa-12	TRT	Trat	Gulf of Thailand	17793778	16854979	94.724
TRT-Sa-08	TRT	Trat	Gulf of Thailand	7260694	6961308	95.8766
TRT-Sa-03	TRT	Trat	Gulf of Thailand	17677090	17085676	96.6543
TRT-Sa-06	TRT	Trat	Gulf of Thailand	10658156	10315702	96.7869
TRT-Sa-10	TRT	Trat	Gulf of Thailand	25674952	24956524	97.2018
TRT-Sa-07	TRT	Trat	Gulf of Thailand	9919080	9662929	97.4176
TRT-Sa-11	TRT	Trat	Gulf of Thailand	44836046	43870480	97.8465
TRT-Sa-05	TRT	Trat	Gulf of Thailand	21647240	21240576	98.1214
Mean				1.87068e+07	1.72296e+07	89.7802

## Sheet: Table S2
Supplementary Table S2. List of S. caseolaris accessions.
Sample name	Code	Province	Region	Total_read	Map_read	% mapped
BKK-SC-01	BKK	Bangkok	Gulf of Thailand	5794926	5443369	93.9334
CBI-Sc-01	CBI	Chon Buri	Gulf of Thailand	7971752	7363764	92.3732
CCO-Sc-01	CCO	Chachoengsao	Gulf of Thailand	25743288	24528387	95.2807
CCO-Sc-02	CCO	Chachoengsao	Gulf of Thailand	18642934	17765966	95.296
CCO-Sc-03	CCO	Chachoengsao	Gulf of Thailand	27886870	26307482	94.3364
CCO-Sc-04	CCO	Chachoengsao	Gulf of Thailand	19314712	18268448	94.5831
CCO-Sc-05	CCO	Chachoengsao	Gulf of Thailand	12555074	11417511	90.9394
CCO-Sc-06	CCO	Chachoengsao	Gulf of Thailand	17653938	15994797	90.6019
CPN-Sc-01	CPN	Chumphon	Gulf of Thailand	14519742	13645473	93.9788
CPN-Sc-02	CPN	Chumphon	Gulf of Thailand	17057288	16159340	94.7357
CPN-Sc-03	CPN	Chumphon	Gulf of Thailand	3332936	2753379	82.6112
CPN-Sc-04	CPN	Chumphon	Gulf of Thailand	14398550	13775386	95.672
CPN-Sc-05	CPN	Chumphon	Gulf of Thailand	22328726	21006591	94.0788
CTI-Sc-01	CTI	Chanthaburi	Gulf of Thailand	8882388	8537342	96.1154
CTI-Sc-02	CTI	Chanthaburi	Gulf of Thailand	15088826	14565612	96.5324
CTI-Sc-03	CTI	Chanthaburi	Gulf of Thailand	30266950	28745148	94.9721
CTI-Sc-04	CTI	Chanthaburi	Gulf of Thailand	31278086	28910433	92.4303
CTI-Sc-05	CTI	Chanthaburi	Gulf of Thailand	5992388	4926720	82.2163
CTI-Sc-06	CTI	Chanthaburi	Gulf of Thailand	15155350	14253943	94.0522
CTI-Sc-07	CTI	Chanthaburi	Gulf of Thailand	50145552	47299885	94.3252
CTI-Sc-08	CTI	Chanthaburi	Gulf of Thailand	51558532	48253705	93.5901
CTI-Sc-09	CTI	Chanthaburi	Gulf of Thailand	70590940	66249453	93.8498
CTI-Sc-10	CTI	Chanthaburi	Gulf of Thailand	36327356	33674185	92.6965
NST-Sc-01	NST	Nakhon Si Thammarat	Gulf of Thailand	7475350	7108424	95.0915
NST-Sc-02	NST	Nakhon Si Thammarat	Gulf of Thailand	10382156	9853124	94.9044
NST-Sc-03	NST	Nakhon Si Thammarat	Gulf of Thailand	10405142	9828979	94.4627
NST-Sc-04	NST	Nakhon Si Thammarat	Gulf of Thailand	14556110	13703025	94.1393
NST-Sc-05	NST	Nakhon Si Thammarat	Gulf of Thailand	20324344	19022954	93.5969
NST-Sc-06	NST	Nakhon Si Thammarat	Gulf of Thailand	30658522	29151912	95.0858
NST-Sc-07	NST	Nakhon Si Thammarat	Gulf of Thailand	10249610	9475292	92.4454
NST-Sc-08	NST	Nakhon Si Thammarat	Gulf of Thailand	17034122	16048374	94.2131
NST-Sc-09	NST	Nakhon Si Thammarat	Gulf of Thailand	23548816	22091565	93.8118
NST-Sc-10	NST	Nakhon Si Thammarat	Gulf of Thailand	23680946	22786771	96.2241
NST-Sc-11	NST	Nakhon Si Thammarat	Gulf of Thailand	30717950	28268406	92.0257
NST-Sc-12	NST	Nakhon Si Thammarat	Gulf of Thailand	25415548	23494989	92.4434
NST-Sc-13	NST	Nakhon Si Thammarat	Gulf of Thailand	11589208	10978652	94.7317
NST-Sc-14	NST	Nakhon Si Thammarat	Gulf of Thailand	11890542	11350830	95.461
NWT-Sc-01	NWT	Narathiwat	Gulf of Thailand	25273056	22952774	90.8191
NWT-Sc-02	NWT	Narathiwat	Gulf of Thailand	10850118	9790909	90.2378
PBI-Sc-01	PBI	Phetchaburi	Gulf of Thailand	32236562	29531473	91.6086
PBI-Sc-02	PBI	Phetchaburi	Gulf of Thailand	11518740	10280207	89.2477
PBI-Sc-03	PBI	Phetchaburi	Gulf of Thailand	12871842	12061907	93.7077
PBI-Sc-04	PBI	Phetchaburi	Gulf of Thailand	15922414	14772970	92.781
PBI-Sc-05	PBI	Phetchaburi	Gulf of Thailand	12980146	12060200	92.9127
PLG-Sc-01	PLG	Phatthalung	Gulf of Thailand	29674366	27834258	93.799
PLG-Sc-02	PLG	Phatthalung	Gulf of Thailand	17793558	17159212	96.435
PNG-Sc-01	PNG	Phang-nga	Andaman	21232514	20016107	94.271
PNG-Sc-02	PNG	Phang-nga	Andaman	21696534	20148899	92.8669
PNG-Sc-03	PNG	Phang-nga	Andaman	24880500	23231877	93.3738
PNG-Sc-04	PNG	Phang-nga	Andaman	15185670	13791837	90.8214
PNG-Sc-05	PNG	Phang-nga	Andaman	19308930	18269779	94.6183
PTN-Sc-01	PTN	Pattani	Gulf of Thailand	17518680	16476362	94.0502
PTN-Sc-02	PTN	Pattani	Gulf of Thailand	11733160	10626366	90.567
RNG-Sc-01	RNG	Ranong	Andaman	13987120	13036624	93.2045
RNG-Sc-02	RNG	Ranong	Andaman	39160752	36656125	93.6042
RNG-Sc-03	RNG	Ranong	Andaman	13454510	12510606	92.9845
RNG-Sc-04	RNG	Ranong	Andaman	36423580	34077021	93.5576
RNG-Sc-05	RNG	Ranong	Andaman	46672312	44158806	94.6146
RNG-Sc-06	RNG	Ranong	Andaman	73323546	69346736	94.5764
RNG-Sc-07	RNG	Ranong	Andaman	27538168	25884588	93.9953
RNG-Sc-08	RNG	Ranong	Andaman	27920072	24926575	89.2783
RNG-Sc-09	RNG	Ranong	Andaman	25476476	23111571	90.7173
RNG-Sc-10	RNG	Ranong	Andaman	25872706	24036325	92.9022
RYG-Sc-01	RYG	Rayong	Gulf of Thailand	23107516	22081705	95.5607
RYG-Sc-02	RYG	Rayong	Gulf of Thailand	38095276	36441186	95.658
RYG-Sc-03	RYG	Rayong	Gulf of Thailand	7295552	5669229	77.708
SKA-Sc-01	SKA	Songkhla	Gulf of Thailand	37191702	35557380	95.6057
SKA-Sc-02	SKA	Songkhla	Gulf of Thailand	17069422	16446263	96.3493
SKA-Sc-03	SKA	Songkhla	Gulf of Thailand	18202968	15424323	84.7352
SKM-Sc-01	SKM	Samut Songkhram	Gulf of Thailand	5793746	5175950	89.3368
SKM-Sc-02	SKM	Samut Songkhram	Gulf of Thailand	35059848	32114209	91.5983
SKM-Sc-03	SKM	Samut Songkhram	Gulf of Thailand	40489354	38081741	94.0537
SKM-Sc-04	SKM	Samut Songkhram	Gulf of Thailand	47845516	44983848	94.0189
SKM-Sc-05	SKM	Samut Songkhram	Gulf of Thailand	42042000	39029032	92.8334
SKN-Sc-01	SKN	Samut Sakhon	Gulf of Thailand	27168644	25546931	94.0309
SKN-Sc-02	SKN	Samut Sakhon	Gulf of Thailand	22853498	21480863	93.9938
SKN-Sc-03	SKN	Samut Sakhon	Gulf of Thailand	34112872	32558489	95.4434
SKN-Sc-04	SKN	Samut Sakhon	Gulf of Thailand	19534886	18337348	93.8697
SKN-Sc-05	SKN	Samut Sakhon	Gulf of Thailand	16215358	15152413	93.4448
SNI-Sc-01	SNI	Surat Thani	Gulf of Thailand	34309966	32124957	93.6316
SNI-Sc-02	SNI	Surat Thani	Gulf of Thailand	11397136	10022059	87.9349
SNI-Sc-03	SNI	Surat Thani	Gulf of Thailand	57955396	54008203	93.1893
SNI-Sc-04	SNI	Surat Thani	Gulf of Thailand	25140576	23339232	92.8349
SNI-Sc-05	SNI	Surat Thani	Gulf of Thailand	11419692	10503850	91.9802
SNI-Sc-06	SNI	Surat Thani	Gulf of Thailand	13051598	11970243	91.7148
SNI-Sc-07	SNI	Surat Thani	Gulf of Thailand	20651768	19289310	93.4027
SNI-Sc-08	SNI	Surat Thani	Gulf of Thailand	12146764	11125712	91.594
SNI-Sc-09	SNI	Surat Thani	Gulf of Thailand	21776622	20563079	94.4273
SNI-Sc-10	SNI	Surat Thani	Gulf of Thailand	16976122	16051974	94.5562
SNI-Sc-11	SNI	Surat Thani	Gulf of Thailand	20895854	19447753	93.0699
SNI-Sc-12	SNI	Surat Thani	Gulf of Thailand	37730394	35480518	94.037
SNI-Sc-13	SNI	Surat Thani	Gulf of Thailand	22590192	20559143	91.0092
SNI-Sc-14	SNI	Surat Thani	Gulf of Thailand	21601302	18725976	86.6891
SNI-Sc-15	SNI	Surat Thani	Gulf of Thailand	15524780	14475064	93.2384
SPK-Sc-01	SPK	Samut Prakan	Gulf of Thailand	14115752	13079736	92.6606
SPK-Sc-02	SPK	Samut Prakan	Gulf of Thailand	28813118	27345875	94.9077
SPK-Sc-03	SPK	Samut Prakan	Gulf of Thailand	21892198	20624739	94.2105
STN-Sc-01	STN	Satun	Andaman	55066738	52100802	94.6139
STN-Sc-02	STN	Satun	Andaman	35133150	33231227	94.5865
STN-Sc-03	STN	Satun	Andaman	18813796	17198548	91.4146
STN-Sc-04	STN	Satun	Andaman	20233562	19154360	94.6663
STN-Sc-05	STN	Satun	Andaman	9144692	8790190	96.1234
STN-Sc-06	STN	Satun	Andaman	16748318	16051334	95.8385
STN-Sc-07	STN	Satun	Andaman	25061656	23485242	93.7099
STN-Sc-08	STN	Satun	Andaman	18633814	16135179	86.5909
STN-Sc-09	STN	Satun	Andaman	33201310	30033409	90.4585
STN-Sc-10	STN	Satun	Andaman	22819156	20521705	89.9319
STN-Sc-11	STN	Satun	Andaman	12841438	11511290	89.6418
STN-Sc-12	STN	Satun	Andaman	21914698	20274935	92.5175
STN-Sc-13	STN	Satun	Andaman	23490844	21868693	93.0945
STN-Sc-14	STN	Satun	Andaman	14655352	13697020	93.4609
TRG-Sc-01	TRG	Trang	Andaman	21747096	20782091	95.5626
TRG-Sc-02	TRG	Trang	Andaman	16277368	14934151	91.7479
TRG-Sc-03	TRG	Trang	Andaman	25106082	24103271	96.0057
TRG-Sc-04	TRG	Trang	Andaman	15222060	14602323	95.9287
TRG-Sc-05	TRG	Trang	Andaman	15837370	14768301	93.2497
TRT-Sc-01	TRT	Trat	Gulf of Thailand	7502454	7099176	94.6247
TRT-Sc-02	TRT	Trat	Gulf of Thailand	31787988	29133342	91.6489
TRT-Sc-03	TRT	Trat	Gulf of Thailand	18034480	16505731	91.5232
TRT-Sc-04	TRT	Trat	Gulf of Thailand	13954046	12774057	91.5438
TRT-Sc-05	TRT	Trat	Gulf of Thailand	39031922	36549233	93.6393
TRT-Sc-06	TRT	Trat	Gulf of Thailand	24230732	22760900	93.934
TRT-Sc-07	TRT	Trat	Gulf of Thailand	55574454	51945150	93.4695
TRT-Sc-08	TRT	Trat	Gulf of Thailand	11129564	10296933	92.5187
TRT-Sc-09	TRT	Trat	Gulf of Thailand	21965428	20182460	91.8828
TRT-Sc-10	TRT	Trat	Gulf of Thailand	10642900	9655056	90.7183
TRT-Sc-11	TRT	Trat	Gulf of Thailand	16336104	15008850	91.8753
TRT-Sc-12	TRT	Trat	Gulf of Thailand	13821172	12772794	92.4147
TRT-Sc-13	TRT	Trat	Gulf of Thailand	9358880	8385713	89.6017
TRT-Sc-14	TRT	Trat	Gulf of Thailand	29426396	27598868	93.7895
TRT-Sc-15	TRT	Trat	Gulf of Thailand	8945340	7689880	85.9652
Mean				2.27075e+07	2.11769e+07	92.8322

## Sheet: Table S3
Supplementary Table S3. List of 2,664 SNPs and their characteristics in S. alba.
SNP name	alleles	chrom	pos	CBI-Sa-01	CPN-Sa-01	CPN-Sa-02	CPN-Sa-03	CPN-Sa-04	CPN-Sa-05	CTI-Sa-01	CTI-Sa-02	CTI-Sa-03	CTI-Sa-04	CTI-Sa-05	CTI-Sa-06	CTI-Sa-07	CTI-Sa-08	CTI-Sa-09	CTI-Sa-10	KBI-Sa-09	KBI-Sa-10	KBI-Sa-11	KBI-Sa-12	KBI-Sa-13	KBI-Sa-14	KBI-Sa-15	NST-Sa-01	NST-Sa-02	NST-Sa-03	NST-Sa-04	NST-Sa-05	NST-Sa-06	NST-Sa-07	NST-Sa-08	NST-Sa-09	NST-Sa-10	NST-Sa-11	NST-Sa-12	PKT-Sa-01	PKT-Sa-02	PKT-Sa-03	PKT-Sa-04	PKT-Sa-05	PNG-Sa-01	PNG-Sa-02	PNG-Sa-03	PNG-Sa-04	PNG-Sa-05	PNG-Sa-06
SNP1	G/T	GWHBCIQ00000001	10259624	GG	GG	GT	GG	GG	GG	GG	GG	GG	GG	GG	GG	GG	GG	GG	GG	GG	GG	GG	GG	GG	GT	GT	GG	GG	GG	GG	GG	GG	GG	GT	GT	GT	GG	GG	GG	GG	GG	GG	GG	GG	GT	GG	GG	GG	GG
SNP2	C/G	GWHBCIQ00000001	10259663	CC	CC	CG	CC	CC	CC	CC	CC	CC	CC	CC	CC	CC	CC	CC	CC	CC	CC	CC	CC	CC	CG	CC	CC	CC	CC	CC	CC	CC	CC	CG	CG	CG	CC	CC	CC	CC	CC	CC	CC	CC	CG	CC	CC	CC	CC
SNP3	T/C	GWHBCIQ00000001	10259716	TC	TT	TC	TT	TT	TC	TC	TC	TT	TT	TC	TT	TT	TT	TT	TT	TT	TT	TT	TT	TC	TT	TT	TT	TT	TT	TT	TT	TT	TT	TC	TT	TT	TT	TT	TT	TT	TT	TT	TT	TT	TT	TT	TT	TT	TT
SNP4	T/A	GWHBCIQ00000001	10259771	TA	TA	TA	TT	TT	TA	TA	TT	TT	TT	TA	TT	TT	TT	TT	TT	TT	TT	TT	TA	TA	TT	TT	TT	TT	TT	TT	TT	TT	TT	TT	TT	TT	TT	TT	TT	TT	TT	TT	TT	TT	TT	TT	TT	TT	TT
SNP5	A/C	GWHBCIQ00000001	10259774	AA	AA	AC	CC	CC	AC	AA	AA	AA	AA	AA	AA	AA	AA	AA	AA	CC	CC	CC	AC	AC	AC	AC	AA	AA	AA	AA	AA	AA	AA	AC	AC	AC	AA	AC	AC	CC	CC	CC	AC	AC	AA	CC	CC	CC	CC
SNP6	C/T	GWHBCIQ00000001	10259780	CT	CT	CT	CC	CC	CT	CT	CC	CC	CC	CT	CC	CC	CC	CC	CC	CC	CC	CC	CT	CT	CC	CC	CC	CC	CC	CC	CC	CC	CC	CC	CC	CC	CC	CC	CC	CC	CC	CC	CC	CC	CC	CC	CC	CC	CC
SNP7	C/T	GWHBCIQ00000001	10259829	CT	CT	CT	CC	CC	CT	CT	CC	CC	CC	CT	CC	CC	CC	CC	CC	CC	CC	CC	CT	CT	CC	CC	CC	CC	CC	CC	CC	CC	CC	CC	CC	CC	CC	CC	CC	CC	CC	CC	CC	CC	CC	CC	CC	CC	CC
SNP8	C/T	GWHBCIQ00000001	10259830	CT	CT	CT	CC	CC	CT	CT	CC	CC	CC	CT	CC	CC	CC	CC	CC	CC	CC	CC	CT	CT	CT	CC	CC	CC	CC	CC	CC	CC	CC	CC	CC	CC	CC	CC	CC	CC	CC	CC	CC	CC	CC	CC	CC	CC	CC
SNP9	T/C	GWHBCIQ00000001	10495537	TT	TT	TC	TT	TT	TT	TT	TT	TT	TT	TT	TT	TT	TT	TT	TT	TT	TT	TT	TC	TT	TC	TC	TT	TT	TT	TT	TT	TT	TT	TC	TC	TC	TT	TC	TT	TT	TT	TT	TT	TT	TC	TT	TT	TT	TT
SNP10	C/T	GWHBCIQ00000001	10495541	CC	CC	CT	CC	CC	CC	CC	CC	CC	CC	CC	CC	CC	CC	CC	CC	CC	CC	CC	CT	CC	CT	CT	CC	CC	CC	CC	CC	CC	CC	CT	CT	CT	CC	CT	CC	CC	CC	CC	CC	CC	CT	CC	CC	CC	CC
SNP11	G/A	GWHBCIQ00000001	11204720	GG	GA	GA	GG	GG	GG	GA	GG	GA	GG	GG	GG	GG	GG	GG	GG	GG	GG	GG	GG	GG	GA	GA	GG	GG	GG	GG	GG	GG	GG	GA	GA	GA	GG	GA	GG	GG	GG	GG	GG	GG	GA	GG	GG	GG	GG
SNP12	C/G	GWHBCIQ00000001	11204764	CC	CG	CG	CC	CC	CC	CG	CC	CG	CG	CC	CC	CC	CC	CC	CC	CC	CC	CC	CC	CC	CC	CG	CC	CC	CC	CC	CC	CC	CC	CC	CC	CC	CC	CC	CC	CC	CC	CC	CC	CC	CC	CC	CC	CC	CC
SNP13	C/T	GWHBCIQ00000001	11304851	CC	CC	CC	CC	CC	CC	CC	CC	TT	CT	TT	TT	CC	CC	TT	TT	CT	TT	TT	CT	TT	TT	TT	CC	CC	CC	CC	CC	CC	CC	CT	CT	CT	CC	CT	TT	TT	CT	TT	TT	TT	TT	TT	CT	TT	TT
SNP14	G/C	GWHBCIQ00000001	11304862	GG	GG	GG	GG	GG	GG	GG	GG	CC	GC	CC	CC	GG	GG	CC	CC	GG	CC	CC	GG	GG	GC	GC	GG	GG	GG	GG	GG	GG	GG	GC	GC	GC	GG	GC	CC	GG	GG	GC	GC	GC	CC	GC	GG	CC	GG
SNP15	A/G	GWHBCIQ00000001	11304895	AA	AA	AA	AA	AA	AA	AA	AA	GG	AG	GG	GG	AA	AA	GG	GG	AA	GG	GG	AA	AA	AA	AA	AA	AA	AA	AA	AA	AA	AA	AA	AA	AA	AA	AA	GG	AA	AA	AG	AG	AG	AG	AG	AA	GG	AA
SNP16	T/C	GWHBCIQ00000001	11784821	CC	TT	TT	TT	TT	TT	CC	CC	CC	CT	CC	CC	CC	CC	TT	TT	TT	TT	TT	TT	TT	TT	TT	TT	TT	TT	TT	TT	TT	TT	TT	CT	CT	TT	CT	TT	TT	TT	TT	TT	TT	TT	TT	TT	TT	TT
SNP17	A/G	GWHBCIQ00000001	11974241	AA	AA	AG	AA	AA	AA	AA	AA	AA	AA	AA	AA	AA	AA	AA	AA	AA	AA	AA	AA	AA	AG	AG	AA	AA	AA	AA	AA	AA	AA	AG	AG	AG	AA	AG	AA	AA	AA	AA	AA	AA	AG	AA	AA	AA	AA
SNP18	C/G	GWHBCIQ00000001	11974294	CC	CC	CG	CC	CC	CC	CC	CC	CC	CC	CC	CC	CC	CC	CC	CC	CC	CC	CC	CC	CC	CG	CG	CC	CC	CC	CC	CC	CC	CC	CG	CG	CG	CC	CG	CC	CC	CC	CC	CC	CC	CG	CC	CC	CC	CG
SNP19	C/G	GWHBCIQ00000001	11974296	CC	CC	CG	CC	CC	CC	CC	CC	CC	CC	CC	CC	CC	CC	CC	CC	CG	CC	GG	CG	CG	CG	GG	CC	CC	CC	CC	CC	CC	CC	CG	CG	CG	CC	CG	CG	GG	CG	GG	CC	CG	CG	CG	CC	CG	CG
SNP20	A/G	GWHBCIQ00000001	12274324	AA	AA	AA	AA	AA	AA	AA	AA	AA	AA	AA	AA	AA	AA	AA	AA	AA	AA	AA	AA	AA	AG	AG	AA	AA	AG	AA	AA	AA	AA	AG	AG	AG	AA	AG	AA	AA	AA	AA	AA	AA	AG	AA	AA	AA	AA
SNP21	C/A	GWHBCIQ00000001	12274325	CC	CC	CC	CC	CC	CC	CC	CC	CC	CC	CC	CC	CC	CC	CC	CC	CC	CC	CC	CC	CC	CA	CA	CC	CC	CA	CC	CC	CC	CC	CA	CA	CA	CC	CA	CC	CC	CC	CC	CC	CC	CA	CC	CC	CC	CC
SNP22	G/A	GWHBCIQ00000001	12274366	GG	GG	GA	GG	GG	GG	GG	GG	GG	GG	GG	GG	GG	GG	GG	GG	GG	GG	GG	GG	GG	GA	GA	GG	GG	GG	GG	GG	GG	GG	GA	GA	GA	GG	GA	GG	GG	GG	GG	GG	GG	GA	GG	GG	GG	GG
SNP23	T/G	GWHBCIQ00000001	12353221	TT	TT	TG	TT	TT	TT	TT	TT	TT	TT	TT	TT	TT	TT	TT	TT	TT	TT	TT	TT	TT	TG	TG	TT	TT	TT	TT	TT	TT	TT	TG	TG	TG	TT	TG	TT	TT	TT	TT	TT	TT	TG	TT	TT	TT	TT
SNP24	G/T	GWHBCIQ00000001	12353229	GG	GG	GT	GG	GG	GG	GG	GG	GG	GG	GG	GG	GG	GG	GG	GG	GG	GG	GG	GG	GG	GT	GT	GG	GG	GG	GG	GG	GG	GG	GT	GT	GT	GG	GT	GG	GG	GG	GG	GG	GG	GT	GG	GG	GG	GG
SNP25	T/A	GWHBCIQ00000001	12436848	TT	TT	TT	TT	TT	TT	TT	TT	TT	TT	TT	TT	TT	TT	TT	TT	TT	AA	TA	TT	TA	TT	TA	TT	TT	TT	TT	TT	TT	TT	TT	TT	TT	TT	TT	TT	TT	TT	TT	TT	TT	TT	TT	TT	TT	TT
SNP26	A/T	GWHBCIQ00000001	12946618	AA	AA	AT	AA	AA	AA	AA	AA	AA	AA	AA	AA	AA	AA	AA	AA	AA	AA	AA	AA	AA	AT	AT	AA	AA	AA	AA	AA	AA	AA	AT	AT	AT	AA	AT	AA	AA	AA	AA	AA	AA	AT	AA	AA	AA	AA
SNP27	G/A	GWHBCIQ00000001	12946644	GG	GA	GA	GG	GG	GG	GG	GG	GG	GG	GG	GG	GG	GG	GG	GG	GG	GG	GG	GG	GG	GA	GA	GG	GG	GG	GG	GG	GG	GG	GA	GA	GA	GG	GA	GG	GG	GG	GG	GG	GG	GA	GG	GG	GG	GG
SNP28	T/G	GWHBCIQ00000001	12946678	TT	TG	TG	TT	TT	TT	TT	TT	TT	TT	TT	TT	TT	TT	TT	TT	TT	TT	TT	TG	TT	TG	TG	TT	TT	TT	TT	TT	TT	TT	TG	TG	TG	TT	TG	TT	TT	TT	TT	TT	TT	TG	TT	TT	TT	TT
SNP29	T/C	GWHBCIQ00000001	12946679	TT	TC	TC	TT	TT	TT	TT	TT	TT	TT	TT	TT	TT	TT	TT	TT	TT	TT	TT	TC	TT	TT	TC	TT	TT	TT	TT	TT	TT	TT	TT	TT	TT	TT	TT	TT	TT	TT	TT	TT	TT	TT	TT	TT	TT	TT
SNP30	C/A	GWHBCIQ00000001	12946684	CC	CA	CA	CC	CC	CC	CC	CC	CC	CC	CC	CC	CC	CC	CC	CC	CC	CC	CC	CA	CC	CC	CA	CC	CC	CC	CC	CC	CC	CC	CC	CC	CC	CC	CC	CC	CC	CC	CC	CC	CC	CC	CC	CC	CC	CC
SNP31	A/C	GWHBCIQ00000001	12946715	AA	AC	AC	AA	AA	AC	AA	AA	AA	AA	AA	AA	AA	AA	AA	AA	AA	AA	AA	AC	AA	AA	AA	AA	AA	AA	AA	AA	AA	AA	AA	AA	AA	AA	AA	AA	AA	AA	AA	AA	AA	AA	AA	AA	AA	AA
SNP32	G/T	GWHBCIQ00000001	12946732	GG	GT	GT	GG	GG	GT	GG	GG	GG	GG	GG	GG	GG	GG	GG	GG	TT	TT	TT	GT	GT	TT	GT	GG	GG	GG	GG	GG	GG	GG	GT	GT	GT	GG	GT	TT	TT	TT	GT	TT	TT	TT	TT	TT	TT	TT
SNP33	A/G	GWHBCIQ00000001	12946742	AA	AG	AG	AA	AA	AG	AA	AA	AA	AA	AA	AA	AA	AA	AA	AA	AA	AA	AA	AG	AA	AA	AA	AA	AA	AA	AA	AA	AA	AA	AA	AA	AA	AA	AA	AA	AA	AA	AA	AA	AA	AA	AA	AA	AA	AA
SNP34	G/A	GWHBCIQ00000001	13022235	GG	GG	GG	GG	GG	GG	GG	GG	GG	GG	GG	GG	GG	GG	GG	GG	AA	AA	AA	GA	GA	GA	GA	GG	GG	GG	GG	GG	GG	GG	GA	GA	GA	GG	GA	AA	AA	AA	AA	AA	AA	GA	AA	AA	AA	AA
SNP35	G/T	GWHBCIQ00000001	13022351	GG	GG	GT	GG	GG	GG	GG	GG	GG	GG	GG	GG	GG	GG	GG	GG	GG	GG	GG	GG	GG	GT	GT	GG	GG	GG	GG	GG	GG	GG	GT	GT	GT	GG	GT	GG	GG	GG	GG	GG	GG	GT	GG	GG	GG	GG
SNP36	T/A	GWHBCIQ00000001	13022364	TT	TT	TA	TT	TT	TT	TT	TT	TT	TT	TT	TT	TT	TT	TT	TT	AA	AA	TA	TT	TT	TA	TA	TT	TT	TT	TT	TT	TT	TT	TA	TA	TA	TT	TA	AA	AA	TT	TA	TA	TT	TA	TT	TT	TA	TA
SNP37	C/G	GWHBCIQ00000001	13076732	CC	CC	CC	CC	CC	CC	CC	CC	CC	CC	CC	CC	CC	CC	CC	CC	GG	GG	GG	CG	GG	CC	CG	CC	CC	CC	CC	CC	CC	CC	CC	CC	CC	CC	CC	GG	GG	CG	GG	GG	GG	GG	GG	GG	GG	GG
SNP38	A/G	GWHBCIQ00000001	13076733	AA	AA	AA	AA	AA	AA	AA	AA	AA	AA	AA	AA	AA	AA	AA	AA	GG	GG	GG	AG	GG	AA	AA	AA	AA	AA	AA	AA	AA	AA	AA	AA	AA	AA	AA	GG	GG	AG	GG	GG	GG	GG	GG	GG	GG	GG
SNP39	T/C	GWHBCIQ00000001	13076740	TT	TT	TT	TT	TT	TT	TT	TT	TT	TT	TT	TT	TT	TT	TT	TT	CC	CC	CC	TC	CC	TT	TT	TT	TT	TT	TT	TT	TT	TT	TT	TT	TT	TT	TT	CC	CC	TC	CC	CC	CC	CC	CC	CC	CC	CC
SNP40	C/T	GWHBCIQ00000001	13076741	CC	CC	CC	CC	CC	CC	CC	CC	CC	CC	CC	CC	CC	CC	CC	CC	TT	TT	TT	CT	TT	CC	CT	CC	CC	CC	CC	CC	CC	CC	CC	CC	CC	CC	CC	TT	TT	CT	TT	TT	TT	TT	TT	TT	TT	TT
SNP41	T/C	GWHBCIQ00000001	13076777	TT	TT	TT	TT	TT	TT	TT	TT	TT	TT	TT	TT	TT	TT	TT	TT	CC	CC	CC	TC	CC	TT	TT	TT	TT	TT	TT	TT	TT	TT	TT	TT	TT	TT	TT	CC	CC	TC	CC	CC	CC	CC	CC	CC	CC	CC
SNP42	T/C	GWHBCIQ00000001	13076782	TT	TT	TT	TT	TT	TT	TT	TT	TT	TT	TT	TT	TT	TT	TT	TT	CC	CC	CC	TC	CC	TT	TT	TT	TT	TT	TT	TT	TT	TT	TT	TT	TT	TT	TT	CC	CC	TC	CC	CC	CC	CC	CC	CC	CC	CC
SNP43	A/G	GWHBCIQ00000001	13213189	AA	AA	AG	AA	AA	AA	AA	AA	AA	AG	AA	AA	AA	AA	AA	AA	AA	AA	AA	AA	AA	AG	AG	AA	AA	AA	AA	AA	AA	AA	AG	AG	AG	AA	AG	AA	AA	AA	AA	AA	AA	AG	AA	AA	AA	AA
SNP44	T/G	GWHBCIQ00000001	13213217	TT	TT	TG	TT	TT	TT	TT	TT	TT	TG	TT	TT	TT	TT	TT	TT	TT	TT	TT	TT	TT	TT	TG	TT	TT	TT	TT	TT	TT	TT	TT	TT	TT	TT	TT	TT	TT	TT	TT	TG	TT	TT	TT	TT	TT	TT
SNP45	G/A	GWHBCIQ00000001	13234527	GG	GG	GA	GG	GG	GG	GG	GG	GG	GG	GG	GG	GG	GG	GG	GG	GG	GG	GG	GG	GG	GA	GA	GG	GG	GG	GG	GG	GG	GG	GA	GA	GA	GG	GA	GG	GG	GG	GG	GG	GG	GA	GG	GG	GG	GG
SNP46	T/G	GWHBCIQ00000001	13303789	TT	TG	TG	TT	TT	TT	TT	TT	TT	TT	TT	TT	TT	TT	TT	TT	TT	TT	TT	TT	TT	TG	TG	TT	TT	TT	TT	TT	TT	TT	TG	TG	TT	TT	TG	TT	TT	TT	TT	TT	TT	TG	TT	TT	TT	TT
SNP47	G/A	GWHBCIQ00000001	13303840	AA	GG	GG	GG	GG	GG	AA	GG	AA	GA	GG	AA	GG	GG	AA	AA	GG	GG	GG	GG	GG	GG	GG	GG	GG	GG	GG	GG	GG	GG	GA	GA	GA	GG	GA	GG	GG	GA	GG	GG	GG	GG	GG	GG	GA	GA
SNP48	C/T	GWHBCIQ00000001	13303888	CC	CC	CT	CC	CC	CC	CC	CC	CC	CC	CC	CC	CC	CC	CC	CC	CC	CC	CC	CC	CC	CT	CT	CC	CC	CC	CC	CC	CC	CC	CT	CT	CT	CC	CT	CC	CC	CC	CC	CC	CC	CT	CC	CC	CC	CC
SNP49	A/G	GWHBCIQ00000001	13303970	AA	AA	AG	AA	AA	AA	AA	AA	AA	AA	AA	AA	AA	AA	AA	AA	AA	AA	AA	AG	AA	AG	AG	AA	AA	AA	AA	AA	AA	AA	AG	AG	AA	AA	AG	AA	AA	AA	AA	AG	AA	AG	AA	AA	AA	AA
SNP50	C/G	GWHBCIQ00000001	13643167	CC	CC	CC	CC	CC	CC	CC	CC	CC	CC	CC	CC	CC	CC	CC	CC	CC	GG	CG	CC	CG	CC	CC	CC	CC	CC	CC	CC	CC	CC	CC	CC	CC	CC	CC	CC	CC	CC	CC	CG	CC	CG	CC	CC	CG	CC
SNP51	T/C	GWHBCIQ00000001	14032463	TC	TC	TC	TT	TT	TC	TC	TC	TC	TC	TC	TT	TT	TT	TT	TT	TT	TT	TT	TC	TT	TT	TC	TT	TT	TT	TT	TT	TT	TT	TT	TT	TT	TT	TT	TT	TT	TT	TT	TT	TT	TT	TT	TT	TT	TT
SNP52	G/C	GWHBCIQ00000001	14032485	GC	GC	GC	GG	GG	GC	GC	GC	GC	GC	GC	GG	GG	GG	GG	GG	GG	GG	GG	GC	GG	GG	GC	GG	GG	GG	GG	GG	GG	GG	GG	GG	GG	GG	GG	GG	GG	GG	GG	GG	GG	GG	GG	GG	GG	GG
SNP53	G/T	GWHBCIQ00000001	14032492	GT	GT	GT	GG	GG	GT	GT	GT	GT	GT	GT	GG	GG	GG	GG	GG	GG	GG	GG	GT	GG	GG	GT	GG	GG	GG	GG	GG	GG	GG	GG	GG	GG	GG	GG	GG	GG	GG	GG	GG	GG	GG	GG	GG	GG	GG
SNP54	C/G	GWHBCIQ00000001	14239203	CG	CC	CG	CC	CC	CC	CG	CC	CC	CG	CG	CC	CC	CC	CC	CC	CC	CC	CC	CG	CC	CC	CG	CC	CC	CC	CC	CC	CC	CC	CC	CC	CC	CC	CC	CC	CC	CC	CC	CC	CC	CC	CC	CC	CC	CC
SNP55	A/C	GWHBCIQ00000001	14264359	AC	AA	AC	AA	AA	AC	AA	AA	AA	AC	AC	AA	AA	AA	AA	AA	AA	AA	AA	AA	AA	AA	AC	AA	AA	AA	AA	AA	AA	AA	AA	AA	AA	AA	AA	AA	AA	AA	AA	AA	AA	AA	AA	AA	AA	AA
SNP56	T/C	GWHBCIQ00000001	14780411	TT	TT	TT	TT	TT	TT	TT	TT	TT	TT	TT	TT	TT	TT	TT	TT	TT	CC	CC	TC	CC	TC	TC	TT	TT	TT	TT	TT	TT	TT	TC	TC	TC	TT	TC	TT	CC	CC	CC	TC	CC	TC	CC	TT	TC	TC
SNP57	G/C	GWHBCIQ00000001	14846277	GG	GC	GC	GG	GG	GC	GC	GG	GG	GC	GG	GG	GG	GG	GG	GG	CC	GG	GG	GC	GG	GG	GC	GG	GG	GG	GG	GG	GG	GG	GG	GG	GG	GG	GG	GG	GG	GG	GG	GC	GG	GG	GG	GG	GC	GG
SNP58	A/G	GWHBCIQ00000001	14846290	AA	AG	AG	AA	AG	AG	AG	AG	AG	AG	AG	AA	AA	AA	AA	AA	GG	AA	AA	AG	AA	AA	AG	AA	AA	AA	AA	AA	AA	AA	AA	AA	AA	AA	AA	AA	AA	AA	AA	AG	AA	AA	AA	AA	AG	AA
SNP59	T/C	GWHBCIQ00000001	14846298	TT	TC	TC	TT	TC	TC	TC	TC	TT	TC	TC	TT	TT	TT	TT	TT	TT	TT	TT	TC	TT	TT	TC	TT	TT	TT	TT	TT	TT	TT	TT	TT	TT	TT	TT	TT	TT	TT	TT	TT	TT	TT	TT	TT	TT	TT
SNP60	G/A	GWHBCIQ00000001	14846306	GG	GA	GA	GG	GA	GA	GA	GA	GA	GA	GA	GG	GG	GG	GG	GG	AA	GG	GG	GA	GG	GG	GA	GG	GG	GG	GG	GG	GG	GG	GG	GG	GG	GG	GG	GG	GG	GG	GG	GA	GG	GG	GG	GG	GA	GG
SNP61	G/T	GWHBCIQ00000001	14846350	GG	GT	GT	GG	GT	GT	GT	GT	GG	GT	GT	GG	GG	GG	GG	GG	GG	GG	GG	GT	GG	GG	GT	GG	GG	GG	GG	GG	GG	GG	GG	GG	GG	GG	GG	GG	GG	GG	GG	GG	GG	GG	GG	GG	GG	GG
SNP62	G/A	GWHBCIQ00000001	14930351	GG	GA	GA	GG	GG	GG	GG	GG	GG	GA	GA	GG	GG	GG	GG	GG	GG	GG	GG	GG	GG	GA	GA	GG	GG	GG	GG	GG	GG	GG	GA	GG	GA	GG	GA	GG	GG	GG	GG	GG	GG	GA	GG	GG	GG	GG
SNP63	T/G	GWHBCIQ00000001	14930358	TT	TG	TG	TT	TT	TT	TT	TT	TT	TG	TG	TT	TT	TT	TT	TT	TT	TT	TT	TT	TT	TG	TG	TT	TT	TT	TT	TT	TT	TT	TG	TT	TG	TT	TG	TT	TT	TT	TT	TT	TT	TG	TT	TT	TT	TT
SNP64	C/T	GWHBCIQ00000001	14930375	CC	CT	CT	CC	CC	CC	CC	CC	CC	CT	CT	CC	CC	CC	CC	CC	CC	CC	CC	CC	CC	CT	CT	CC	CC	CC	CC	CC	CC	CC	CT	CC	CT	CC	CT	CC	CC	CC	CC	CC	CC	CT	CC	CC	CC	CC
SNP65	T/G	GWHBCIQ00000001	14930405	TT	TG	TG	TT	TT	TT	TT	TT	TT	TG	TG	TT	TT	TT	TT	TT	TT	TT	TT	TT	TT	TG	TG	TT	TT	TT	TT	TT	TT	TT	TT	TT	TG	TT	TG	TT	TT	TT	TT	TT	TT	TG	TT	TT	TT	TT
SNP66	C/T	GWHBCIQ00000001	14945080	CC	CC	CT	CC	CC	CC	CC	CC	CC	CT	CC	CC	CC	CC	CC	CC	TT	CC	CT	CC	CC	CT	CT	CC	CC	CC	CC	CC	CC	CC	CT	CT	CT	CC	CT	CT	CT	CT	CC	CC	CT	CT	CC	CC	CC	CT
SNP67	C/T	GWHBCIQ00000001	14969928	CC	CC	CC	CC	CC	CC	CC	CC	CC	CC	CC	CC	CC	CC	CC	CC	TT	TT	TT	TC	TT	TC	TC	CC	CC	CC	CC	CC	CC	CC	TC	TC	TC	CC	TC	TC	TT	TC	TT	TC	TT	TC	TT	TC	TT	TT
SNP68	G/A	GWHBCIQ00000001	14969960	GG	GG	GA	GG	GG	GG	GG	GG	GG	GG	GG	GG	GG	GG	GG	GG	GG	GG	GG	GG	GG	GA	GA	GG	GG	GG	GG	GG	GG	GG	GA	GA	GA	GG	GA	GG	GG	GG	GG	GG	GG	GA	GG	GG	GG	GG
SNP69	C/A	GWHBCIQ00000001	15018286	CC	CC	CC	CC	CC	CC	CC	CC	CC	CC	CC	CC	CC	CC	CC	CC	CC	CC	CC	CC	CC	CC	CC	CC	CC	CC	CC	CC	CC	CC	CC	CC	CC	CC	CC	CC	CC	CA	CC	CC	CC	CC	CC	CC	CC	CC
SNP70	A/G	GWHBCIQ00000001	15139584	AA	AA	AA	AA	AA	AA	AA	AA	AA	AA	AA	AA	AA	AA	AA	AA	GG	GG	AG	AA	AG	AG	AG	AA	AA	AA	AA	AA	AA	AA	AG	AG	AG	AA	AG	AG	AA	AA	GG	AG	GG	AG	AA	AG	AA	AG
SNP71	T/C	GWHBCIQ00000001	15561998	TT	TT	TT	TT	TT	TT	TT	TT	TT	TT	TT	TT	TT	TT	TT	TT	TT	TT	TC	TT	TC	TC	TC	TT	TT	TT	TT	TT	TT	TT	TC	TC	TC	TT	TC	CC	TC	TT	TT	TT	TT	TT	CC	TT	TT	TC
SNP72	T/G/C	GWHBCIQ00000001	15562011	TT	TC	TC	TT	TT	TC	TT	TT	TT	TT	TT	TT	TT	TT	TT	TT	TT	TT	TG	TC	TG	TG	TG	TT	TT	TT	TT	TT	TT	TT	TG	TG	TG	TT	TG	GG	TG	TT	TT	TG	TT	TG	GG	TT	TT	TG
SNP73	T/C	GWHBCIQ00000001	15562108	TT	TC	TC	TT	TT	TC	TT	TT	TT	TT	TT	TT	TT	TT	TT	TT	TT	TT	TT	TC	TT	TT	TC	TT	TT	TT	TT	TT	TT	TT	TT	TT	TT	TT	TT	TT	TT	TT	TT	TT	TT	TT	TT	TT	TT	TT
SNP74	C/T	GWHBCIQ00000001	15562132	CC	CT	CT	CC	CC	CT	CC	CC	CC	CC	CC	CC	CC	CC	CC	CC	CC	CC	CT	CT	CT	CT	CT	CC	CC	CC	CC	CC	CC	CC	CT	CT	CT	CC	CT	TT	CT	CC	CC	CC	CC	CT	TT	CC	CC	CT
SNP75	G/T	GWHBCIQ00000001	15768467	GG	GG	GT	GG	GG	GG	GG	GG	GG	GT	GG	GG	GG	GG	GG	GG	GG	GG	GG	GT	GG	GG	GT	GG	GG	GG	GG	GG	GG	GG	GG	GG	GG	GG	GG	GG	GG	GG	GG	GG	GG	GG	GG	GG	GG	GG
SNP76	T/C	GWHBCIQ00000001	15768494	TT	TT	TC	TT	TT	TT	TT	TT	TT	TC	TT	TT	TT	TT	TT	TT	TT	TT	TT	TC	TT	TT	TC	TT	TT	TT	TT	TT	TT	TT	TT	TT	TT	TT	TT	TT	TT	TT	TT	TT	TT	TT	TT	TT	TT	TT
SNP77	C/T	GWHBCIQ00000001	15768498	CC	CC	CT	CC	CC	CC	CC	CC	CC	CT	CC	CC	CC	CC	CC	CC	CC	CC	CC	CT	CC	CC	CT	CC	CC	CC	CC	CC	CC	CC	CC	CC	CC	CC	CC	CC	CC	CC	CC	CC	CC	CC	CC	CC	CC	CC
SNP78	C/G	GWHBCIQ00000001	15974400	CC	CC	CG	CC	CC	CC	CC	CC	CC	CC	CC	CC	CC	CC	CC	CC	CC	CC	CC	CC	CC	CG	CG	CC	CC	CC	CC	CC	CC	CC	CG	CG	CG	CC	CG	CC	CC	CC	CC	CC	CC	CG	CC	CC	CC	CC
SNP79	T/C	GWHBCIQ00000001	16020799	TT	TT	TT	TT	TT	TT	TT	TT	TT	TT	TT	TT	TT	TT	TT	TT	TT	CC	TC	TT	TT	TT	TT	TT	TT	TT	TT	TT	TT	TT	TT	TT	TT	TT	TT	CC	TC	CC	TT	TT	CC	TT	CC	CC	TC	TC
SNP80	C/G	GWHBCIQ00000001	16217750	CC	CC	CG	CC	CC	CC	CG	CC	CC	CC	CC	CC	CC	CC	CC	CC	CC	CC	CC	CC	CC	CG	CG	CC	CC	CC	CC	CC	CC	CC	CG	CG	CG	CC	CG	CC	CC	CC	CC	CC	CC	CG	CC	CC	CC	CC
SNP81	A/T	GWHBCIQ00000001	16217765	AA	AT	AT	AA	AA	AA	AT	AA	AA	AA	AA	AA	AA	AA	AA	AA	AA	AA	AA	AT	AA	AT	AT	AA	AA	AA	AA	AA	AA	AA	AT	AT	AT	AA	AT	AA	AA	AA	AA	AA	AA	AT	AA	AA	AA	AA
SNP82	A/G	GWHBCIQ00000001	16217771	AA	AG	AG	AA	AA	AA	AG	AA	AA	AA	AA	AA	AA	AA	AA	AA	AA	AA	AA	AG	AA	AA	AG	AA	AA	AA	AA	AA	AA	AA	AA	AA	AA	AA	AA	AA	AA	AA	AA	AA	AA	AA	AA	AA	AA	AA
SNP83	C/T	GWHBCIQ00000001	16352478	CC	CC	CT	CC	CC	CC	CC	CC	CC	CT	CC	CC	CC	CC	CC	CC	CC	CC	CC	CC	CC	CT	CT	CC	CC	CC	CC	CC	CC	CC	CT	CT	CT	CC	CT	CC	CC	CC	CC	CC	CC	CT	CC	CC	CC	CC
SNP84	T/C	GWHBCIQ00000001	16500310	TC	TT	TC	TC	TC	TT	TC	TC	TC	TC	TC	TT	TT	TT	TT	TT	TT	TT	TT	TT	TT	TT	TC	TT	TT	TT	TC	TT	TT	TT	TT	TT	TT	TT	TT	TT	TT	TT	TT	TT	TT	TT	TT	TT	TT	TT
SNP85	C/A	GWHBCIQ00000001	16500311	CA	CC	CA	CA	CA	CC	CA	CA	CA	CA	CA	CC	CC	CC	CC	CC	CC	CC	CC	CC	CC	CC	CA	CC	CC	CC	CA	CC	CC	CC	CC	CC	CC	CC	CC	CC	CC	CC	CC	CC	CC	CC	CC	CC	CC	CC
SNP86	C/T	GWHBCIQ00000001	16500315	CT	CC	CT	CT	CT	CC	CT	CT	CT	CT	CT	CC	CC	CC	CC	CC	CC	CC	CC	CC	CC	CC	CT	CC	CC	CC	CT	CC	CC	CC	CC	CC	CC	CC	CC	CC	CC	CC	CC	CC	CC	CC	CC	CC	CC	CC
SNP87	G/T	GWHBCIQ00000001	16555947	GT	GT	GT	GT	GT	GT	GG	GT	GT	GG	GG	GG	GG	GG	GG	GG	GG	GG	GG	GT	GG	GT	GT	GG	GG	GG	GT	GG	GG	GG	GT	GT	GG	GG	GG	GG	GG	GG	GG	GG	GG	GT	GG	GG	GG	GG
SNP88	G/C	GWHBCIQ00000001	16555961	GC	GC	GC	GC	GC	GC	GG	GC	GC	GG	GG	GG	GG	GG	GG	GG	GG	GG	GG	GC	GG	GG	GC	GG	GG	GG	GC	GG	GG	GG	GG	GG	GG	GG	GG	GG	GG	GG	GG	GG	GG	GG	GG	GG	GG	GG
SNP89	T/C	GWHBCIQ00000001	16555963	TC	TC	TC	TC	TC	TC	TT	TC	TC	TT	TT	TT	TT	TT	TT	TT	TT	TT	TT	TC	TT	TT	TC	TT	TT	TT	TC	TT	TT	TT	TT	TT	TT	TT	TT	TT	TT	TT	TT	TT	TT	TT	TT	TT	TT	TT
SNP90	G/C	GWHBCIQ00000001	16555974	GC	GC	GC	GC	GC	GC	GG	GC	GC	GG	GG	GG	GG	GG	GG	GG	GG	GG	GG	GC	GG	GC	GC	GG	GG	GG	GC	GG	GG	GG	GC	GC	GG	GG	GG	GG	GG	GG	GG	GG	GG	GC	GG	GG	GG	GG
SNP91	A/G	GWHBCIQ00000001	16555990	AG	AG	AA	AG	AG	AG	AA	AA	AG	AA	AA	AA	AA	AA	AA	AA	AA	AA	AA	AG	AA	AA	AA	AA	AA	AA	AA	AA	AA	AA	AA	AA	AA	AA	AA	AA	AA	AA	AA	AA	AA	AA	AA	AA	AA	AA
SNP92	G/T	GWHBCIQ00000001	16556000	GT	GT	GT	GT	GT	GT	GG	GG	GT	GG	GG	GG	GG	GG	GG	GG	GG	GG	GG	GT	GG	GG	GT	GG	GG	GG	GG	GG	GG	GG	GG	GG	GG	GG	GG	GG	GG	GG	GG	GG	GG	GG	GG	GG	GG	GG
SNP93	G/A	GWHBCIQ00000001	16925684	GG	GG	GA	GG	GA	GG	GG	GG	GG	GG	GG	GG	GG	GG	GG	GG	GG	GG	GG	GG	GG	GA	GA	GG	GG	GG	GG	GG	GG	GG	GA	GA	GA	GG	GA	GG	GG	GG	GG	GG	GG	GA	GG	GG	GG	GG
SNP94	A/G	GWHBCIQ00000001	17312382	AA	AA	GG	GG	GG	GG	AA	AA	AA	AA	AA	AA	AA	AA	AA	AA	GG	GG	GG	AG	GG	GG	AG	AA	AA	AA	AA	AA	AA	AA	AG	AG	AG	AA	AG	GG	GG	GG	GG	GG	GG	GG	GG	GG	GG	GG
SNP95	A/G	GWHBCIQ00000001	17312415	AA	AA	GG	GG	GG	GG	AA	AA	AA	AA	AA	AA	AA	AA	AA	AA	GG	GG	GG	AG	GG	GG	AG	AA	AA	AA	AA	AA	AA	AA	AG	AG	AG	AA	AG	GG	GG	GG	GG	GG	GG	GG	GG	GG	GG	GG
SNP96	G/A	GWHBCIQ00000001	17312467	GG	GG	AA	AA	AA	AA	GG	GG	GG	GG	GG	GG	GG	GG	GG	GG	AA	AA	AA	GA	AA	AA	GA	GG	GG	GG	GG	GG	GG	GG	GA	GA	GA	GG	GA	AA	AA	AA	AA	AA	AA	AA	AA	AA	AA	AA
SNP97	G/C	GWHBCIQ00000001	17312543	GG	GG	GC	CC	CC	CC	GG	GG	GG	GG	GG	GG	GG	GG	GG	GG	CC	CC	CC	GC	CC	GC	GC	GG	GG	GG	GG	GG	GG	GG	GC	GC	GC	GG	GC	CC	CC	CC	CC	CC	CC	GC	CC	CC	CC	CC
SNP98	T/C	GWHBCIQ00000001	17398369	TT	TT	TC	TT	TT	TT	TT	TT	TT	TC	TT	TT	TT	TT	TT	TT	TT	TT	TT	TT	TT	TT	TC	TT	TT	TT	TT	TT	TT	TT	TT	TT	TT	TT	TT	TT	TT	TT	TT	TT	TT	TT	TT	TT	TT	TT
SNP99	T/A	GWHBCIQ00000001	17398375	TT	TT	TA	TT	TT	TT	TT	TT	TT	TA	TT	TT	TT	TT	TT	TT	TT	TT	TT	TT	TT	TA	TA	TT	TT	TT	TT	TT	TT	TT	TA	TA	TT	TT	TT	TT	TT	TT	TT	TT	TT	TA	TT	TT	TT	TT
SNP100	C/T	GWHBCIQ00000001	17398401	CC	CC	CT	CC	CC	CC	CC	CC	CC	CT	CC	CC	CC	CC	CC	CC	CC	CC	CC	CC	CC	CC	CT	CC	CC	CC	CC	CC	CC	CC	CC	CC	CC	CC	CC	CC	CC	CC	CC	CC	CC	CC	CC	CC	CC	CC
SNP101	A/G	GWHBCIQ00000001	17398402	AA	AA	AG	AA	AA	AA	AA	AA	AA	AG	AA	AA	AA	AA	AA	AA	AA	AA	AA	AA	AA	AG	AG	AA	AA	AA	AA	AA	AA	AA	AG	AG	AA	AA	AA	AA	AA	AA	AA	AA	AA	AG	AA	AA	AA	AA
SNP102	G/A	GWHBCIQ00000001	18028536	GG	GG	GA	GG	GG	GG	GG	GG	GG	GG	GG	GG	GG	GG	GG	GG	GG	GG	GG	GG	GG	GA	GA	GG	GG	GG	GG	GG	GG	GG	GA	GA	GA	GG	GA	GG	GG	GG	GG	GG	GG	GG	GG	GG	GG	GG
SNP103	G/C	GWHBCIQ00000001	18028585	GG	GG	GC	GG	GG	GG	GG	GG	GG	GG	GG	GG	GG	GG	GG	GG	GG	GG	GG	GG	GG	GC	GC	GG	GG	GG	GG	GG	GG	GG	GC	GC	GC	GG	GC	GG	GG	GG	GG	GG	GG	GG	GG	GG	GG	GG
SNP104	T/G	GWHBCIQ00000001	18028612	TT	TT	TG	TT	TT	TT	TT	TT	TT	TT	TT	TT	TT	TT	TT	TT	TT	TT	TT	TT	TT	TG	TG	TT	TT	TT	TT	TT	TT	TT	TG	TG	TG	TT	TG	TT	TT	TT	TT	TT	TT	TT	TT	TT	TT	TT
SNP105	T/A	GWHBCIQ00000001	18028613	TT	TT	TA	TT	TT	TT	TT	TT	TT	TT	TT	TT	TT	TT	TT	TT	TT	TT	TT	TT	TT	TA	TA	TT	TT	TT	TT	TT	TT	TT	TA	TA	TA	TT	TA	TT	TT	TT	TT	TT	TT	TT	TT	TT	TT	TT
SNP106	A/G	GWHBCIQ00000001	18028685	AA	AA	AG	AA	AA	AA	AA	AA	AA	AA	AG	AA	AA	AA	AA	AA	AA	AA	AA	AA	AA	AG	AG	AA	AA	AA	AA	AA	AA	AA	AG	AG	AG	AA	AG	AA	AA	AA	AA	AA	AA	AG	AA	AA	AA	AA
SNP107	G/A	GWHBCIQ00000001	18511221	GG	GA	GA	GG	GG	GA	GA	GA	GA	GG	GA	GG	GG	GG	GG	GG	GG	GG	GG	GA	GG	GA	GA	GG	GG	GG	GG	GG	GG	GG	GA	GA	GA	GG	GA	GG	GG	GG	GG	GG	GG	GA	GG	GG	GG	GG
SNP108	T/C	GWHBCIQ00000001	18733529	TT	TT	TC	CC	CC	CC	TT	TT	TT	TT	TT	TT	TT	TT	TT	TT	TC	TT	TC	TT	CC	TT	TT	TT	TT	TT	TT	TT	TT	TT	TT	TT	TT	TT	TT	TC	TC	TC	TC	TC	CC	CC	CC	TC	TC	CC
SNP109	T/G	GWHBCIQ00000001	18733547	TT	TT	TG	GG	GG	GG	TT	TT	TT	TT	TT	TT	TT	TT	TT	TT	GG	GG	GG	TG	GG	GG	TG	TT	TT	TT	TT	TT	TT	TT	GG	TG	TG	TT	TG	GG	GG	GG	GG	GG	GG	GG	GG	GG	GG	GG
SNP110	A/C	GWHBCIQ00000001	18733571	AA	AA	AC	CC	CC	CC	AA	AA	AA	AA	AA	AA	AA	AA	AA	AA	CC	CC	CC	AC	CC	CC	AC	AA	AA	AA	AA	AA	AA	AA	CC	AC	AC	AA	AC	CC	CC	CC	CC	CC	CC	CC	CC	CC	CC	CC
SNP111	G/A	GWHBCIQ00000001	18881679	GA	GA	GA	GG	GA	GA	GG	GG	GG	GG	GG	GG	GG	GG	GG	GG	GG	GG	GG	GA	GG	GA	GA	GG	GG	GG	GG	GG	GG	GG	GA	GA	GA	GG	GA	GG	GG	GG	GG	GG	GG	GA	GG	GG	GG	GG
SNP112	C/G	GWHBCIQ00000001	18881680	CG	CG	CG	CC	CG	CG	CC	CC	CC	CC	CC	CC	CC	CC	CC	CC	CC	CC	CC	CG	CC	CG	CG	CC	CC	CC	CC	CC	CC	CC	CG	CG	CG	CC	CG	CC	CC	CC	CC	CC	CC	CG	CC	CC	CC	CC
SNP113	A/G	GWHBCIQ00000001	18917022	AA	AA	AG	AA	AA	AA	AA	AA	AA	AG	AA	AA	AA	AA	AA	AA	AA	AA	AA	AG	AA	AG	AG	AA	AA	AA	AA	AA	AA	AA	AG	AG	AG	AA	AG	AA	AA	GG	AA	AG	AG	AG	AA	AA	AG	AA
SNP114	C/G	GWHBCIQ00000001	19099394	CC	CC	CG	CC	CC	CC	CC	CC	CC	CC	CC	CC	CC	CC	CC	CC	CC	CC	CC	CC	CC	CC	CG	CC	CC	CC	CC	CC	CC	CC	CC	CC	CC	CC	CC	CC	CC	CC	CC	CC	CC	CC	CC	CC	CC	CC
SNP115	T/C	GWHBCIQ00000001	19099404	TT	TT	TC	TT	TT	TT	TT	TT	TT	TT	TT	TT	TT	TT	TT	TT	TT	TT	TT	TT	TT	TT	TC	TT	TT	TT	TT	TT	TT	TT	TT	TT	TT	TT	TT	TT	TT	TT	TT	TT	TT	TT	TT	TT	TT	TT
SNP116	G/T	GWHBCIQ00000001	19099405	GG	GG	GT	GG	GG	GG	GG	GG	GG	GG	GG	GG	GG	GG	GG	GG	GG	GG	GG	GG	GG	GG	GT	GG	GG	GG	GG	GG	GG	GG	GG	GG	GG	GG	GG	GG	GG	GG	GG	GG	GG	GG	GG	GG	GG	GG
SNP117	T/C	GWHBCIQ00000001	19099416	TT	TT	TC	TT	TT	TT	TT	TT	TT	TT	TT	TT	TT	TT	TT	TT	TT	TT	TT	TT	TT	TT	TC	TT	TT	TT	TT	TT	TT	TT	TT	TT	TT	TT	TT	TT	TT	TT	TT	TT	TT	TT	TT	TT	TT	TT
SNP118	T/A	GWHBCIQ00000001	19099428	TT	TT	TA	TT	TT	TT	TT	TT	TT	TT	TT	TT	TT	TT	TT	TT	TT	TT	TT	TT	TT	TA	TA	TT	TT	TT	TT	TT	TT	TT	TA	TA	TA	TT	TA	TT	TT	TT	TT	TT	TT	TT	TT	TT	TT	TT
SNP119	G/T	GWHBCIQ00000001	19099444	GG	GT	GT	GG	GG	GT	GT	GG	GG	GG	GG	GG	GG	GG	GG	GG	GG	GG	GG	GT	GG	GG	GT	GG	GG	GG	GG	GG	GG	GG	GG	GG	GG	GG	GG	GG	GG	GG	GG	GG	GG	GG	GG	GG	GG	GG
SNP120	C/T	GWHBCIQ00000001	19099454	CC	CT	CT	CC	CC	CT	CT	CC	CC	CC	CT	CC	CC	CC	CC	CC	CC	CC	CC	CT	CC	CC	CT	CC	CC	CC	CC	CC	CC	CC	CC	CC	CC	CC	CC	CC	CC	CC	CC	CC	CC	CC	CC	CC	CC	CC
SNP121	G/T	GWHBCIQ00000001	19099543	GG	GT	GT	GG	GG	GT	GT	GG	GG	GG	GG	GG	GG	GG	GG	GG	GG	GG	GG	GG	GG	GG	GT	GG	GG	GG	GG	GG	GG	GG	GG	GG	GG	GG	GG	GG	GG	GG	GG	GG	GG	GG	GG	GG	GG	GG
SNP122	C/T	GWHBCIQ00000001	19123930	CC	CC	CT	CC	CC	CC	CC	CC	CC	CC	CC	CC	CC	CC	CC	CC	CC	CC	CC	CC	CC	CT	CT	CC	CC	CC	CC	CC	CC	CC	CT	CT	CT	CC	CT	CC	CC	CC	CC	CC	CC	CT	CC	CC	CC	CC
SNP123	A/G	GWHBCIQ00000001	19290378	AA	AA	AA	AA	AA	AA	AA	AA	AA	AA	AA	AA	AA	AA	AA	AA	AA	AA	AA	AA	AA	AA	AA	AA	AA	AA	AA	AA	AA	AA	AA	AA	AA	AA	AA	AA	AA	AA	AA	AA	AA	AA	AA	AA	AA	GA
SNP124	G/A	GWHBCIQ00000001	19580445	GG	GG	GA	GG	GG	GG	GG	GG	GG	GA	GG	GG	GG	GG	GG	GG	GG	GG	GG	GA	GG	GG	GA	GG	GG	GG	GG	GG	GG	GG	GA	GG	GG	GG	GG	GG	GG	GG	GG	GG	GG	GA	GG	GG	GG	GG
SNP125	T/G	GWHBCIQ00000001	19580527	GG	TT	GG	GG	GG	GG	TT	TT	TT	GT	TT	TT	TT	TT	TT	TT	GG	GG	GG	GT	GG	GT	GT	TT	TT	TT	TT	TT	TT	TT	GT	GT	GT	TT	GT	GG	GT	GG	GG	GG	GG	GG	GG	GG	GG	GT
SNP126	G/A	GWHBCIQ00000001	20141380	GG	GG	AG	GG	GG	GG	GG	GG	GG	AG	GG	GG	GG	GG	GG	GG	AA	AA	AA	AA	AA	AG	AA	GG	GG	GG	GG	GG	AA	AA	AG	AG	AG	AG	AG	AG	AG	AA	AA	AA	AA	AA	AA	AA	AA	AA
SNP127	A/C	GWHBCIQ00000001	20141400	AA	AA	AA	AA	AA	AA	AA	AA	AA	AA	AA	AA	AA	AA	AA	AA	CC	CC	CC	CA	CC	CA	CA	AA	AA	AA	AA	AA	AA	AA	CA	CA	CA	AA	CA	AA	CA	CC	CC	CC	CA	AA	CA	CC	CC	CC
SNP128	C/T	GWHBCIQ00000001	20161485	CC	CC	CC	CC	CC	CC	CC	CC	CC	CC	CC	CC	CC	CC	CC	CC	TT	CC	CT	CT	CT	CC	CC	CC	CC	CC	CC	CC	CC	CC	CC	CC	CC	CC	CC	TT	CT	CT	CC	CC	CT	TT	TT	CT	CC	CC
SNP129	T/C	GWHBCIQ00000001	20270089	TT	TT	TT	TT	TT	TT	TT	TT	TT	TT	TT	TT	TT	TT	TT	TT	TT	TT	TT	TT	TT	TC	TC	TT	TT	TT	TT	TT	TT	TT	TC	TC	TC	TT	TC	TT	TT	TT	TT	TT	TT	TC	TT	TT	TT	TT
SNP130	G/A	GWHBCIQ00000001	20270191	GG	GG	GG	GG	GG	GG	GG	GG	GG	GG	GG	GG	GG	GG	GG	GG	GG	GG	GG	GG	GG	GA	GA	GG	GG	GG	GG	GG	GG	GG	GA	GA	GA	GG	GA	GG	GG	GG	GG	GG	GG	GA	GG	GG	GG	GG
SNP131	A/G	GWHBCIQ00000001	20371768	AA	AA	AG	AA	AA	AA	AA	AA	AA	AA	AA	AA	AA	AA	AA	AA	AA	AA	AA	AA	AA	AG	AG	AA	AA	AA	AA	AA	AA	AA	AG	AG	AG	AA	AG	AA	AA	AA	AA	AA	AA	AG	AA	AA	AA	AA
SNP132	T/C	GWHBCIQ00000001	20371839	TT	TT	TT	TT	TT	TT	TT	TT	TT	TT	TT	TT	TT	TT	TT	TT	TT	TT	TT	TT	TT	TT	TT	TT	TT	TT	TT	TT	TT	TT	TT	TT	TT	TT	TT	TT	TT	TT	TC	TT	TT	TT	TT	TT	TT	TC
SNP133	T/C	GWHBCIQ00000001	20371855	TC	TT	TT	TT	TT	TT	CC	CC	TT	TC	TC	TT	TC	CC	TT	TT	CC	CC	CC	TC	CC	TC	TT	TT	TT	TT	TT	TT	CC	CC	TC	TC	TC	TC	TC	CC	CC	CC	TC	CC	CC	CC	CC	CC	CC	TT
SNP134	A/G	GWHBCIQ00000001	20371861	AG	AA	AA	AA	AA	AA	GG	GG	AA	AG	AG	AA	AG	GG	AA	AA	GG	GG	GG	AG	GG	AG	AA	AA	AA	AA	AA	AA	GG	GG	AG	AG	AG	AG	AG	GG	GG	GG	AG	GG	GG	GG	GG	GG	GG	AA
SNP135	C/A	GWHBCIQ00000001	20768845	CC	CC	CA	CC	CC	CA	CC	CC	CC	CC	CA	CC	CC	CC	CC	CC	CC	CC	CC	CC	CC	CA	CA	CC	CC	CC	CC	CC	CC	CC	CA	CC	CC	CC	CA	CC	CC	CC	CC	CC	CC	CC	CC	CC	CC	CC
SNP136	C/T	GWHBCIQ00000001	20768869	CC	CC	CT	CC	CC	CT	CC	CC	CC	CC	CT	CC	CC	CC	CC	CC	CC	CC	CC	CC	CC	CT	CT	CC	CC	CC	CC	CC	CC	CC	CT	CC	CC	CC	CT	CC	CC	CC	CC	CC	CC	CC	CC	CC	CC	CC
SNP137	C/G	GWHBCIQ00000001	20864756	CC	CC	CC	CC	CC	CC	CC	CC	CC	CC	CC	CC	CC	CC	CC	CC	CC	CC	CC	CC	CC	CG	CG	CC	CC	CC	CC	CC	CC	CC	CG	CG	CG	CC	CG	CC	CC	CC	CG	CC	CC	CG	CC	CC	CC	CC
SNP138	G/C	GWHBCIQ00000001	20889462	GC	GC	GC	GG	GC	GC	GC	GG	GG	GG	GC	GG	GG	GG	GG	GG	GG	GG	GG	GC	GC	GC	GC	GG	GG	GG	GG	GG	GG	GG	GC	GC	GC	GG	GC	GG	GG	GG	GG	GG	GG	GC	GG	GG	GG	GG
SNP139	T/C	GWHBCIQ00000001	20889485	TC	TC	TC	TT	TC	TC	TC	TT	TT	TT	TC	TT	TT	TT	TT	TT	TT	TT	TT	TC	TC	TT	TC	TT	TT	TT	TT	TT	TT	TT	TC	TT	TT	TT	TT	TT	TT	TT	TT	TT	TT	TT	TT	TT	TT	TT
SNP140	C/T	GWHBCIQ00000001	21034673	CC	CC	CC	CC	CC	CC	CC	CC	CC	CC	CC	CC	CC	CC	CC	CC	CC	CC	CC	CT	CC	CT	CT	CC	CC	CC	CC	CC	CC	CC	CT	CT	CT	CC	CT	CC	CC	CC	CC	CC	CC	CT	CC	CC	CC	CC
SNP141	G/A	GWHBCIQ00000001	21152834	GG	GG	GA	GG	GG	GA	GG	GG	GG	GG	GG	GG	GG	GG	GG	GG	GG	GG	GG	GA	GG	GA	GA	GG	GG	GG	GG	GG	GG	GG	GA	GA	GA	GG	GA	GG	GG	GG	GG	GG	GG	GA	GG	GG	GG	GG
SNP142	G/C	GWHBCIQ00000001	21268527	GG	GG	GC	GC	GC	GC	CC	CC	GG	GC	GC	CC	CC	CC	CC	CC	GG	GG	GG	GG	GG	GG	GG	GG	GG	GG	GG	GG	GG	GG	GC	GC	GC	GC	GC	GG	GG	GG	GG	GG	GG	GG	GG	GG	GG	GG
SNP143	G/T	GWHBCIQ00000001	21307554	GG	GG	GT	GG	GG	GG	GG	GG	GG	GT	GG	GG	GG	GG	GG	GG	GG	GG	GG	GG	GG	GT	GT	GG	GG	GG	GG	GG	GG	GG	GT	GG	GT	GG	GT	GG	GG	GG	GG	GG	GG	GT	GG	GG	GG	GG
SNP144	T/G	GWHBCIQ00000001	21373358	TT	TT	TT	TT	TT	TT	TT	TT	TT	TT	TT	TT	TT	TT	TT	TT	GG	GG	GG	TT	TG	TG	TG	TT	TT	TT	TT	TT	TT	TT	TG	TG	TG	TT	TG	TG	TG	GG	GG	GG	TG	TT	GG	GG	GG	TG
SNP145	C/A	GWHBCIQ00000001	21373361	CC	CC	CC	CC	CC	CC	CC	CC	CC	CC	CC	CC	CC	CC	CC	CC	AA	AA	AA	CC	CA	CA	CA	CC	CC	CC	CC	CC	CC	CC	CA	CA	CA	CC	CA	CA	CA	AA	AA	AA	CA	CC	AA	AA	AA	CA
SNP146	A/T	GWHBCIQ00000001	21373399	AA	AA	AA	AA	AA	AA	AA	AA	AA	AA	AA	AA	AA	AA	AA	AA	TT	TT	TT	AA	AT	AT	AT	AA	AA	AA	AA	AA	AA	AA	AT	AT	AT	AA	AT	AT	AT	TT	TT	TT	AT	AA	TT	TT	TT	TT
SNP147	G/T	GWHBCIQ00000001	21373430	GG	GT	GT	GG	GG	GT	GT	GT	GT	GG	GG	GG	GG	GG	GG	GG	GG	GG	GG	GT	GG	GG	GG	GG	GG	GG	GG	GG	GG	GG	GG	GG	GG	GG	GG	GG	GG	GG	GG	GG	GG	GG	GG	GG	GG	GG
SNP148	T/G	GWHBCIQ00000001	21373440	TT	TG	TG	TT	TT	TG	TG	TG	TG	TT	TT	TT	TT	TT	TT	TT	TT	TT	TT	TG	TT	TG	TG	TT	TT	TT	TT	TT	TT	TT	TG	TG	TG	TT	TG	TT	TT	TT	TT	TT	TT	TG	TT	TT	TT	TT
SNP149	C/T	GWHBCIQ00000001	21373443	CC	CT	CT	CC	CC	CT	CT	CT	CT	CC	CC	CC	CC	CC	CC	CC	CC	CC	CC	CT	CC	CC	CT	CC	CC	CC	CC	CC	CC	CC	CC	CC	CC	CC	CC	CC	CC	CC	CC	CC	CC	CC	CC	CC	CC	CC
SNP150	A/G	GWHBCIQ00000001	21373444	AA	AG	AG	AA	AA	AG	AG	AG	AG	AA	AA	AA	AA	AA	AA	AA	AA	AA	AA	AG	AA	AA	AG	AA	AA	AA	AA	AA	AA	AA	AA	AA	AA	AA	AA	AA	AA	AA	AA	AA	AA	AA	AA	AA	AA	AA
SNP151	G/A	GWHBCIQ00000002	388709	GG	GG	GG	GG	GG	GG	GG	GG	GG	GA	GG	GG	GG	GG	GG	GG	GG	GG	GG	GG	GG	GA	GA	GG	GG	GG	GG	GG	GG	GG	GA	GA	GA	GG	GA	GG	GG	GG	GG	GG	GG	GA	GG	GG	GG	GG
SNP152	A/G	GWHBCIQ00000002	388725	AA	AA	AA	AA	AA	AA	AA	AA	AA	AA	AA	AA	AA	AA	AA	AA	AA	AA	AA	AA	AA	AA	AA	AA	AA	AA	AA	AA	AA	AA	AA	AA	AA	AA	AA	AA	AA	AA	AA	AA	AA	AG	AA	AA	AA	AA
SNP153	A/G	GWHBCIQ00000002	388732	AA	AA	AA	AA	AA	AA	AA	AA	AA	AA	AA	AA	AA	AA	AA	AA	AA	AA	AA	AA	AA	AA	AA	AA	AA	AA	AA	AA	AA	AA	AA	AA	AA	AA	AA	AA	AA	AA	AA	AA	AA	AA	AA	AA	AA	AA
SNP154	G/C	GWHBCIQ00000002	388735	GG	GG	GG	GG	GG	GG	GG	GG	GG	GG	GG	GG	GG	GG	GG	GG	GG	GG	GG	GG	GG	GG	GG	GG	GG	GG	GG	GG	GG	GG	GG	GG	GG	GG	GG	GG	GG	GG	GG	GG	GG	GG	GG	GG	GG	GG
SNP155	T/C	GWHBCIQ00000002	388741	TT	TT	TT	TT	TT	TT	TT	TT	TT	TT	TT	TT	TT	TT	TT	TT	TT	TT	TT	TT	TT	TT	TT	TT	TT	TT	TT	TT	TT	TT	TT	TT	TT	TT	TT	TT	TT	TT	TT	TT	TT	TT	TT	TT	TT	TT
SNP156	T/G	GWHBCIQ00000002	577742	TT	TT	GG	GG	GG	GG	TT	TT	TT	TG	TT	TT	TT	TT	TT	TT	TT	TT	TT	TT	TT	TT	TG	GG	GG	GG	GG	GG	TT	TT	TT	TG	TT	TT	TG	TT	TT	TT	TT	TT	TT	TT	TT	TT	TT	TT
SNP157	C/T	GWHBCIQ00000002	577779	CC	CC	CT	CC	CC	CC	CC	CC	CC	CC	CC	CC	CC	CC	CC	CC	CC	CC	CC	CC	CC	CT	CT	CC	CC	CC	CC	CC	CC	CC	CT	CT	CT	CC	CT	CC	CC	CC	CC	CC	CC	CT	CC	CC	CC	CC
SNP158	C/T	GWHBCIQ00000002	631452	CC	CC	CT	CC	CC	CC	CC	CC	CC	CC	CC	CC	CC	CC	CC	CC	CC	CC	CC	CC	CC	CT	CT	CC	CC	CC	CC	CC	CC	CC	CT	CT	CT	CC	CT	CC	CC	CC	CC	CC	CC	CT	CC	CC	CC	CC
SNP159	A/T	GWHBCIQ00000002	631505	AA	AA	AT	AA	AA	AA	AA	AA	AA	AT	AA	AA	AA	AA	AA	AA	AA	AA	AA	AA	AA	AT	AT	AA	AA	AA	AA	AA	AA	AA	AT	AT	AT	AA	AT	AA	AA	AA	AA	AA	AA	AT	AA	AA	AA	AA
SNP160	T/C	GWHBCIQ00000002	702996	TT	TT	TC	TT	TT	TT	TT	TT	TT	TT	TT	TT	TT	TT	TT	TT	TT	TT	TT	TC	TT	TC	TC	TT	TT	TT	TT	TT	TT	TT	TC	TT	TT	TT	TT	TT	TT	TT	TT	TT	TT	TC	TT	TT	TT	TT
SNP161	C/G	GWHBCIQ00000002	728913	CC	CG	CG	CC	CC	CG	CG	CC	CC	CG	CG	CC	CC	CC	CC	CC	CC	CC	CC	CG	CC	CC	CG	CC	CC	CC	CC	CC	CC	CC	CC	CC	CC	CC	CC	CC	CC	CC	CC	CC	CC	CC	CC	CC	CC	CC
SNP162	C/A	GWHBCIQ00000002	837434	AA	AA	AA	AA	AA	AA	CC	CA	AA	CC	CC	CC	CC	CC	CC	CC	CC	CC	CC	CA	CA	CA	CA	AA	AA	AA	AA	AA	AA	AA	CA	CA	CA	AA	CA	CA	CC	CC	CC	CC	CC	CA	CC	AA	CC	CC
SNP163	G/A	GWHBCIQ00000002	837435	GG	GG	GG	GG	GG	GG	GG	GA	GG	GG	GG	GG	GG	GG	GG	GG	GG	GG	GG	GG	GG	GA	GA	GG	GG	GG	GG	GG	GG	GG	GA	GA	GA	GG	GA	GG	GG	GG	GG	GG	GG	GA	GG	GG	GG	GG
SNP164	G/A	GWHBCIQ00000002	1212345	GG	GG	GG	GG	GG	GG	GG	GG	GG	GG	GG	GG	GG	GG	GG	GG	AA	AA	GG	GA	GA	GA	GA	GG	GG	GG	GG	GG	GG	GG	GA	GA	GA	GG	GA	GG	AA	GA	AA	AA	AA	AA	AA	AA	AA	AA
SNP165	G/A	GWHBCIQ00000002	1394295	GG	GA	GA	GG	GA	GA	GG	GG	GG	GG	GA	GG	GG	GG	GG	GG	GG	GG	GG	GG	GG	GG	GA	GG	GG	GG	GG	GG	GG	GG	GG	GG	GG	GG	GG	GG	GG	GG	GG	GG	GG	GG	GG	GG	GG	GG
SNP166	G/A	GWHBCIQ00000002	1394314	GG	GA	GA	GG	GA	GA	GG	GG	GG	GG	GA	GG	GG	GG	GG	GG	GG	GG	GG	GG	GG	GG	GG	GG	GG	GG	GG	GG	GG	GG	GG	GG	GG	GG	GG	GG	GG	GG	GG	GG	GG	GG	GG	GG	GG	GG
SNP167	A/G	GWHBCIQ00000002	1403664	AA	AA	AG	AA	AA	AA	AA	AA	AA	AG	AA	AA	AA	AA	AA	AA	AA	AA	AA	AG	GG	AG	GG	AA	AA	AA	AA	AA	AA	AA	AG	AG	AG	AA	AG	AA	AA	AG	AA	AG	AA	GG	AG	AG	AA	GG
SNP168	T/A	GWHBCIQ00000002	1544994	TT	TA	TA	TT	TT	TT	TA	TT	TT	TA	TA	TT	TT	TT	TT	TT	TT	TT	TT	TA	TT	TT	TT	TT	TT	TT	TT	TT	TT	TT	TT	TT	TT	TT	TT	TT	TT	TT	TT	TT	TT	TT	TT	TT	TT	TT
SNP169	A/C	GWHBCIQ00000002	1545051	AA	AC	AC	AA	AA	AA	AC	AA	AA	AC	AC	AA	AA	AA	AA	AA	AA	AA	AA	AC	AA	AA	AA	AA	AA	AA	AA	AA	AA	AA	AA	AA	AA	AA	AA	AA	AA	AA	AA	AA	AA	AA	AA	AA	AA	AA
SNP170	C/A	GWHBCIQ00000002	1545053	CC	CA	CA	CC	CC	CC	CA	CC	CC	CA	CA	CC	CC	CC	CC	CC	CC	CC	CC	CA	CC	CC	CC	CC	CC	CC	CC	CC	CC	CC	CC	CC	CC	CC	CC	CC	CC	CC	CC	CC	CC	CC	CC	CC	CC	CC
SNP171	A/G	GWHBCIQ00000002	1545208	AA	AG	AG	AA	AA	AG	AG	AA	AA	AG	AG	AA	AA	AA	AA	AA	AA	AA	AA	AG	AA	AA	AG	AA	AA	AA	AA	AA	AA	AA	AA	AA	AA	AA	AA	AA	AA	AA	AA	AA	AA	AA	AA	AA	AA	AA
SNP172	G/A	GWHBCIQ00000002	1737215	GG	GG	GG	GG	GG	GG	GG	GG	GG	GG	GG	GG	GG	GG	GG	GG	GA	GA	GA	GG	GG	GA	GG	GG	GG	GG	GG	GG	GG	GG	GA	GG	GG	GG	GG	GG	GA	GG	GG	GA	GA	GA	GA	GA	GA	GA
SNP173	T/C	GWHBCIQ00000002	1737232	TT	TT	TT	TT	TT	TT	TT	TT	TT	TC	TT	TT	TT	TT	TT	TT	TC	TC	TC	TT	TT	TC	TT	TT	TT	TT	TT	TT	TT	TT	TC	TT	TT	TT	TT	TT	TC	TT	TT	TC	TC	TC	TC	TC	TC	TC
SNP174	C/A	GWHBCIQ00000002	2018327	CC	CC	CA	CC	CC	CC	CC	CC	CC	CA	CC	CC	CC	CC	CC	CC	CC	CC	CC	CA	CC	CC	CA	CC	CC	CC	CC	CC	CC	CC	CA	CC	CC	CC	CC	CC	CC	CC	CC	CC	CC	CC	CC	CC	CC	CC
SNP175	C/G	GWHBCIQ00000002	2018377	CC	CC	CG	CC	CC	CG	CC	CC	CC	CC	CC	CC	CC	CC	CC	CC	CC	CC	CC	CG	CC	CC	CG	CC	CC	CC	CC	CC	CC	CC	CG	CC	CC	CC	CC	CC	CC	CC	CC	CC	CC	CC	CC	CC	CC	CC
SNP176	T/C	GWHBCIQ00000002	2018443	TT	TC	TC	TT	TT	TC	TC	TC	TT	TC	TC	TT	TT	TT	TT	TT	TT	TT	TT	TC	TT	CC	TC	TT	TT	TT	TT	TT	TT	TT	TC	TC	TC	TT	TC	TT	TT	TT	TT	TT	TT	TC	TT	TT	TT	TT
SNP177	G/T	GWHBCIQ00000002	2018456	GG	GT	GT	GG	GG	GT	GT	GT	GG	GT	GT	GG	GG	GG	GG	GG	GG	GG	GG	GT	GG	GG	GT	GG	GG	GG	GG	GG	GG	GG	GT	GG	GG	GG	GG	GG	GG	GG	GG	GG	GG	GG	GG	GG	GG	GG
SNP178	G/T	GWHBCIQ00000002	2018465	GG	GT	GT	GG	GG	GT	GT	GT	GG	GT	GT	GG	GG	GG	GG	GG	GG	GG	GG	GT	GG	GG	GT	GG	GG	GG	GG	GG	GG	GG	GT	GG	GG	GG	GG	GG	GG	GG	GG	GG	GG	GG	GG	GG	GG	GG
SNP179	G/C	GWHBCIQ00000002	2435959	GG	GG	GC	GG	GG	GC	GG	GG	GG	GG	GG	GG	GG	GG	GG	GG	GG	GG	GG	GG	GG	GC	GC	GG	GG	GG	GG	GG	GG	GG	GC	GC	GC	GG	GC	GG	GG	GG	GG	GG	GG	GC	GG	GG	GG	GG
SNP180	C/A	GWHBCIQ00000002	2559941	CC	CA	CA	CC	CA	CA	CA	CA	CA	CA	CA	CC	CC	CC	CC	CC	CC	CC	CC	CC	CC	CC	AA	CC	CC	CC	CC	CC	CC	CC	CA	CC	CC	CC	CC	CC	CC	CC	CC	CC	CC	CC	CC	CC	CC	CC
SNP181	A/G	GWHBCIQ00000002	2582875	AA	AA	AG	AA	AA	AA	AA	AA	AA	AA	AA	AA	AA	AA	AA	AA	AA	AA	AA	AA	AA	AA	AG	AA	AA	AA	AA	AA	AA	AA	AA	AG	AA	AA	AA	AA	AA	AA	AA	AA	AA	AG	AA	AA	AA	AA
SNP182	A/G	GWHBCIQ00000002	2917161	AG	AA	AG	AA	AA	AA	AA	AG	AA	AG	AA	AA	AA	AA	AA	AA	AA	AA	AA	AG	AA	AG	AG	AA	AA	AA	AA	AA	AA	AA	AG	AG	AG	AA	AG	AA	AA	AA	AA	AA	AA	AG	AA	AA	AA	AA
SNP183	G/A	GWHBCIQ00000002	2917169	GA	GG	GA	GG	GG	GG	GG	GA	GG	GA	GG	GG	GG	GG	GG	GG	GG	GG	GG	GG	GG	GG	GG	GG	GG	GG	GG	GG	GG	GG	GG	GG	GG	GG	GG	GG	GG	GG	GG	GG	GG	GG	GG	GG	GG	GG
SNP184	T/A	GWHBCIQ00000002	2917174	TA	TT	TA	TT	TT	TT	TT	TA	TT	TA	TT	TT	TT	TT	TT	TT	TT	TT	TT	TT	TT	TT	TT	TT	TT	TT	TT	TT	TT	TT	TT	TT	TT	TT	TT	TT	TT	TT	TT	TT	TT	TT	TT	TT	TT	TT
SNP185	C/T	GWHBCIQ00000002	2917191	CT	CC	CT	CC	CC	CC	CC	CT	CC	CT	CC	CC	CC	CC	CC	CC	CC	CC	CC	CC	CC	CT	CT	CC	CC	CC	CC	CC	CC	CC	CT	CT	CT	CC	CT	CC	CC	CC	CC	CC	CC	CT	CC	CC	CC	CC
SNP186	C/T	GWHBCIQ00000002	2957231	CC	CC	CT	CC	CC	CC	CC	CC	CC	CC	CC	CC	CC	CC	CC	CC	TT	TT	TT	CT	TT	CT	TT	CC	CC	CC	CC	CC	CC	CC	CT	CT	CT	CC	CT	TT	TT	CT	TT	TT	CC	TT	TT	TT	CC	TT
SNP187	A/G	GWHBCIQ00000002	2957250	AA	AA	AG	AA	AA	AG	AA	AA	AA	AG	AA	AA	AA	AA	AA	AA	GG	GG	GG	AG	GG	AG	GG	AA	AA	AA	AA	AA	AA	AA	AG	AG	AG	AA	AG	GG	GG	AG	GG	GG	AA	GG	GG	GG	AA	GG
SNP188	G/C	GWHBCIQ00000002	2986484	GG	GC	GC	GG	GG	GC	GG	GG	GG	GC	GC	GG	GG	GG	GG	GG	GG	GG	GG	GC	GG	GC	GC	GG	GG	GG	GG	GG	GG	GG	GC	GC	GC	GG	GC	GG	GG	GG	GG	GG	GG	GC	GG	GG	GG	GG
SNP189	C/G	GWHBCIQ00000002	2986489	CC	CG	CG	CC	CC	CG	CC	CC	CC	CG	CG	CC	CC	CC	CC	CC	CC	CC	CC	CG	CC	CG	CG	CC	CC	CC	CC	CC	CC	CC	CG	CG	CG	CC	CG	CC	CC	CC	CC	CC	CC	CG	CC	CC	CC	CC
SNP190	T/C	GWHBCIQ00000002	2986609	TT	TT	TC	TT	TT	TT	TT	TT	TT	TC	TT	TT	TT	TT	TT	TT	TT	TT	TT	TT	TT	TC	TC	TT	TT	TT	TT	TT	TT	TT	TC	TC	TC	TT	TC	TT	TT	TT	TT	TT	TT	TC	TT	TT	TT	TT
SNP191	C/T	GWHBCIQ00000002	2986707	CC	CT	CC	CC	CC	CC	CC	CC	CC	CT	CC	CC	CC	CC	CC	CC	CC	CC	CC	CC	CC	CC	CT	CC	CC	CC	CC	CC	CC	CC	CC	CC	CC	CC	CC	CC	CC	CC	CT	CC	CC	CC	CC	CC	CC	CC
SNP192	T/C	GWHBCIQ00000002	3236880	TT	TT	TT	TT	TT	TT	TT	TT	TT	TT	TT	TT	TT	TT	TT	TT	CC	CC	TC	TC	TC	TC	TC	TT	TT	TT	TT	TT	TT	TT	TC	TC	TC	TT	TC	TT	CC	TC	TC	CC	CC	TC	CC	TC	TC	CC
SNP193	T/A	GWHBCIQ00000002	3236910	TT	TT	TA	TT	TA	TT	TT	TT	TT	TT	TT	TT	TT	TT	TT	TT	TT	TT	TT	TA	TT	TA	TA	TT	TT	TT	TT	TT	TT	TT	TA	TA	TA	TT	TA	TT	TT	TT	TT	TT	TT	TA	TT	TT	TT	TA
SNP194	A/G	GWHBCIQ00000002	3236940	AA	AA	AG	AA	AG	AA	AA	AA	AG	AA	AA	AA	AA	AA	AA	AA	AA	AA	AA	AG	AA	AA	AA	AA	AA	AA	AA	AA	AA	AA	AA	AA	AA	AA	AA	AA	AA	AA	AA	AA	AA	AA	AA	AA	AA	AA
SNP195	T/A	GWHBCIQ00000002	3236949	TT	TT	TA	TT	TA	TT	TT	TT	TA	TT	TT	TT	TT	TT	TT	TT	TT	TT	TT	TA	TT	TT	TT	TT	TT	TT	TT	TT	TT	TT	TT	TT	TT	TT	TT	TT	TT	TT	TT	TT	TT	TT	TT	TT	TT	TT
SNP196	C/G	GWHBCIQ00000002	3236984	CC	CC	CG	CC	CG	CC	CG	CC	CG	CC	CC	CC	CC	CC	CC	CC	CC	CC	CC	CG	CC	CC	CG	CC	CC	CC	CC	CC	CC	CC	CC	CC	CC	CC	CC	CC	CC	CC	CC	CC	CC	CC	CC	CC	CC	CC
SNP197	A/G	GWHBCIQ00000002	3237003	AA	AG	AG	AA	AG	AG	AG	AA	AG	AA	AA	AA	AA	AA	AA	AA	AA	AA	AA	AG	AA	AA	AG	AA	AA	AA	AA	AA	AA	AA	AA	AA	AA	AA	AA	AA	AA	AA	AA	AA	AA	AA	AA	AA	AA	AA
SNP198	A/T	GWHBCIQ00000002	3237011	AA	AT	AT	AA	AT	AT	AT	AA	AT	AA	AA	AA	AA	AA	AA	AA	AA	AA	AA	AT	AA	AA	AT	AA	AA	AA	AA	AA	AA	AA	AA	AA	AA	AA	AA	AA	AA	AA	AA	AA	AA	AA	AA	AA	AA	AA
SNP199	T/C	GWHBCIQ00000002	3237012	TT	TC	TC	TT	TC	TC	TC	TT	TC	TT	TT	TT	TT	TT	TT	TT	TT	TT	TT	TC	TT	TT	TC	TT	TT	TT	TT	TT	TT	TT	TT	TT	TT	TT	TT	TT	TT	TT	TT	TT	TT	TT	TT	TT	TT	TT
SNP200	T/C	GWHBCIQ00000002	3292244	TT	TT	CC	CC	CC	TC	TT	TT	CC	TC	TT	TT	TT	TT	TT	TT	TT	TT	TC	TT	TT	CC	TC	TT	TT	TT	TT	TT	TC	TC	TC	TC	TC	TT	TC	TT	TC	TT	TT	TT	TT	TT	TT	TT	TT	TT
SNP201	C/T	GWHBCIQ00000002	3292347	CC	CC	CC	CC	CC	CC	CC	CC	CC	CC	CC	CC	CC	CC	CC	CC	CC	CC	CC	CC	CC	CC	CT	CC	CC	CC	CC	CC	CC	CC	CC	CC	CC	CC	CC	CC	CT	CT	CC	CC	TT	CT	CT	CC	CC	CT
SNP202	C/G	GWHBCIQ00000002	3452271	CC	CG	CG	CC	CG	CG	CC	CG	CC	CG	CG	CC	CC	CC	CC	CC	CC	CC	CC	CC	CG	CC	CG	CC	CC	CC	CG	CC	CC	CC	CC	CC	CC	CC	CC	CC	CC	CC	CC	CC	CC	CC	CC	CC	CC	CC
SNP203	G/T	GWHBCIQ00000002	4044998	GG	GG	GG	GG	GG	GG	GG	GG	GG	GG	GG	GG	GG	GG	GG	GG	GG	TT	GT	GG	GG	GG	GG	GG	GG	GG	GG	GG	GG	GG	GG	GG	GG	GG	GG	GG	GG	GG	GT	GG	GG	GG	GG	GG	GG	GG
SNP204	T/C	GWHBCIQ00000002	4144180	TT	CT	CT	TT	TT	CT	TT	TT	TT	CT	TT	TT	TT	TT	TT	TT	CC	CC	CC	CT	CC	CT	CC	TT	TT	TT	TT	TT	TT	TT	CT	CT	CT	TT	CT	CC	CC	CC	CC	CC	CC	CC	CC	CC	CC	CT
SNP205	A/G	GWHBCIQ00000002	4144205	AA	AG	AG	AA	AA	AG	AA	AA	AA	AG	AA	AA	AA	AA	AA	AA	AA	AA	AA	AG	AA	AA	AG	AA	AA	AA	AA	AA	AA	AA	AA	AA	AA	AA	AA	AA	AA	AA	AA	AA	AA	AA	AA	AA	AA	AA
SNP206	A/G	GWHBCIQ00000002	4144209	AA	AG	AG	AA	AA	AG	AA	AA	AA	AG	AA	AA	AA	AA	AA	AA	AA	AA	AA	AG	AA	AA	AG	AA	AA	AA	AA	AA	AA	AA	AA	AA	AA	AA	AA	AA	AA	AA	AA	AA	AA	AA	AA	AA	AA	AA
SNP207	C/G	GWHBCIQ00000002	4423806	CC	CC	CG	CC	CC	CC	CC	CC	CC	CC	CC	CC	CC	CC	CC	CC	CC	CC	CC	CC	CC	CG	CG	CC	CC	CC	CC	CC	CC	CC	CG	CG	CG	CC	CG	CC	CC	CC	CC	CC	CC	CG	CC	CC	CC	CC
SNP208	T/C	GWHBCIQ00000002	4423845	TT	TT	TC	TT	TT	TT	TT	TT	TT	TT	TT	TT	TT	TT	TT	TT	TT	TT	TT	TT	TT	TC	TC	TT	TT	TT	TT	TT	TT	TT	TC	TC	TC	TT	TC	TT	TT	TT	TT	TT	TT	TC	TT	TT	TT	TT
SNP209	T/A	GWHBCIQ00000002	4632160	TT	TT	TA	TT	TT	TT	TT	TT	TT	TT	TA	TT	TT	TT	TT	TT	TT	TT	TT	TT	TT	TA	TA	TT	TT	TT	TT	TT	TT	TT	TA	TA	TA	TT	TA	TT	TT	TT	TT	TT	TT	TA	TT	TT	TT	TT
SNP210	G/A	GWHBCIQ00000002	4632219	GG	GG	GA	GG	GG	GG	GG	GG	GG	GA	GA	GG	GG	GG	GG	GG	GG	GG	GG	GG	GG	GA	GA	GG	GG	GG	GG	GG	GG	GG	GA	GA	GA	GG	GA	GG	GG	GG	GG	GG	GG	GA	GG	GG	GG	GG
SNP211	G/A	GWHBCIQ00000002	4632226	GG	GG	GG	GG	GG	GG	GG	GG	GG	GG	GG	GG	GG	GG	GG	GG	GG	GG	GG	GG	GG	AA	GA	GG	GG	GG	GG	GG	GG	GG	GA	GA	GA	GG	GA	GG	GG	GG	GG	GG	GG	GA	GG	GG	GG	GG
SNP212	T/C	GWHBCIQ00000002	4632274	TT	TT	TT	TT	TT	TT	TT	TT	TT	TT	TT	TT	TT	TT	TT	TT	TT	TT	TT	TT	TT	TC	TC	TT	TT	TT	TT	TT	TT	TT	TC	TC	TC	TT	TC	TT	TT	TT	TT	TT	TT	TC	TT	TT	TT	TT
SNP213	C/A	GWHBCIQ00000002	4632287	CC	CC	CC	CC	CC	CC	CC	CC	CC	CC	CC	CC	CC	CC	CC	CC	CC	CC	CC	CC	CC	CA	CA	CC	CC	CC	CC	CC	CC	CC	CA	CA	CA	CC	CA	CC	CC	CC	CC	CC	CC	CA	CC	CC	CC	CC
SNP214	A/G	GWHBCIQ00000002	4632292	AA	AA	AA	AA	AA	AA	AA	AA	AA	AA	AA	AA	AA	AA	AA	AA	AA	AA	AA	AA	AA	AG	AG	AA	AA	AA	AA	AA	AA	AA	AG	AG	AG	AA	AG	AA	AA	AA	AA	AA	AA	AA	AA	AA	AA	AA
SNP215	C/G	GWHBCIQ00000002	4632306	CC	CC	CG	CC	CC	CC	CC	CC	CC	CG	CC	CC	CC	CC	CC	CC	CC	CC	CC	CC	CC	CG	GG	CC	CC	CC	CC	CC	CC	CC	CG	CG	CG	CC	CG	CC	CC	CC	CC	CC	CC	CG	CC	CC	CC	CC
SNP216	T/C	GWHBCIQ00000002	4632323	TT	TT	TT	TT	TT	TT	TT	TT	TT	TT	TT	TT	TT	TT	TT	TT	TT	TT	TT	TT	TT	TC	TC	TT	TT	TT	TT	TT	TT	TT	TC	TC	TC	TT	TC	TT	TT	TT	TT	TT	TT	TC	TT	TT	TT	TT
SNP217	T/C	GWHBCIQ00000002	4632325	TT	TT	TC	TT	TT	TT	TT	TT	TT	TC	TT	TT	TT	TT	TT	TT	TT	TT	TT	TT	TT	TC	TC	TT	TT	TT	TT	TT	TT	TT	TC	TC	TC	TT	TC	TT	TT	TT	TT	TT	TT	TC	TT	TT	TT	TT
SNP218	C/T	GWHBCIQ00000002	4632341	CC	CC	CT	CC	CC	CC	CC	CC	CC	CT	CC	CC	CC	CC	CC	CC	CC	CC	CC	CC	CC	CT	CT	CC	CC	CC	CC	CC	CC	CC	CT	CT	CT	CC	CT	CC	CC	CC	CC	CC	CC	CT	CC	CC	CC	CC
SNP219	G/A	GWHBCIQ00000002	5155595	GG	GG	GA	GG	GG	GG	GG	GG	GG	GA	GG	GG	GG	GG	GG	GG	GG	GG	GG	GA	GG	GG	GA	GG	GG	GG	GG	GG	GG	GG	GG	GG	GG	GG	GG	GG	GG	GG	GG	GG	GG	GA	GG	GG	GG	GG
SNP220	C/G	GWHBCIQ00000002	5155607	CC	CC	CG	CC	CC	CC	CC	CC	CC	CG	CC	CC	CC	CC	CC	CC	CC	CC	CC	CG	CC	CC	CG	CC	CC	CC	CC	CC	CC	CC	CC	CC	CC	CC	CC	CC	CC	CC	CC	CC	CC	CG	CC	CC	CC	CC
SNP221	C/A	GWHBCIQ00000002	5155626	CC	CC	CA	CC	CC	CC	CC	CC	CC	CA	CC	CC	CC	CC	CC	CC	CC	CC	CC	CA	CC	CC	CA	CC	CC	CC	CC	CC	CC	CC	CC	CC	CC	CC	CC	CC	CC	CC	CC	CC	CC	CA	CC	CC	CC	CC
SNP222	C/T	GWHBCIQ00000002	5155627	CC	CC	CT	CC	CC	CC	CC	CC	CC	CT	CC	CC	CC	CC	CC	CC	CC	CC	CC	CT	CC	CC	CT	CC	CC	CC	CC	CC	CC	CC	CC	CC	CC	CC	CC	CC	CC	CC	CC	CC	CC	CC	CC	CC	CC	CC
SNP223	C/G	GWHBCIQ00000002	5155683	CC	CC	CG	CC	CC	CC	CC	CC	CC	CG	CC	CC	CC	CC	CC	CC	CC	CC	CC	CG	CC	CC	CG	CC	CC	CC	CC	CC	CC	CC	CC	CC	CC	CC	CC	CC	CC	CC	CC	CC	CC	CG	CC	CC	CC	CC
SNP224	T/C	GWHBCIQ00000002	5300460	TT	TT	TC	TT	TT	TT	TT	TT	TT	TT	TT	TT	TT	TT	TT	TT	TT	TT	TT	TC	TT	TC	TC	TT	TT	TT	TT	TT	TT	TT	TC	TC	TC	TT	TC	TT	TT	TT	TT	TT	TT	TT	TT	TT	TT	TT
SNP225	C/G	GWHBCIQ00000002	5371428	CC	CC	CC	CC	CC	CC	CC	CC	CC	CC	CC	CC	CC	CC	CC	CC	GG	GG	GG	CG	GG	CG	CG	CC	CC	CC	CC	CC	CC	CC	CG	CG	CG	CC	CG	GG	GG	GG	CG	GG	GG	CG	GG	GG	CG	GG
SNP226	A/T	GWHBCIQ00000002	5536152	AA	AA	AT	AA	AA	AT	AA	AT	AA	AA	AT	AA	AA	AA	AA	AA	AA	AA	AA	AT	AA	AA	AT	AA	AA	AA	AA	AA	AA	AA	AA	AA	AA	AA	AA	AA	AA	AA	AA	AA	AA	AA	AA	AA	AA	AA
SNP227	G/T	GWHBCIQ00000002	5536222	GG	GG	GT	GG	GG	GT	GG	GG	GG	GG	GT	GG	GG	GG	GG	GG	GG	GG	GG	GT	GG	GG	GG	GG	GG	GG	GG	GG	GG	GG	GG	GG	GG	GG	GG	GG	GG	GG	GG	GG	GG	GG	GG	GG	GG	GG
SNP228	A/G	GWHBCIQ00000002	5741635	AA	AA	AG	AA	AA	AA	AA	AG	AG	AG	AA	AA	AA	AA	AA	AA	AA	AA	AA	AG	AA	AA	AG	AA	AA	AA	AA	AA	AA	AA	AA	AA	AA	AA	AA	AA	AA	AA	AA	AA	AA	AA	AA	AA	AA	AA
SNP229	G/A	GWHBCIQ00000002	5882751	GG	GG	GG	GG	GG	GG	GG	GG	GG	GG	GG	GG	GG	GG	GG	GG	AA	AA	AA	GA	AA	GA	GA	GG	GG	GG	GG	GG	GG	GG	GA	GA	GA	GG	GA	AA	AA	AA	AA	AA	GA	AA	AA	AA	AA	AA
SNP230	C/T	GWHBCIQ00000002	5882771	CC	CC	CC	CC	CC	CC	CC	CC	CC	CC	CC	CC	CC	CC	CC	CC	TT	TT	TT	CT	TT	CT	CT	CC	CC	CC	CC	CC	CC	CC	CT	CT	CT	CC	CT	TT	TT	TT	TT	TT	CT	TT	TT	TT	TT	TT
SNP231	T/G	GWHBCIQ00000002	5882840	TT	TT	TG	TT	TT	TT	TT	TT	TT	TT	TT	TT	TT	TT	TT	TT	GG	GG	GG	TG	GG	TG	TG	TT	TT	TT	TT	TT	TT	TT	TG	TG	TG	TT	TG	GG	GG	GG	GG	GG	TG	GG	GG	GG	GG	GG
SNP232	A/G	GWHBCIQ00000002	5882882	AA	AA	AG	AA	AA	AA	AG	AA	AA	AA	AA	AA	AA	AA	AA	AA	AA	AA	AA	AA	AA	AA	AG	AA	AA	AA	AA	AA	AA	AA	AA	AA	AA	AA	AA	AA	AA	AA	AA	AA	AA	AA	AA	AA	AA	AA
SNP233	T/C	GWHBCIQ00000002	6550057	TT	TT	TC	TT	TT	TT	TT	TT	TT	TC	TT	TT	TT	TT	TT	TT	TT	TT	TT	TC	TT	TC	TC	TT	TT	TT	TT	TT	TT	TT	TC	TT	TC	TT	TC	TT	TT	TT	TT	TT	TT	TT	TT	TT	TT	TT
SNP234	C/T	GWHBCIQ00000002	6562607	CC	CC	CC	CC	CC	CC	CC	CC	CC	CC	CC	CC	CC	CC	CC	CC	CC	CC	CC	CC	CC	CC	CC	CC	CC	CC	CC	CC	CC	CC	CC	CC	CC	CC	CC	CC	CC	CC	CC	CC	CC	CC	CC	CC	CC	CC
SNP235	G/A	GWHBCIQ00000002	6706993	GG	GG	GG	GG	GG	GG	GG	GG	GG	GG	GG	GG	GG	GG	GG	GG	AA	AA	AA	GA	AA	GA	AA	GG	GG	GG	GG	GG	GG	GG	GA	GA	GA	GG	GA	AA	AA	AA	AA	AA	AA	AA	AA	AA	AA	GA
SNP236	T/C	GWHBCIQ00000002	6707014	TT	TT	TT	TT	TT	TT	TT	TT	TT	TT	TT	TT	TT	TT	TT	TT	CC	CC	CC	TC	TC	TC	TC	TT	TT	TT	TT	TT	TT	TT	TC	TC	TC	TT	TC	CC	CC	CC	CC	CC	CC	TC	CC	CC	CC	TC
SNP237	A/G	GWHBCIQ00000002	6707024	AA	AA	AA	AA	AA	AA	AA	AA	AA	AA	AA	AA	AA	AA	AA	AA	GG	GG	GG	AG	GG	AG	AG	AA	AA	AA	AA	AA	AA	AA	AG	AG	AG	AA	AG	GG	GG	GG	GG	GG	GG	AG	GG	GG	GG	AG
SNP238	C/A	GWHBCIQ00000002	6971314	CC	CA	CA	CC	CC	CA	CC	CC	CC	CA	CC	CC	CC	CC	CC	CC	CC	CC	CC	CA	CC	CC	CC	CC	CC	CC	CC	CC	CC	CC	CC	CC	CC	CC	CC	CC	CC	CC	CC	CC	CC	CC	CC	CC	CC	CC
SNP239	T/C	GWHBCIQ00000002	6971360	TT	TT	TC	TT	TT	TT	TT	TT	TT	TC	TT	TT	TT	TT	TT	TT	TT	TT	TT	TC	TT	TT	TC	TT	TT	TT	TT	TT	TT	TT	TC	TT	TT	TT	TT	TT	TT	TT	TT	TT	TT	TT	TT	TT	TT	TT
SNP240	C/T	GWHBCIQ00000002	6971387	CC	CC	CT	CC	CC	CC	CC	CC	CC	CT	CC	CC	CC	CC	CC	CC	CC	CC	CC	CT	CC	CT	CT	CC	CC	CC	CC	CC	CC	CC	CT	CC	CT	CC	CT	CC	CC	CC	CC	CC	CC	CT	CC	CC	CC	CC
SNP241	A/G	GWHBCIQ00000002	6971391	AA	AA	AG	AA	AA	AA	AA	AA	AA	AG	AA	AA	AA	AA	AA	AA	AA	AA	AA	AG	AA	AA	AG	AA	AA	AA	AA	AA	AA	AA	AG	AA	AA	AA	AA	AA	AA	AA	AA	AA	AA	AA	AA	AA	AA	AA
SNP242	C/G	GWHBCIQ00000002	6971407	CC	CC	CG	CC	CC	CC	CC	CC	CC	CG	CC	CC	CC	CC	CC	CC	CC	CC	CC	CG	CC	CG	CG	CC	CC	CC	CC	CC	CC	CC	CG	CC	CG	CC	CG	CC	CC	CC	CC	CC	CC	CG	CC	CC	CC	CC
SNP243	T/C	GWHBCIQ00000002	6971417	TT	TT	TC	TT	TT	TT	TT	TT	TT	TC	TT	TT	TT	TT	TT	TT	TT	TT	TT	TC	TT	TC	TC	TT	TT	TT	TT	TT	TT	TT	TC	TT	TC	TT	TC	TT	TT	TT	TT	TT	TT	TC	TT	TT	TT	TT
SNP244	G/C	GWHBCIQ00000002	7058097	GG	GG	GG	GG	GG	GG	GG	GG	GG	GG	GG	GG	GG	GG	GG	GG	CC	CC	CC	GG	GG	GC	GC	GG	GG	GG	GG	GG	GG	GG	GC	GC	GC	GG	GC	GG	GG	GC	GG	CC	GC	GG	GC	GG	GC	GG
SNP245	G/C	GWHBCIQ00000002	7181377	GG	GG	GG	GG	GG	GG	GG	GG	GG	GG	GG	GG	GG	GG	GG	GG	CC	CC	CC	GC	GC	GC	GC	GG	GG	GG	GG	GG	GG	GG	GC	GC	GC	GG	GC	CC	GC	CC	CC	CC	CC	GC	CC	CC	CC	CC
SNP246	C/T	GWHBCIQ00000002	7181386	CC	CT	CT	CT	CC	CT	CC	CC	CT	CC	CT	CC	CC	CC	CC	CC	TT	TT	TT	CT	TT	CT	CT	CC	CC	CC	CC	CC	CC	CC	CT	CT	CT	CC	CT	TT	TT	TT	TT	TT	TT	TT	TT	TT	TT	TT
SNP247	A/G	GWHBCIQ00000002	7212286	AA	AA	AA	AA	AA	AA	AA	AA	AA	AA	AA	AG	AA	AA	AA	AA	GG	GG	GG	AG	AG	GG	AG	AA	AA	AA	AA	AA	AA	AA	GG	AG	AG	AA	AG	GG	GG	GG	GG	GG	GG	GG	GG	GG	GG	GG
SNP248	A/T	GWHBCIQ00000002	7266490	AA	AA	AT	AA	AA	AT	AA	AT	AA	AT	AT	AA	AA	AA	AA	AA	AA	AA	AA	AT	AA	AA	AT	AA	AA	AA	AA	AA	AA	AA	AA	AA	AA	AA	AA	AA	AA	AA	AA	AA	AA	AA	AA	AA	AA	AA
SNP249	T/C	GWHBCIQ00000002	7266494	TT	TT	TT	TT	TT	TC	TT	TC	TT	TT	TT	TT	TT	TT	TT	TT	TT	TT	TT	TC	TT	TT	TT	TT	TT	TT	TT	TT	TT	TT	TT	TT	TT	TT	TT	TT	TT	TT	TT	TT	TT	TT	TT	TT	TT	TT
SNP250	C/T	GWHBCIQ00000002	7266500	CC	TT	CT	CT	CT	CT	CC	CT	CC	CT	CT	CC	CC	CC	CC	CC	CC	CC	CC	CT	CC	CT	CT	CC	CC	CC	CC	TT	TT	TT	CT	CT	CT	CT	CT	CC	CC	CC	CC	CC	CC	CT	CC	CC	CC	CC
SNP251	C/A	GWHBCIQ00000002	7313826	CC	CC	CA	CA	CA	CA	CC	CC	CC	CC	CC	CC	CC	CC	CC	CC	AA	AA	AA	CA	AA	CA	CA	CC	CC	CC	CC	CC	CC	CC	CA	CC	CA	CC	CA	AA	CA	AA	CA	AA	AA	AA	AA	AA	AA	AA
SNP252	G/A	GWHBCIQ00000002	7504166	GG	GG	GA	GA	GA	GA	GG	GG	GG	GA	GG	GG	GG	GG	GG	GG	AA	GG	GA	GA	AA	GA	GA	GG	GG	GG	GG	GG	GG	GG	GA	GA	GA	GG	GA	AA	GA	GA	AA	AA	GA	AA	AA	AA	AA	AA
SNP253	C/A	GWHBCIQ00000002	7504188	CC	CC	CA	CC	CC	CC	CC	CC	CC	CC	CC	CC	CC	CC	CC	CC	CC	CC	CC	CC	CC	CA	CA	CC	CC	CC	CC	CC	CC	CC	CA	CA	CA	CC	CA	CC	CC	CC	CC	CC	CC	CA	CC	CC	CC	CC
SNP254	G/A	GWHBCIQ00000002	7504225	GG	GG	GA	GA	GA	GA	GG	GG	GG	GG	GG	GG	GG	GG	GG	GG	AA	GG	GA	GA	AA	GA	GA	GG	GG	GG	GG	GG	GG	GG	GA	GA	GA	GG	GA	AA	GA	GA	AA	AA	GA	AA	AA	AA	AA	AA
SNP255	T/A	GWHBCIQ00000002	7504234	TT	TT	TA	TA	TA	TA	TT	TT	TT	TT	TT	TT	TT	TT	TT	TT	AA	TT	TA	TA	AA	TA	TA	TT	TT	TT	TT	TT	TT	TT	TA	TA	TA	TT	TA	AA	TA	TA	AA	AA	TA	TA	AA	AA	AA	AA
SNP256	A/G	GWHBCIQ00000002	7504238	AA	AA	AG	AA	AA	AA	AA	AA	AA	AG	AA	AA	AA	AA	AA	AA	AA	AA	AA	AA	AA	AG	AG	AA	AA	AA	AA	AA	AA	AA	AG	AG	AG	AA	AG	AA	AA	AA	AA	AA	AA	AG	AA	AA	AA	AA
SNP257	G/C	GWHBCIQ00000002	7617796	GG	GC	GC	GG	GG	GG	GG	GG	GG	GG	GG	GG	GG	GG	GG	GG	GG	GG	GG	GC	GG	GC	GC	GG	GG	GG	GG	GG	GG	GG	GC	GC	GC	GG	GC	GG	GG	GG	GG	GG	GG	GG	GG	GG	GG	GG
SNP258	C/T	GWHBCIQ00000002	7992097	CC	CC	CT	CC	CC	CT	CC	CC	CC	CC	CC	CC	CC	CC	CC	CC	CC	CC	CC	CT	CC	CC	CT	CC	CC	CC	CC	CC	CC	CC	CC	CC	CC	CC	CC	CC	CC	CC	CC	CC	CC	CC	CC	CC	CC	CC
SNP259	T/C	GWHBCIQ00000002	8065392	TT	TC	TC	TT	TT	TT	TT	TT	TT	TT	TC	TT	TT	TT	TT	TT	TT	TT	TT	TT	TT	TC	TC	TT	TT	TT	TT	TT	TT	TT	TC	TC	TC	TT	TC	TT	TT	TT	TT	TT	TT	TC	TT	TT	TT	TT
SNP260	G/A	GWHBCIQ00000002	8161944	GG	GG	GG	GG	GG	GG	GG	GG	GG	GA	GG	GG	GG	GG	GG	GG	AA	AA	AA	GA	AA	GA	GA	GG	GG	GG	GG	GG	GG	GG	GA	GA	GA	GG	GA	AA	AA	AA	AA	AA	AA	AA	AA	AA	AA	AA
SNP261	A/G	GWHBCIQ00000002	8247897	GG	AA	AA	AA	AA	AA	GG	GG	AA	GA	GG	GG	GG	GG	GG	GG	AA	GG	GG	AA	AA	AA	AA	AA	AA	AA	AA	AA	AA	AA	AA	AA	AA	AA	AA	GA	GG	GG	AA	GG	AA	AA	AA	AA	AA	AA
SNP262	T/A	GWHBCIQ00000002	8426643	TT	TT	TA	TT	TT	TT	TT	TT	TT	TT	TT	TT	TT	TT	TT	TT	TT	TT	TT	TA	TT	TA	TA	TT	TT	TT	TT	TT	TT	TT	TA	TA	TA	TT	TA	TT	TT	TT	TT	TT	TT	TA	TT	TT	TT	TT
SNP263	C/A	GWHBCIQ00000002	8426755	CC	CC	CA	CC	CC	CC	CC	CC	CC	CC	CC	CC	CC	CC	CC	CC	CC	CC	CC	CC	CC	CA	CA	CC	CC	CC	CC	CC	CC	CC	CA	CA	CA	CC	CA	CC	CC	CC	CC	CC	CC	CA	CC	CC	CC	CC
SNP264	T/A	GWHBCIQ00000002	8469986	TT	TT	TT	TT	TT	TT	TT	TT	TT	TT	TT	TT	TT	TT	TT	TT	AA	AA	AA	TA	AA	AA	TA	TT	TT	TT	TT	TT	TT	TT	TA	TA	TA	TT	TA	AA	TA	AA	AA	AA	AA	AA	AA	AA	AA	AA
SNP265	G/T	GWHBCIQ00000002	8811965	GG	GT	GG	GG	GG	GG	GG	GG	GG	GG	GT	GG	GG	GG	GG	GG	GG	GG	GG	GT	GG	GG	GT	GG	GG	GG	GG	GG	GG	GG	GG	GG	GG	GG	GG	GG	GG	GG	GG	GG	GG	GG	GG	GG	GG	GG
SNP266	C/G	GWHBCIQ00000002	8811973	CC	CG	CC	CC	CC	CC	CC	CC	CC	CC	CG	CC	CC	CC	CC	CC	CC	CC	CC	CG	CC	CC	CC	CC	CC	CC	CC	CC	CC	CC	CC	CC	CC	CC	CC	CC	CC	CC	CC	CC	CC	CC	CC	CC	CC	CC
SNP267	A/T	GWHBCIQ00000002	8811974	AA	AT	AA	AA	AA	AA	AA	AA	AA	AA	AT	AA	AA	AA	AA	AA	AA	AA	AA	AT	AA	AA	AA	AA	AA	AA	AA	AA	AA	AA	AA	AA	AA	AA	AA	AA	AA	AA	AA	AA	AA	AA	AA	AA	AA	AA
SNP268	G/A	GWHBCIQ00000002	8838737	GG	GA	GA	GG	GG	GA	GA	GG	GG	GG	GG	GG	GG	GG	GG	GG	GG	GG	GG	GG	GG	GG	GG	GG	GG	GG	GG	GG	GG	GG	GG	GG	GG	GG	GG	GG	GG	GG	GG	GG	GG	GG	GG	GG	GG	GG
SNP269	A/C	GWHBCIQ00000002	8838749	AA	AC	AC	AA	AC	AC	AC	AA	AA	AC	AC	AA	AA	AA	AA	AA	AA	AA	AA	AC	AC	AA	AA	AA	AA	AA	AA	AA	AA	AA	AA	AA	AA	AA	AA	AA	AA	AA	AC	AA	AA	AA	AA	AA	AA	AA
SNP270	G/A	GWHBCIQ00000002	8838756	GG	GA	GA	GG	GA	GA	GA	GG	GG	GA	GA	GG	GG	GG	GG	GG	GG	GG	GG	GA	GA	GA	GA	GG	GG	GG	GG	GG	GG	GG	GA	GA	GA	GG	GA	GG	GG	GG	GA	GG	GG	GA	GG	GG	GG	GG
SNP271	T/A	GWHBCIQ00000002	8838801	TT	TA	TA	TT	TA	TA	TA	TA	TT	TA	TA	TT	TT	TT	TT	TT	TT	TT	TT	TA	TA	TT	TA	TT	TT	TT	TT	TT	TT	TT	TT	TT	TT	TT	TT	TT	TT	TT	TA	TT	TT	TT	TT	TT	TT	TT
SNP272	G/A	GWHBCIQ00000002	8838812	GG	GA	GA	GG	GA	GA	GA	GA	GG	GA	GA	GG	GG	GG	GG	GG	GG	GG	GG	GA	GA	GG	GA	GG	GG	GG	GG	GG	GG	GG	GG	GG	GG	GG	GG	GG	GG	GG	GA	GG	GG	GG	GG	GG	GG	GG
SNP273	T/C	GWHBCIQ00000002	8914496	TT	TT	TT	TT	TT	TT	TT	TT	TT	TT	TT	TT	TT	TT	TT	TT	CC	CC	CC	TC	CC	TT	TT	TT	TT	TT	TT	TT	TT	TT	TT	TT	TT	TT	TT	CC	CC	TC	TC	CC	CC	TC	TC	CC	CC	CC
SNP274	A/G	GWHBCIQ00000002	8914503	AA	AA	AA	AA	AA	AA	AA	AA	AA	AA	AA	AA	AA	AA	AA	AA	GG	GG	GG	AG	GG	AG	AG	AA	AA	AA	AA	AA	AA	AA	AG	AG	AG	AA	AG	GG	GG	AG	AG	GG	GG	GG	AG	GG	GG	GG
SNP275	T/C	GWHBCIQ00000002	8914533	TT	TT	TT	TT	TT	TT	TT	TT	TT	TT	TT	TT	TT	TT	TT	TT	CC	CC	CC	TC	CC	TC	TC	TT	TT	TT	TT	TT	TT	TT	TT	TT	TC	TT	TT	CC	CC	TC	TC	CC	CC	TC	TC	CC	CC	CC
SNP276	C/T	GWHBCIQ00000002	8914551	CC	CC	CC	CC	CC	CC	CC	CC	CC	CC	CC	CC	CC	CC	CC	CC	TT	TT	TT	CT	TT	CT	CT	CC	CC	CC	CC	CC	CC	CC	CT	CT	CT	CC	CT	TT	TT	CT	CT	TT	TT	TT	CT	TT	TT	TT
SNP277	T/G	GWHBCIQ00000002	8914567	TT	TT	TT	TT	TT	TT	TT	TT	TT	TT	TT	TT	TT	TT	TT	TT	GG	GG	GG	TG	GG	TT	TG	TT	TT	TT	TT	TT	TT	TT	TT	TT	TT	TT	TT	GG	GG	TG	TG	GG	GG	TG	TG	GG	GG	GG
SNP278	C/G	GWHBCIQ00000002	8914629	CC	CC	CG	CC	CC	CC	CC	CC	CC	CC	CC	CC	CC	CC	CC	CC	GG	GG	GG	CG	GG	CG	CG	CC	CC	CC	CC	CC	CC	CC	CG	CG	CG	CC	CG	GG	GG	CG	CG	GG	GG	GG	CG	GG	GG	GG
SNP279	T/C	GWHBCIQ00000002	8914636	TT	TT	TC	TT	TT	TT	TT	TT	TT	TT	TT	TT	TT	TT	TT	TT	TT	TT	TT	TC	TT	TC	TC	TT	TT	TT	TT	TT	TT	TT	TT	TT	TC	TT	TC	TT	TT	TT	TT	TT	TT	TT	TT	TT	TT	TT
SNP280	A/G	GWHBCIQ00000002	9054863	AA	AA	AA	AA	AA	AA	AA	AA	AA	AA	AA	AA	AA	AA	AA	AA	GG	GG	GG	AG	GG	AG	AG	AA	AA	AA	AA	AA	AA	AA	AG	AG	AG	AA	AG	AG	GG	AG	AG	GG	GG	GG	GG	GG	GG	GG
SNP281	C/G	GWHBCIQ00000002	9417534	CC	CC	CG	CG	CC	CC	CC	CC	CC	CG	CC	CC	CC	CC	CC	CC	CC	CC	CC	CG	CC	CG	CG	CC	CC	CC	CC	CC	CC	CC	CG	CG	CG	CC	CG	CC	CC	CC	CC	CC	CC	CG	CC	CC	CC	CC
SNP282	C/T	GWHBCIQ00000002	9417542	CC	CC	CC	CC	CC	CC	CC	CC	CC	CC	CC	CC	CC	CC	CC	CC	CC	CC	CC	CC	CC	CC	CC	TT	TT	TT	TT	CC	CC	CC	CC	CC	CC	CC	CC	CC	CC	CC	CC	CC	CC	CC	CC	CC	CC	CC
SNP283	A/G	GWHBCIQ00000002	9417552	AA	AA	AG	AG	AA	AA	AA	AA	AA	AG	AA	AA	AA	AA	AA	AA	AA	AA	AA	AG	AA	AA	AG	AA	AA	AA	AA	AA	AA	AA	AA	AA	AA	AA	AA	AA	AA	AA	AA	AA	AA	AA	AA	AA	AA	AA
SNP284	C/A	GWHBCIQ00000002	9539783	CA	CA	CA	CC	CA	CA	CA	CA	CC	CA	CA	CC	CC	CC	CC	CC	CC	CC	CC	CA	CA	CC	CA	CC	CC	CC	CC	CC	CC	CC	CC	CC	CC	CC	CC	CC	CC	CC	CC	CC	CC	CC	CC	CC	CC	CC
SNP285	G/A	GWHBCIQ00000002	9539828	GA	GA	GA	GG	GG	GA	GA	GA	GG	GA	GA	GG	GG	GG	GG	GG	GG	GG	GG	GA	GA	GA	GA	GG	GG	GG	GG	GG	GG	GG	GA	GA	GA	GG	GA	GG	GG	GG	GG	GG	GG	GA	GG	GG	GG	GG
SNP286	C/A	GWHBCIQ00000002	9539830	CA	CA	CA	CC	CC	CA	CA	CA	CC	CA	CA	CC	CC	CC	CC	CC	AA	AA	AA	CA	AA	CA	AA	CC	CC	CC	CC	CC	CC	CC	CA	CA	CA	CC	CA	AA	AA	AA	AA	AA	AA	AA	AA	AA	AA	CA
SNP287	C/T	GWHBCIQ00000002	9539937	CT	CT	CT	CC	CT	CT	CT	CC	CT	CC	CT	CC	CC	CC	CC	CC	CC	CC	CC	CT	CT	CT	CT	CC	CC	CC	CC	CC	CC	CC	CT	CT	CT	CC	CT	CC	CC	CC	CC	CC	CC	CT	CC	CC	CC	CC
SNP288	T/C	GWHBCIQ00000002	9539942	TC	TC	TC	TT	TC	TC	TC	TT	TC	TT	TC	TT	TT	TT	TT	TT	TT	TT	TT	TC	TC	TT	TC	TT	TT	TT	TT	TT	TT	TT	TT	TT	TT	TT	TT	TT	TT	TT	TT	TT	TT	TT	TT	TT	TT	TT
SNP289	C/A	GWHBCIQ00000002	9539955	CA	CA	CA	CC	CA	CA	CA	CC	CA	CC	CA	CC	CC	CC	CC	CC	CC	CC	CC	CA	CA	CC	CA	CC	CC	CC	CC	CC	CC	CC	CC	CC	CC	CC	CC	CC	CC	CC	CC	CC	CC	CC	CC	CC	CC	CC
SNP290	C/T	GWHBCIQ00000002	9539962	CT	CT	CT	CC	CT	CT	CT	CC	CT	CC	CT	CC	CC	CC	CC	CC	CC	CC	CC	CT	CT	CC	CT	CC	CC	CC	CC	CC	CC	CC	CC	CC	CC	CC	CC	CC	CC	CC	CC	CC	CC	CC	CC	CC	CC	CC
SNP291	G/A	GWHBCIQ00000002	9694944	GG	GG	GA	GG	GG	GG	GA	GG	GG	GG	GG	GG	GG	GG	GG	GG	GG	GG	GG	GA	GG	GA	GA	GG	GG	GG	GG	GG	GG	GG	GA	GG	GA	GG	GA	GG	GG	GG	GG	GG	GG	GG	GG	GG	GG	GG
SNP292	G/A	GWHBCIQ00000002	9870049	GG	GG	GG	GG	GG	GG	GG	GG	GG	GG	GG	GG	GG	GG	GG	GG	AA	AA	AA	GA	AA	GA	GA	GG	GG	GG	GG	GG	GG	GG	GA	GA	GA	GG	GA	AA	GA	AA	AA	AA	AA	AA	AA	AA	AA	AA
SNP293	A/G	GWHBCIQ00000002	10158589	AG	AG	AG	AA	AA	AG	AA	AA	AA	AG	AA	AA	AA	AA	AA	AG	AA	AA	AA	AG	AA	AA	AG	AA	AA	AA	AG	AA	AA	AA	AG	AA	AA	AA	AA	AA	AA	AA	AA	AA	AA	AA	AA	AA	AA	AA
SNP294	A/T	GWHBCIQ00000002	10158602	AT	AT	AT	AA	AA	AT	AA	AA	AA	AT	AA	AA	AA	AA	AA	AT	AA	AA	AA	AT	AA	AA	AT	AA	AA	AA	AA	AA	AA	AA	AA	AA	AA	AA	AA	AA	AA	AA	AA	AA	AA	AA	AA	AA	AA	AA
SNP295	A/G	GWHBCIQ00000002	10158603	AG	AG	AG	AA	AA	AG	AA	AA	AA	AG	AA	AA	AA	AA	AA	AG	AA	AA	AA	AG	AA	AA	AG	AA	AA	AA	AA	AA	AA	AA	AA	AA	AA	AA	AA	AA	AA	AA	AA	AA	AA	AA	AA	AA	AA	AA
SNP296	A/G	GWHBCIQ00000002	10158610	AG	AG	AG	AA	AA	AG	AA	AA	AA	AG	AA	AA	AA	AA	AA	AG	AA	AA	AA	AG	AA	AA	AG	AA	AA	AA	AA	AA	AA	AA	AA	AA	AA	AA	AA	AA	AA	AA	AA	AA	AA	AA	AA	AA	AA	AA
SNP297	A/G	GWHBCIQ00000002	10158614	AG	AG	AG	AA	AA	AG	AA	AA	AA	AG	AA	AA	AA	AA	AA	AG	AA	AA	AA	AG	AA	AA	AG	AA	AA	AA	AA	AA	AA	AA	AA	AA	AA	AA	AA	AA	AA	AA	AA	AA	AA	AA	AA	AA	AA	AA
SNP298	G/A	GWHBCIQ00000002	10158669	GA	GA	GA	GG	GG	GA	GG	GG	GG	GA	GG	GG	GG	GG	GG	GA	GG	GG	GG	GG	GG	GG	GA	GG	GG	GG	GA	GG	GG	GG	GA	GG	GG	GG	GG	GG	GG	GG	GG	GG	GG	GG	GG	GG	GG	GG
SNP299	G/C	GWHBCIQ00000002	10314258	GG	CC	GG	GG	GG	GG	GG	GG	GG	GG	CG	GG	GG	GG	CC	CC	GG	GG	GG	GG	GG	GG	GG	CC	CC	CC	CC	CC	GG	GG	GG	GG	CG	GG	CG	GG	GG	GG	GG	GG	GG	GG	GG	GG	GG	GG
SNP300	A/T	GWHBCIQ00000002	10328626	TT	AA	AA	AA	AA	AA	TT	TT	TT	TT	AT	TT	TT	TT	AA	AA	AA	AA	AA	AA	AA	AA	AA	AA	AA	AA	AA	AA	AA	AA	AA	AA	AA	AA	AA	AA	AA	AA	AA	AA	AA	AA	AA	AA	AA	AA
SNP301	A/C	GWHBCIQ00000002	10335187	AA	AA	AA	AA	AA	AA	AA	AA	AA	AA	AA	AA	AA	AA	AA	AA	CC	CC	CC	AC	CC	AA	AA	AA	AA	AA	AA	AA	AA	AA	AC	AA	AA	AA	AA	CC	CC	CC	CC	CC	AC	CC	CC	CC	CC	CC
SNP302	T/C	GWHBCIQ00000002	10387740	TT	CC	CC	CC	CC	CC	TT	TT	TT	TT	TT	TT	TT	TT	TC	CC	TT	TT	TT	TT	TT	TT	TC	CC	CC	CC	CC	CC	CC	CC	TC	TC	TC	CC	TC	TT	TT	TT	TT	TT	TT	TT	TT	TT	TT	TT
SNP303	T/C	GWHBCIQ00000002	10529602	TT	TT	TT	TT	TT	TT	TT	TT	TT	TT	TT	TT	TT	TT	TT	TT	CC	CC	CC	TC	CC	TC	TC	TT	TT	TT	TT	TT	TT	TT	TC	TC	TC	TT	TC	CC	TC	CC	CC	CC	CC	CC	CC	CC	CC	CC
SNP304	C/T	GWHBCIQ00000002	10570352	CC	CC	CC	CC	CC	CC	CC	CC	CC	CC	CC	CC	CC	CC	CC	CC	CC	CC	CC	CC	CC	CC	CT	TT	TT	TT	TT	TT	CC	CC	CT	CT	CT	CC	CT	CC	CC	CC	CC	CC	CC	CC	CC	CC	CC	CC
SNP305	C/A	GWHBCIQ00000002	10580133	CC	CA	CA	CC	CC	CC	CC	CC	CC	CA	CC	CC	CC	CC	CC	CC	CC	CC	CC	CA	CC	CA	CA	CC	CC	CC	CC	CC	CC	CC	CA	CC	CA	CC	CA	CC	CC	CC	CC	CC	CC	CA	CC	CC	CC	CC
SNP306	T/C	GWHBCIQ00000002	10660824	TT	TC	TC	TT	TT	TT	TT	TT	TT	TC	TT	TT	TT	TT	TT	TT	TT	TT	TT	TT	TT	TC	CC	TT	TT	TT	TT	TT	TT	TT	TC	TC	TC	TT	TC	TT	TT	TT	TT	TT	TT	TC	TT	TT	TT	TT
SNP307	A/C	GWHBCIQ00000002	10660831	AA	AC	AC	AA	AA	AA	AA	AA	AA	AC	AA	AA	AA	AA	AA	AA	AA	AA	AA	AA	AA	AC	CC	AA	AA	AA	AA	AA	AA	AA	AC	AC	AC	AA	AC	AA	AA	AA	AA	AA	AA	AC	AA	AA	AA	AA
SNP308	T/C	GWHBCIQ00000002	10957518	TT	TT	TC	TT	TT	TT	TT	TT	TT	TT	TT	TT	TT	TT	TT	TT	TT	TT	TT	TT	TT	TC	TC	TT	TT	TT	TT	TT	TT	TT	TC	TC	TC	TT	TC	TT	TT	TT	TT	TT	TT	TT	TT	TT	TT	TT
SNP309	T/A	GWHBCIQ00000002	10957551	TT	TT	TT	TT	TT	TT	TT	TT	TT	TT	TT	TT	TT	TT	TT	TT	TT	TT	TT	TT	TA	TT	TT	TT	TT	TT	TT	TT	TT	TT	TT	TT	TT	TT	TT	TA	TA	TA	TT	TA	TT	TT	TT	TA	TA	AA
SNP310	A/G	GWHBCIQ00000002	11866093	AA	AG	GG	GG	GG	GG	AA	AA	AA	AA	AA	AA	AA	AA	AA	AA	AA	AA	AA	AG	AG	AA	AG	GG	GG	GG	GG	GG	AA	AA	AG	AG	AG	AG	AG	AA	AA	AA	AA	AA	AA	AA	AA	AA	AA	AA
SNP311	A/G	GWHBCIQ00000002	11866110	AA	AG	AG	GG	GG	GG	AA	AA	AA	AA	AA	AA	AA	AA	AA	AA	AA	AA	AA	AG	AG	AA	AA	GG	GG	GG	GG	GG	AA	AA	AG	AG	AG	AG	AG	AA	AA	AA	AA	AA	AA	AA	AA	AA	AA	AA
SNP312	A/G	GWHBCIQ00000002	11866152	AA	AG	GG	GG	GG	GG	AA	AA	AA	AA	AA	AA	AA	AA	AA	AA	AA	AA	AA	AG	AG	AA	AG	GG	GG	GG	GG	GG	AA	AA	AG	AG	AG	AG	AG	AA	AA	AA	AA	AA	AA	AA	AA	AA	AA	AA
SNP313	C/T	GWHBCIQ00000002	11866171	CC	CT	TT	TT	TT	TT	CC	CC	CC	CC	CC	CC	CC	CC	CC	CC	CC	CC	CC	CT	CT	CC	CT	TT	TT	TT	TT	TT	CC	CC	CT	CT	CT	CT	CT	CC	CC	CC	CC	CC	CC	CC	CC	CC	CC	CC
SNP314	C/T	GWHBCIQ00000002	11866173	CC	CT	TT	TT	TT	TT	CC	CC	CC	CC	CC	CC	CC	CC	CC	CC	CC	CC	CC	CT	CT	CC	CC	TT	TT	TT	TT	TT	CC	CC	CT	CT	CT	CT	CT	CC	CC	CC	CC	CC	CC	CC	CC	CC	CC	CC
SNP315	T/G	GWHBCIQ00000002	12076490	TG	TG	TG	TG	TG	TG	TG	TG	TG	TG	TG	GG	TG	TG	TG	TG	TT	TT	TT	TG	TG	TG	TG	TG	TG	TG	TG	TG	TG	TG	TG	TG	TG	TG	TG	TG	TG	TG	TG	TG	TG	TG	TG	TG	TT	TG
SNP316	T/C	GWHBCIQ00000002	12076492	TC	TC	TC	TC	TC	TC	TC	TC	TC	TC	TC	CC	TC	TC	TC	TC	TT	TT	TT	TC	TC	TC	TC	TC	TC	TC	TC	TC	TC	TC	TC	TC	TC	TC	TC	TC	TC	TC	TC	TC	TC	TC	TC	TC	TT	TC
SNP317	T/C	GWHBCIQ00000002	12076517	TC	TC	TC	TC	TC	TC	TC	TC	TC	TC	TC	CC	TC	TC	TC	TC	TT	TT	TT	TC	TC	TC	TC	TC	TC	TC	TC	TC	TC	TC	TC	TC	TC	TC	TC	TC	TC	TC	TC	TC	TC	TT	TC	TC	TT	TC
SNP318	G/A	GWHBCIQ00000002	12119261	GG	GG	GA	GG	GG	GG	GG	GG	GG	GG	GG	GG	GG	GG	GG	GG	GG	GG	GG	GG	GG	GA	GA	GG	GG	GG	GG	GG	GG	GG	GA	GA	GA	GG	GA	GG	GG	GG	GG	GG	GG	GA	GG	GG	GG	GG
SNP319	G/A	GWHBCIQ00000002	12312524	GG	GG	AA	AA	AA	AA	GG	GG	GG	GA	GG	GG	GG	GG	GG	GG	AA	AA	AA	GA	AA	GA	AA	GG	GG	GG	GG	GG	GG	GG	GA	GA	GA	GG	GA	AA	AA	AA	AA	AA	AA	AA	AA	AA	AA	GA
SNP320	T/C	GWHBCIQ00000002	12312621	TT	TT	TC	TT	TT	TT	TT	TT	TT	TT	TT	TT	TT	TT	TT	TT	TT	TT	TT	TT	TT	TC	TC	TT	TT	TT	TT	TT	TT	TT	TC	TC	TC	TT	TC	TT	TT	TT	TT	TT	TT	TC	TT	TT	TT	TT
SNP321	T/C	GWHBCIQ00000002	12449781	TT	TC	TC	TT	TT	TC	TT	TT	TT	TT	TC	TT	TT	TT	TT	TT	TT	TT	TT	TC	TT	TT	TT	TT	TT	TT	TT	TT	TT	TT	TT	TT	TT	TT	TT	TT	TT	TT	TT	TT	TT	TT	TT	TT	TT	TT
SNP322	G/A	GWHBCIQ00000002	12449782	GG	GA	GA	GG	GG	GA	GG	GG	GG	GG	GA	GG	GG	GG	GG	GG	GG	GG	GG	GA	GG	GG	GG	GG	GG	GG	GG	GG	GG	GG	GG	GG	GG	GG	GG	GG	GG	GG	GG	GG	GG	GG	GG	GG	GG	GG
SNP323	C/T	GWHBCIQ00000002	12449800	CC	CT	CT	CC	CC	CC	CC	CC	CC	CC	CT	CC	CC	CC	CC	CC	CC	CC	CC	CC	CC	CC	CC	CC	CC	CC	CC	CC	CC	CC	CC	CC	CC	CC	CC	CC	CC	CC	CC	CC	CC	CC	CC	CC	CC	CC
SNP324	T/C	GWHBCIQ00000002	12449847	TT	TC	TC	TT	TT	TC	TT	TT	TT	TT	TC	TT	TT	TT	TT	TT	TT	TT	TT	TC	TT	TT	TT	TT	TT	TT	TT	TT	TT	TT	TT	TT	TT	TT	TT	TT	TT	TT	TT	TT	TT	TT	TT	TT	TT	TT
SNP325	C/T	GWHBCIQ00000002	12449849	CC	CT	CT	CC	CC	CT	CT	CC	CC	CC	CT	CC	CC	CC	CC	CC	CC	CC	CC	CT	CT	CC	CC	CC	CC	CC	CC	CC	CC	CC	CC	CC	CC	CC	CC	CC	CC	CC	CC	CC	CC	CC	CC	CC	CC	CC
SNP326	T/C	GWHBCIQ00000002	12449870	TT	TC	TC	TT	TT	TC	TC	TT	TT	TT	TC	TT	TT	TT	TT	TT	TT	TT	TT	TC	TC	TT	TT	TT	TT	TT	TT	TT	TT	TT	TT	TT	TT	TT	TT	TT	TT	TT	TT	TT	TT	TT	TT	TT	TT	TT
SNP327	A/C	GWHBCIQ00000002	12467745	AA	AA	AC	AA	AA	AA	AA	AA	AA	AC	AA	AA	AA	AA	AA	AA	CC	CC	CC	AC	AC	CC	CC	AA	AA	AA	AA	AA	AA	AA	AC	AC	AC	AA	AC	AC	CC	CC	CC	CC	CC	CC	AC	AC	CC	CC
SNP328	A/G	GWHBCIQ00000002	12467787	AA	AA	AG	AA	AA	AA	AA	AA	AA	AG	AA	AA	AA	AA	AA	AA	AA	AA	AA	AG	AA	AA	AG	AA	AA	AA	AA	AA	AA	AA	AA	AA	AA	AA	AA	AA	AA	AA	AA	AA	AA	AA	AA	AA	AA	AA
SNP329	A/G	GWHBCIQ00000002	12693412	AA	AA	AA	AA	AA	AA	AA	AA	AA	AA	AA	AA	AA	AA	AA	AA	GG	GG	GG	AG	AA	AG	AG	AA	AA	AA	AA	AA	AA	AA	AG	AG	AG	AA	AG	GG	GG	AG	GG	GG	GG	AG	GG	GG	GG	GG
SNP330	A/G	GWHBCIQ00000002	12897829	AA	AA	AG	AA	AA	AG	AA	AA	AA	AG	AA	AA	AA	AA	AA	AA	AA	AA	AA	AA	AA	AG	AG	AA	AA	AA	AA	AA	AA	AA	AG	AG	AG	AA	AG	AA	AA	AA	AA	AA	AA	AG	AA	AA	AA	AA
SNP331	T/G	GWHBCIQ00000002	12897887	TT	TT	TG	TT	TT	TG	TT	TT	TT	TG	TT	TT	TT	TT	TT	TT	TT	GG	GG	TT	TT	TG	TG	TT	TT	TT	TT	TT	TT	TT	TG	TG	TG	TT	TG	TG	GG	TT	TG	TT	TT	GG	TG	TG	TT	TT
SNP332	C/A	GWHBCIQ00000002	12897893	CC	CC	CA	CC	CC	CA	CC	CC	CC	CA	CC	CC	CC	CC	CC	CC	CC	CC	CC	CC	CC	CA	CA	CC	CC	CC	CC	CC	CC	CC	CA	CA	CA	CC	CA	CC	CC	CC	CC	CC	CC	CA	CC	CC	CC	CC
SNP333	A/G	GWHBCIQ00000002	13132791	AA	AA	AG	GG	GG	GG	AA	AA	AA	AA	AA	AA	AA	AA	AA	AA	AA	AA	AA	AA	AA	AA	AA	AA	AA	AA	AA	AA	AA	AA	AA	AA	AG	AA	AA	AA	AA	AA	AA	AA	AA	AA	AA	AA	AA	AA
SNP334	A/G	GWHBCIQ00000002	13132801	AA	AA	AA	AA	AA	AA	AA	AA	AA	AA	AA	AA	AA	AA	AA	AA	AG	AA	AA	AA	AA	AA	AA	AA	AA	AA	AA	AA	AA	AA	AA	AA	AA	AA	AA	GG	AG	AA	AG	GG	AG	AG	AG	GG	AA	AG
SNP335	A/C	GWHBCIQ00000002	13132802	AA	AA	AC	AA	AA	AA	AA	AA	AA	AC	AA	AA	AA	AA	AA	AA	AC	AA	AA	AA	AA	AC	AC	AA	AA	AA	AA	AA	AA	AA	AC	AC	AC	AA	AC	CC	AC	AA	AC	CC	AC	CC	AC	CC	AA	AC
SNP336	C/T	GWHBCIQ00000002	13132806	CC	CC	CT	CC	CC	CC	CC	CC	CC	CT	CC	CC	CC	CC	CC	CC	CT	CC	CC	CC	CC	CT	CT	CC	CC	CC	CC	CC	CC	CC	CT	CT	CT	CC	CT	TT	CT	CC	CT	TT	CT	TT	CT	TT	CC	CT
SNP337	T/C	GWHBCIQ00000002	13132809	TT	TT	TT	TT	TT	TT	TT	TT	TT	TT	TT	TT	TT	TT	TT	TT	TC	TT	TT	TT	TT	TC	TC	TT	TT	TT	TT	TT	TT	TT	TC	TC	TC	TT	TC	CC	TC	TT	TC	CC	TC	CC	TC	CC	TT	TC
SNP338	A/C	GWHBCIQ00000002	13132848	AA	AA	AA	AA	AA	AA	AA	AA	AA	AA	AA	AA	AA	AA	AA	AA	AC	AA	AA	AA	AA	AA	AA	AA	AA	AA	AA	AA	AA	AA	AA	AA	AA	AA	AA	CC	AC	AA	AC	CC	AC	AC	AC	CC	AA	AC
SNP339	A/C	GWHBCIQ00000002	13133010	AA	AC	AC	AA	AA	AA	AA	AA	AA	AC	AA	AA	AA	AA	AA	AA	AC	AA	AA	AA	AA	AC	AC	AA	AA	AA	AA	AA	AA	AA	AC	AC	AC	AA	AC	CC	AC	AA	AC	CC	AC	CC	AC	CC	AA	AC
SNP340	C/T	GWHBCIQ00000002	13133013	CC	CC	CC	CC	CC	CC	CC	CC	CC	CC	CC	CC	CC	CC	CC	CC	CT	CC	CC	CC	CC	CC	CC	CC	CC	CC	CC	CC	CC	CC	CC	CC	CC	CC	CC	TT	CT	CC	CT	TT	CT	CT	CT	TT	CC	CT
SNP341	A/G	GWHBCIQ00000002	13175953	AA	AA	AG	AA	AA	AA	AA	AA	AA	AG	AA	AA	AA	AA	AA	AA	AA	AA	AA	AA	AA	AG	AG	AA	AA	AA	AA	AA	AA	AA	AG	AG	AG	AA	AG	AA	AA	AA	AA	AA	AA	AG	AA	AA	AA	AA
SNP342	A/G	GWHBCIQ00000002	13175989	AA	AA	AG	AA	AA	AA	AA	AA	AA	AA	AA	AA	AA	AA	AA	AA	AA	AA	AA	AA	AA	AG	AG	AA	AA	AA	AA	AA	AA	AA	AG	AG	AG	AA	AG	AA	AA	AA	AA	AA	AA	AG	AA	AA	AA	AA
SNP343	A/C	GWHBCIQ00000002	13176009	AA	AA	AC	AA	AA	AA	AA	AA	AA	AA	AA	AA	AA	AA	AA	AA	AA	AA	AA	AA	AA	AC	AC	AA	AA	AA	AA	AA	AA	AA	AC	AC	AC	AA	AC	AA	AA	AA	AA	AA	AA	AC	AA	AA	AA	AA
SNP344	G/A	GWHBCIQ00000002	13176039	GG	GG	GG	GG	GG	GG	GG	GG	GG	GG	GG	GG	GG	GG	GG	GG	AA	AA	AA	GA	AA	GA	GA	GG	GG	GG	GG	GG	GG	GG	GA	GA	GA	GG	GA	AA	AA	AA	AA	AA	AA	GA	AA	AA	AA	AA
SNP345	G/A	GWHBCIQ00000002	13176529	GG	GA	GG	GG	GG	GG	GG	GG	GA	GG	GA	GG	GG	GG	GG	GG	AA	AA	AA	AA	AA	GA	GA	GG	GG	GG	GG	GG	GG	GG	GA	GA	GA	GG	GA	AA	AA	AA	AA	AA	AA	AA	AA	AA	AA	AA
SNP346	G/A	GWHBCIQ00000002	13176540	GG	GA	GG	GG	GG	GG	GG	GG	GA	GG	GA	GG	GG	GG	GG	GG	GG	GG	GG	GG	GG	GA	GA	GG	GG	GG	GG	GG	GG	GG	GA	GA	GA	GG	GA	GG	GG	GG	GG	GG	GG	GA	GG	GG	GG	GG
SNP347	G/C	GWHBCIQ00000002	13178236	GG	GG	GC	GG	GG	GG	GG	GC	GG	GC	GC	GG	GG	GG	GG	GG	GG	GG	GG	GG	GG	GG	GC	GG	GG	GG	GG	GG	GG	GG	GG	GG	GG	GG	GG	GG	GG	GG	GG	GG	GG	GG	GG	GG	GG	GG
SNP348	T/C	GWHBCIQ00000002	13178248	TT	TT	TC	TT	TT	TT	TT	TC	TT	TC	TC	TT	TT	TT	TT	TT	TT	TT	TT	TT	TT	TT	TC	TT	TT	TT	TT	TT	TT	TT	TT	TT	TT	TT	TT	TT	TT	TT	TT	TT	TT	TT	TT	TT	TT	TT
SNP349	G/C	GWHBCIQ00000002	13250192	GG	GG	GG	GG	GG	GG	GG	GG	GG	GG	GG	GG	GG	GG	GG	GG	CC	CC	CC	GC	CC	CC	GC	GG	GG	GG	GG	GG	GG	GG	GC	GC	GC	GG	GC	CC	CC	GC	CC	CC	CC	CC	CC	GC	CC	CC
SNP350	T/C	GWHBCIQ00000002	13250262	TT	TT	TT	TT	TT	TT	TT	TT	TT	TT	TT	TT	TT	TT	TT	TT	CC	CC	CC	TC	CC	CC	TC	TT	TT	TT	TT	TT	TT	TT	TC	TC	TC	TT	TC	CC	CC	TC	CC	CC	CC	CC	CC	TC	CC	CC
SNP351	T/C	GWHBCIQ00000002	13250274	TT	TT	TT	TT	TT	TT	TT	TT	TT	TC	TC	TT	TT	TT	TT	TT	TT	TT	TT	TC	TT	TT	TC	TT	TT	TT	TT	TT	TT	TT	TT	TT	TT	TT	TT	TT	TT	TT	TT	TT	TT	TT	TT	TT	TT	TT
SNP352	T/C	GWHBCIQ00000002	13695236	TT	TT	TC	TT	TT	TT	TT	TT	TT	TC	TT	TT	TT	TT	TT	TT	TT	CC	TC	TT	TT	TC	TC	TT	TT	TT	TT	TT	TT	TT	TC	TC	TC	TT	TC	TC	TT	TC	TT	TC	TT	TC	TT	TT	TT	TC
SNP353	G/A	GWHBCIQ00000002	13720186	GG	GG	GA	GG	GG	GG	GG	GG	GG	GG	GG	GG	GG	GG	GG	GG	GG	GG	GG	GG	GG	GG	GA	GG	GG	GG	GG	GG	GG	GG	GG	GG	GG	GG	GG	GG	GG	GG	GA	GG	GG	GG	GG	GG	GG	GG
SNP354	C/G	GWHBCIQ00000002	13969753	CC	CC	CC	CC	CC	CC	CC	CC	CC	CC	CC	CC	CC	CC	CC	CC	GG	GG	GG	CG	GG	CG	CG	CC	CC	CC	CC	CC	CC	CC	CG	CG	CG	CC	CG	CG	GG	GG	GG	GG	GG	GG	GG	GG	GG	GG
SNP355	A/G	GWHBCIQ00000002	13969764	AA	AA	AA	AA	AA	AA	AA	AA	AA	AA	AA	AA	AA	AA	AA	AA	GG	GG	GG	AA	GG	AG	AG	AA	AA	AA	AA	AA	AA	AA	AG	AG	AG	AA	AG	AG	GG	GG	GG	GG	GG	GG	GG	GG	GG	GG
SNP356	C/T	GWHBCIQ00000002	13969880	CC	CC	CT	CC	CC	CC	CC	CC	CC	CC	CC	CC	CC	CC	CC	CC	TT	TT	TT	CC	TT	CT	TT	CC	CC	CC	CC	CC	CC	CC	CT	CT	CT	CC	CT	CT	TT	TT	TT	TT	TT	TT	TT	TT	TT	TT
SNP357	A/G	GWHBCIQ00000002	14139746	AA	AA	AA	AA	AA	AA	AA	AA	AA	AA	AA	AA	AA	AA	AA	AA	GG	GG	AG	AA	GG	AA	AA	AA	AA	AA	AA	AA	AA	AA	AA	AA	AA	AA	AA	GG	GG	GG	GG	GG	GG	AG	GG	GG	GG	GG
SNP358	T/A	GWHBCIQ00000002	14139755	TT	TA	TA	TT	TT	TA	TA	TT	TT	TT	TT	TT	TT	TT	TT	TT	TT	TT	TT	TA	TT	TT	TA	TT	TT	TT	TT	TT	TT	TT	TT	TT	TT	TT	TT	TT	TT	TT	TT	TT	TT	TT	TT	TT	TT	TT
SNP359	G/A	GWHBCIQ00000002	14139819	GA	GA	GA	GG	GA	GA	GA	GG	GA	GG	GA	GG	GG	GG	GG	GG	GG	GG	GG	GA	GG	GA	GA	GG	GG	GG	GA	GG	GG	GG	GA	GA	GA	GG	GA	GG	GG	GG	GG	GG	GG	GA	GG	GG	GG	GG
SNP360	A/G	GWHBCIQ00000002	14388002	AA	AA	AG	AA	AA	AA	AA	AA	AA	AG	AA	AA	AA	AA	AA	AA	AA	AA	AA	AA	AA	AG	AG	AA	AA	AA	AA	AA	AA	AA	AG	AG	AG	AA	AG	AA	AA	AA	AA	AA	AA	AG	AA	AA	AA	AA
SNP361	C/G	GWHBCIQ00000002	14388068	CC	CC	CG	CC	CC	CC	CC	CC	CC	CG	CC	CC	CC	CC	CC	CC	CC	CC	CC	CC	CC	CG	CG	CC	CC	CC	CC	CC	CC	CC	CG	CG	CG	CC	CG	CC	CC	CC	CC	CC	CC	CG	CC	CC	CC	CC
SNP362	G/T	GWHBCIQ00000002	14566584	GG	GG	GT	GG	GG	GT	GG	GG	GG	GT	GG	GG	GG	GG	GG	GG	GG	GG	GG	GG	GT	GT	GT	GG	GG	GG	GG	GG	GG	GG	GT	GT	GT	GG	GT	GG	GG	GG	GG	GG	GG	GT	GG	GG	GG	GG
SNP363	C/T	GWHBCIQ00000002	14566606	CC	CC	CT	CC	CC	CT	CC	CC	CC	CT	CC	CC	CC	CC	CC	CC	CC	CC	CC	CC	CT	CC	CT	CC	CC	CC	CC	CC	CC	CC	CC	CC	CC	CC	CC	CC	CC	CC	CC	CC	CC	CC	CC	CC	CC	CC
SNP364	A/G	GWHBCIQ00000002	14566678	AA	AG	AG	AG	AG	AG	AG	AG	AG	AG	AG	AA	AA	AA	AA	AA	AA	AA	AA	AG	AG	AG	AG	AA	AA	AA	AA	AA	AA	AA	AG	AG	AG	AA	AG	AA	AA	AA	AA	AA	AA	AG	AA	AA	AA	AA
SNP365	A/G	GWHBCIQ00000002	14566692	AA	AG	AG	AG	AG	AG	AG	AG	AG	AG	AG	AA	AA	AA	AA	AA	AA	AA	AA	AG	AG	AG	AG	AA	AA	AA	AA	AA	AA	AA	AG	AG	AG	AA	AG	AA	AA	AA	AA	AA	AA	AG	AA	AA	AA	AA
SNP366	T/A	GWHBCIQ00000002	14566696	TT	TA	TA	TA	TA	TA	TA	TA	TA	TA	TA	TT	TT	TT	TT	TT	TT	TT	TT	TA	TA	TT	TA	TT	TT	TT	TT	TT	TT	TT	TT	TT	TT	TT	TT	TT	TT	TT	TT	TT	TT	TT	TT	TT	TT	TT
SNP367	T/C	GWHBCIQ00000002	14566732	TT	TC	TC	TC	TC	TC	TC	TC	TC	TC	TC	TT	TT	TT	TT	TT	TT	TT	TT	TC	TC	TT	TC	TT	TT	TT	TT	TT	TT	TT	TT	TT	TT	TT	TT	TT	TT	TT	TT	TT	TT	TT	TT	TT	TT	TT
SNP368	G/A	GWHBCIQ00000002	14591237	GG	GG	GG	GG	GG	GG	GG	GG	GG	GG	GG	GG	GG	GG	GG	GG	GG	AA	AA	GA	AA	AA	GA	GG	GG	GG	GG	GG	GG	GG	GA	GA	GA	GG	GA	GA	GA	AA	AA	GA	GA	GG	GA	GA	GA	GA
SNP369	G/A	GWHBCIQ00000002	14850891	GA	GG	GA	GG	GG	GG	GG	GG	GG	GA	GG	GG	GG	GG	GG	GG	GG	GG	GG	GG	GG	GG	GA	GG	GG	GG	GG	GG	GG	GG	GG	GG	GG	GG	GG	GG	GG	GG	GG	GG	GG	GG	GG	GG	GG	GG
SNP370	C/T	GWHBCIQ00000002	14850997	CC	CC	CT	CC	CC	CC	CC	CC	CC	CT	CC	CC	CC	CC	CC	CC	CC	CC	CC	CC	CC	CT	CT	CC	CC	CC	CC	CC	CC	CC	CT	CT	CT	CC	CT	CC	CC	CC	CC	CC	CC	CT	CC	CC	CC	CC
SNP371	G/A	GWHBCIQ00000002	14851008	GG	GG	GA	GG	GG	GG	GG	GG	GG	GA	GG	GG	GG	GG	GG	GG	GG	GG	GG	GG	GG	GA	GA	GG	GG	GG	GG	GG	GG	GG	GA	GA	GA	GG	GA	GG	GG	GG	GG	GG	GG	GA	GG	GG	GG	GG
SNP372	A/G	GWHBCIQ00000002	14921169	AA	AA	AA	AA	AA	AA	AA	AA	AA	AA	AA	AA	AA	AA	AA	AA	AA	AA	AA	AA	AA	AG	AG	AA	AA	AA	AA	AA	AA	AA	AG	AG	AG	AA	AG	AA	AA	AA	AA	AA	AA	AA	AG	AA	AA	GG
SNP373	A/G	GWHBCIQ00000002	14921183	AA	AA	AA	AA	AA	AA	AA	AA	AA	AA	AA	AA	AA	AA	AA	AA	AA	AA	AA	AA	AA	AG	AG	AA	AA	AA	AA	AA	AA	AA	AG	AG	AG	AA	AG	AA	AA	AA	AA	AA	AA	AA	AG	AA	AA	GG
SNP374	T/C	GWHBCIQ00000002	14988974	TT	TT	TC	TT	TT	TT	TT	TT	TT	TT	TC	TT	TT	TT	TT	TT	TT	TT	TT	TT	TT	TC	TC	TT	TT	TT	TT	TT	TT	TT	TC	TC	TC	TT	TC	TT	TT	TT	TT	TT	TT	TC	TT	TT	TT	TT
SNP375	C/A	GWHBCIQ00000002	14988997	CC	CC	CA	CC	CC	CC	CC	CC	CC	CA	CA	CC	CC	CC	CC	CC	CC	AA	AA	CC	AA	CA	CA	CC	CC	CC	CC	CC	CC	CC	CA	CA	CA	CC	CA	AA	AA	AA	AA	AA	AA	AA	CA	CC	AA	CA
SNP376	C/A	GWHBCIQ00000002	15046989	CA	CA	CA	CC	CC	CA	CA	CA	CC	CA	CC	CC	CC	CC	CC	CC	CC	CC	CC	CC	CC	CC	CA	CC	CC	CC	CC	CC	CC	CC	CC	CC	CC	CC	CC	CC	CC	CC	CC	CC	CC	CC	CC	CC	CC	CC
SNP377	C/A	GWHBCIQ00000002	15047004	CA	CA	CA	CC	CC	CA	CA	CA	CC	CA	CC	CC	CC	CC	CC	CC	CC	CC	CC	CC	CC	CC	CA	CC	CC	CC	CC	CC	CC	CC	CC	CC	CC	CC	CC	CC	CC	CC	CC	CC	CC	CC	CC	CC	CC	CC
SNP378	C/T	GWHBCIQ00000002	15365159	CC	CC	CC	CC	CC	CC	TT	TT	CC	TC	CC	TC	TT	TT	CC	CC	CC	CC	CC	CC	CC	CC	CC	CC	CC	CC	CC	CC	CC	CC	CC	CC	CC	CC	CC	CC	TC	CC	CC	CC	CC	CC	CC	CC	CC	CC
SNP379	G/C	GWHBCIQ00000002	15365266	GG	GG	GG	GG	GG	GG	GG	GG	GG	GG	GG	GG	GG	GG	GG	GG	CC	CC	GC	GG	GC	GC	GC	GG	GG	GG	GG	GG	GG	GG	GC	GC	GC	GG	GC	GC	GG	GC	GG	CC	GG	GG	GG	GC	GG	GG
SNP380	A/T	GWHBCIQ00000002	15490279	AA	AA	AT	AA	AA	AA	AA	AA	AA	AA	AA	AA	AA	AA	AA	AA	AA	AA	AA	AA	AA	AT	AT	AA	AA	AA	AA	AA	AA	AA	AT	AT	AT	AA	AT	AA	AA	AA	AA	AA	AA	AT	AA	AA	AA	AA
SNP381	A/T	GWHBCIQ00000002	15490390	AA	AA	AA	AA	AA	AA	AA	AA	AA	AA	AA	AA	AA	AA	AA	AA	TT	AA	AA	AA	AA	AA	AA	AA	AA	AA	AA	AA	AA	AA	AA	AA	AA	AA	AA	AT	AT	AT	AT	TT	AA	AA	AA	AA	AA	AA
SNP382	G/A	GWHBCIQ00000002	15490394	GG	GG	GG	GG	GG	GG	GG	GG	GG	GG	GG	GG	GG	GG	GG	GG	AA	GG	GG	GG	GG	GG	GG	GG	GG	GG	GG	GG	GG	GG	GG	GG	GG	GG	GG	GA	GA	GA	GA	AA	GG	GG	GG	GG	GG	GG
SNP383	G/A	GWHBCIQ00000002	15494244	GG	GG	GG	GG	GG	GG	GG	GG	GG	GG	GG	GG	GG	GG	GG	GG	GG	GG	GG	GA	GG	GA	GA	GG	GG	GG	GG	GG	GG	GG	GA	GA	GA	GG	GA	GG	GG	GG	GG	GG	GG	GA	GG	GG	GG	GG
SNP384	T/C	GWHBCIQ00000002	15531926	CC	TT	TT	TT	TT	TT	TT	TT	TT	TT	TT	TT	TT	TT	TT	TT	CC	TT	TC	TT	TT	TT	TT	TT	TT	TT	TT	TT	TT	TT	TC	TT	TT	TT	TT	TC	TC	TT	TT	TC	TT	TT	TT	TT	TT	TT
SNP385	C/T	GWHBCIQ00000002	15585466	CC	CC	CT	CC	CC	CC	CC	CC	CC	CT	CT	CC	CC	CC	CC	CC	CC	CC	CC	CC	CC	CC	CT	CC	CC	CC	CC	CC	CC	CC	CC	CC	CC	CC	CC	CC	CC	CC	CC	CC	CC	CC	CC	CC	CC	CC
SNP386	G/A	GWHBCIQ00000002	15585508	GG	GG	GA	GG	GG	GG	GG	GG	GG	GA	GG	GG	GG	GG	GG	GG	GG	GG	GG	GG	GG	GA	GA	GG	GG	GG	GG	GG	GG	GG	GA	GG	GG	GG	GA	GG	GG	GG	GG	GG	GG	GA	GG	GG	GG	GG
SNP387	T/C	GWHBCIQ00000002	15585535	TT	TC	TC	TT	TT	TT	TT	TT	TT	TC	TC	TT	TT	TT	TT	TT	TT	TT	TT	TT	TT	TT	TC	TT	TT	TT	TT	TT	TT	TT	TT	TT	TT	TT	TT	TT	TT	TT	TT	TT	TT	TT	TT	TT	TT	TT
SNP388	C/A	GWHBCIQ00000002	15585536	CC	CA	CA	CC	CC	CC	CC	CC	CC	CA	CA	CC	CC	CC	CC	CC	CC	CC	CC	CC	CC	CC	CA	CC	CC	CC	CC	CC	CC	CC	CC	CC	CC	CC	CC	CC	CC	CC	CC	CC	CC	CC	CC	CC	CC	CC
SNP389	A/G	GWHBCIQ00000002	15585666	AA	AG	AG	AA	AG	AA	AA	AA	AA	AG	AG	AA	AA	AA	AA	AA	AA	AA	AA	AG	AA	AA	AG	AA	AA	AA	AA	AA	AA	AA	AA	AA	AA	AA	AA	AA	AA	AA	AA	AA	AA	AA	AA	AA	AA	AA
SNP390	A/G	GWHBCIQ00000002	15585669	AA	AG	AG	AA	AG	AA	AA	AA	AA	AG	AG	AA	AA	AA	AA	AA	AA	AA	AA	AG	AA	AA	AG	AA	AA	AA	AA	AA	AA	AA	AA	AA	AA	AA	AA	AA	AA	AA	AA	AA	AA	AA	AA	AA	AA	AA
SNP391	G/T	GWHBCIQ00000002	15786580	GG	GT	GT	GG	GG	GT	GG	GG	GG	GG	GT	GG	GG	GG	GG	GG	GG	GG	GG	GG	GG	GG	GT	GG	GG	GG	GG	GG	GG	GG	GG	GG	GG	GG	GG	GG	GG	GG	GG	GG	GG	GG	GG	GG	GG	GG
SNP392	G/A	GWHBCIQ00000002	15787973	GG	GG	GA	GG	GG	GG	GG	GG	GG	GA	GA	GG	GG	GG	GG	GG	GG	AA	GA	GA	GG	GA	GA	GG	GG	GG	GG	GG	GG	GG	GA	GA	GA	GG	GA	GA	AA	AA	AA	GA	GG	AA	AA	AA	GG	GA
SNP393	G/A	GWHBCIQ00000002	15788066	GG	GG	GA	GG	GG	GG	GG	GG	GG	GA	GG	GG	GG	GG	GG	GG	GG	GG	GG	GG	GG	GA	GA	GG	GG	GG	GG	GG	GG	GG	GA	GA	GA	GG	GA	GG	GG	GG	GG	GG	GG	GG	GG	GG	GG	GG
SNP394	C/G	GWHBCIQ00000002	15895520	CC	GG	CC	CC	CC	CC	CC	CC	CC	CC	CC	CC	CC	CC	CC	CC	GG	CC	GC	CC	GC	CC	CC	GG	GG	GG	GG	GG	GG	GG	CC	GC	GC	GG	CC	CC	CC	GG	CC	GC	CC	CC	CC	CC	CC	GC
SNP395	C/G	GWHBCIQ00000002	15895532	CC	GG	CC	CC	CC	CC	CC	CC	CC	CC	CC	CC	CC	CC	CC	CC	GG	CC	GC	CC	GC	CC	CC	GG	GG	GG	GG	GG	GG	GG	CC	GC	GC	GG	CC	CC	CC	GG	CC	GC	CC	CC	CC	CC	CC	GC
SNP396	A/G	GWHBCIQ00000002	15955414	AA	AA	AA	AA	AA	AA	AA	AA	AA	AA	AA	AA	AA	AA	AA	AA	AA	GG	AG	AG	AG	AG	AG	AA	AA	AA	AA	AA	AA	AA	AG	AA	AG	AA	AG	GG	GG	AG	GG	AG	GG	AA	GG	GG	GG	AG
SNP397	G/T	GWHBCIQ00000002	16119348	GG	GG	GT	GG	GG	GG	GG	GG	GG	GT	GG	GG	GG	GG	GG	GG	GG	GG	GG	GG	GG	TT	TT	GG	GG	GG	GG	GG	GG	GG	GT	GT	GT	GG	GT	GG	GG	GG	GG	GG	GG	GT	GG	GG	GG	GT
SNP398	A/G	GWHBCIQ00000002	16119425	AA	AG	AG	AA	AA	AG	AG	AA	AA	AG	AG	AA	AA	AA	AA	AA	AA	AA	AA	AG	AA	AA	AG	AA	AA	AA	AA	AA	AA	AA	AA	AA	AA	AA	AA	AA	AA	AA	AG	AA	AA	AA	AA	AA	AA	AA
SNP399	G/T	GWHBCIQ00000002	16119443	GG	GT	GT	GG	GG	GT	GT	GG	GT	GT	GT	GG	GG	GG	GG	GG	GG	GG	GG	GT	GG	GG	GT	GG	GG	GG	GG	GG	GG	GG	GG	GG	GG	GG	GG	GG	GG	GG	GT	GG	GG	GG	GG	GG	GG	GG
SNP400	C/T	GWHBCIQ00000002	16119559	CC	CT	CT	CC	CC	CT	CT	CC	CC	CT	CC	CC	CC	CC	CC	CC	CC	CC	CC	CT	CC	TT	TT	CC	CC	CC	CC	CC	CC	CC	CT	CT	CT	CC	CT	CC	CC	CC	CT	CC	CC	CT	CC	CC	CC	CT
SNP401	A/G	GWHBCIQ00000002	16119566	AA	AG	AG	AA	AA	AG	AG	AA	AA	AG	AA	AA	AA	AA	AA	AA	AA	AA	AA	AG	AA	GG	GG	AA	AA	AA	AA	AA	AA	AA	AG	AG	AG	AA	AG	AA	AA	AA	AG	AA	AA	AG	AA	AA	AA	AG
SNP402	T/G	GWHBCIQ00000002	16226009	TT	TT	TG	TT	TT	TT	TT	TT	TT	TG	TT	TT	TT	TT	TT	TT	TT	TT	TT	TT	TT	TG	TG	TT	TT	TT	TT	TT	TT	TT	TG	TG	TG	TT	TG	TT	TT	TT	TT	TT	TT	TG	TT	TT	TT	TT
SNP403	C/G	GWHBCIQ00000002	16226104	CC	CC	CG	CC	CC	CC	CC	CC	CC	CG	CC	CC	CC	CC	CC	CC	CC	CC	CC	CG	CC	CG	CG	CC	CC	CC	CC	CC	CC	CC	CG	CG	CG	CC	CG	CC	CC	CC	CC	CC	CC	CG	CC	CC	CC	CC
SNP404	T/C	GWHBCIQ00000002	16226110	TT	TT	TC	TT	TT	TT	TT	TT	TT	TC	TT	TT	TT	TT	TT	TT	TT	TT	TT	TC	TT	TC	TC	TT	TT	TT	TT	TT	TT	TT	TC	TC	TC	TT	TC	TT	TT	TT	TT	TT	TT	TC	TT	TT	TT	TT
SNP405	C/G	GWHBCIQ00000002	16226142	CC	CC	CG	CC	CC	CC	CC	CC	CC	CG	CC	CC	CC	CC	CC	CC	CC	CC	CC	CG	CC	CG	CG	CC	CC	CC	CC	CC	CC	CC	CG	CG	CG	CC	CG	CC	CC	CC	CC	CC	CC	CC	CC	CC	CC	CC
SNP406	A/G	GWHBCIQ00000002	16395295	AA	AA	AG	AA	AA	AA	AA	AA	AA	AA	AA	AA	AA	AA	AA	AA	GG	GG	GG	AG	AG	AG	AG	AA	AA	AA	AA	AA	AA	AA	AG	AG	AG	AA	AG	AG	AG	GG	GG	GG	GG	AA	AG	AG	GG	GG
SNP407	T/C	GWHBCIQ00000002	16480450	TT	TT	TT	TT	TT	TT	TT	TT	TT	TT	TT	TT	TT	TT	TT	TT	CC	CC	CC	TC	CC	TT	TC	TT	TT	TT	TT	TT	TT	TT	TC	TC	TC	TT	TC	CC	CC	CC	CC	CC	CC	CC	CC	CC	CC	CC
SNP408	T/C	GWHBCIQ00000002	16551378	TT	TT	TC	TT	TT	TT	TT	TT	TT	TC	TT	TT	TT	TT	TT	TT	TT	TT	TT	TT	TT	TT	TC	TT	TT	TT	TT	TT	TT	TT	TT	TT	TT	TT	TT	TT	TT	TT	TT	TT	TT	TT	TT	TT	TT	TT
SNP409	A/C	GWHBCIQ00000002	16551392	AA	AA	AC	AA	AA	AA	AA	AA	AA	AC	AA	AA	AA	AA	AA	AA	AA	AA	AA	AA	AA	AA	AC	AA	AA	AA	AA	AA	AA	AA	AA	AA	AA	AA	AA	AA	AA	AA	AA	AA	AA	AA	AA	AA	AA	AA
SNP410	C/G	GWHBCIQ00000002	16551483	CC	CC	CG	CC	CC	CC	CC	CC	CC	CG	CG	CC	CC	CC	CC	CC	CC	CC	CC	CC	CC	CC	CG	CC	CC	CC	CC	CC	CC	CC	CC	CC	CC	CC	CC	CC	CC	CC	CC	CC	CC	CC	CC	CC	CC	CC
SNP411	C/A	GWHBCIQ00000002	16551487	CC	CC	CA	CC	CC	CC	CC	CC	CC	CA	CA	CC	CC	CC	CC	CC	CC	CC	CC	CC	CC	CA	CA	CC	CC	CC	CC	CC	CC	CC	CA	CA	CA	CC	CA	CC	CC	CC	CC	CC	CC	CA	CC	CC	CC	CC
SNP412	C/T	GWHBCIQ00000002	16582711	CC	CC	CT	CC	CC	CT	CC	CT	CC	CT	CT	CC	CC	CC	CC	CC	CC	CC	CC	CC	CC	CC	CT	CC	CC	CC	CC	CC	CC	CC	CC	CC	CC	CC	CC	CC	CC	CC	CC	CC	CC	CC	CC	CC	CC	CC
SNP413	T/C	GWHBCIQ00000002	16582871	TT	TT	TT	TT	TT	TT	TT	TT	TT	TT	TT	TT	TT	TT	TT	TT	CC	CC	CC	TC	CC	TC	TC	TT	TT	TT	TT	TT	TT	TT	TC	TC	TC	TT	TC	TT	TC	TC	CC	TC	CC	CC	TC	CC	TT	TC
SNP414	T/G	GWHBCIQ00000002	16758527	TT	GT	GG	GG	GG	GG	TT	TT	TT	GT	TT	TT	GT	TT	TT	TT	TT	TT	TT	GT	TT	GT	GT	GG	GG	GG	GG	GG	GG	GG	GT	GT	GT	GG	GT	GT	GT	TT	TT	TT	TT	TT	TT	GT	TT	TT
SNP415	T/C	GWHBCIQ00000002	16761460	TT	TT	TC	TT	TT	TC	TT	TC	TT	TC	TT	TT	TT	TT	TT	TT	TT	TT	TT	TT	TT	TT	TC	TT	TT	TT	TT	TT	TT	TT	TT	TT	TT	TT	TT	TT	TT	TT	TT	TT	TT	TT	TT	TT	TT	TT
SNP416	C/G	GWHBCIQ00000002	16761464	GG	CG	CC	CC	CC	CC	GG	CG	GG	CG	GG	GG	GG	GG	GG	GG	CC	CC	CC	CG	CC	CC	CC	CC	CC	CC	CC	CC	CC	CC	CC	CC	CC	CC	CC	CG	CG	CC	CC	CC	CC	CC	CC	CC	CC	CC
SNP417	G/C	GWHBCIQ00000002	16761465	GG	GG	GC	GG	GG	GC	GG	GC	GG	GC	GG	GG	GG	GG	GG	GG	GG	GG	GG	GG	GG	GG	GC	GG	GG	GG	GG	GG	GG	GG	GG	GG	GG	GG	GG	GG	GG	GG	GG	GG	GG	GG	GG	GG	GG	GG
SNP418	T/C	GWHBCIQ00000002	16761469	CC	TC	TT	TT	TT	TT	CC	TC	CC	TC	CC	CC	CC	CC	CC	CC	TT	TT	TT	TC	TT	TT	TT	TT	TT	TT	TT	TT	TT	TT	TT	TT	TT	TT	TT	TC	TC	TT	TT	TT	TT	TT	TT	TT	TT	TT
SNP419	A/G	GWHBCIQ00000002	16787170	AA	AA	AA	AA	AA	AA	AA	AA	AA	AA	AA	AA	AA	AA	AA	AA	GG	GG	AG	AA	AA	AG	AG	AA	AA	AA	AA	AA	AA	AA	AG	AG	AG	AA	AG	AG	AA	AG	GG	AG	AA	AA	AG	AA	GG	AG
SNP420	C/T	GWHBCIQ00000002	16787191	CC	CC	CT	CC	CC	CC	CC	CC	CC	CC	CC	CC	CC	CC	CC	CC	TT	TT	CT	CC	CC	TT	CT	CC	CC	CC	CC	CC	CC	CC	CT	CT	CT	CC	CT	CT	CC	CT	TT	CT	CC	CT	CT	CC	TT	CT
SNP421	T/G	GWHBCIQ00000002	16934645	TT	TT	TG	TT	TT	TG	TG	TT	TG	TT	TT	TT	TT	TT	TT	TT	GG	GG	GG	TG	GG	TG	GG	TT	TT	TT	TT	TT	TT	TT	TG	TG	TG	TT	TG	TG	GG	GG	GG	GG	TT	GG	GG	GG	TG	GG
SNP422	C/T	GWHBCIQ00000002	16934655	CC	CC	CC	CC	CC	CC	CC	CC	CC	CC	CC	CC	CC	CC	CC	CC	TT	TT	TT	CT	TT	CT	CT	CC	CC	CC	CC	CC	CC	CC	CT	CT	CT	CC	CT	CT	TT	TT	TT	TT	CC	CT	TT	TT	CT	TT
SNP423	T/C	GWHBCIQ00000002	16934672	TT	TT	TT	TT	TT	TT	TT	TT	TT	TT	TT	TT	TT	TT	TT	TT	CC	CC	CC	TC	CC	TC	TC	TT	TT	TT	TT	TT	TT	TT	TC	TC	TC	TT	TC	TC	CC	CC	CC	CC	TT	TC	CC	CC	TC	CC
SNP424	T/C	GWHBCIQ00000002	16934727	TT	TC	TC	TT	TT	TC	TC	TC	TC	TT	TC	TT	TT	TT	TT	TT	TT	TT	TT	TC	TT	TT	TC	TT	TT	TT	TT	TT	TT	TT	TT	TT	TT	TT	TT	TT	TT	TT	TT	TT	TT	TT	TT	TT	TT	TT
SNP425	C/T	GWHBCIQ00000002	16934729	CC	CT	CT	CC	CC	CT	CT	CT	CT	CC	CT	CC	CC	CC	CC	CC	TT	TT	TT	CT	TT	CT	CT	CC	CC	CC	CC	CC	CC	CC	CT	CT	CT	CC	CT	CT	TT	TT	TT	TT	CC	CT	TT	TT	CT	TT
SNP426	G/A	GWHBCIQ00000002	16934733	GG	GA	GA	GG	GA	GA	GA	GA	GA	GG	GA	GG	GG	GG	GG	GG	AA	AA	AA	GA	AA	GA	GA	GG	GG	GG	GG	GG	GG	GG	GA	GA	GA	GG	GA	GA	AA	AA	AA	AA	GG	GA	AA	AA	GA	AA
SNP427	T/C	GWHBCIQ00000002	16934741	TT	TT	TT	TT	TT	TT	TT	TT	TT	TT	TT	TT	TT	TT	TT	TT	CC	CC	CC	TC	CC	TC	TC	TT	TT	TT	TT	TT	TT	TT	TC	TC	TC	TT	TC	TC	TC	CC	CC	CC	TT	TC	CC	CC	TC	CC
SNP428	C/T	GWHBCIQ00000002	17117457	CC	CC	CT	CC	CC	CC	CC	CC	CC	CT	CC	CC	CC	CC	CC	CC	TT	TT	TT	CT	TT	TT	CT	CC	CC	CC	CC	CC	CC	CC	CT	CT	CT	CC	CT	TT	TT	TT	TT	TT	TT	TT	TT	TT	TT	TT
SNP429	A/C	GWHBCIQ00000002	17117467	AA	AA	AC	AA	AA	AA	AA	AA	AA	AC	AA	AA	AA	AA	AA	AA	AA	AA	AA	AC	AA	AA	AC	AA	AA	AA	AA	AA	AA	AA	AA	AA	AA	AA	AA	AA	AA	AA	AA	AA	AA	AA	AA	AA	AA	AA
SNP430	T/C	GWHBCIQ00000002	17117485	TT	TT	TT	TT	TT	TT	TT	TT	TT	TT	TT	TT	TT	TT	TT	TT	CC	CC	CC	TC	CC	CC	TC	TT	TT	TT	TT	TT	TT	TT	TC	TC	TC	TT	TC	CC	CC	CC	CC	CC	CC	CC	CC	CC	CC	CC
SNP431	T/C	GWHBCIQ00000002	17117497	TT	TT	TT	TT	TT	TT	TT	TT	TT	TT	TT	TT	TT	TT	TT	TT	CC	CC	CC	TC	CC	TC	TC	TT	TT	TT	TT	TT	TT	TT	TC	TC	TC	TT	TC	CC	CC	CC	CC	CC	CC	TC	CC	CC	CC	CC
SNP432	G/C	GWHBCIQ00000002	17456300	GG	GG	GG	GG	GG	GG	GG	GG	GG	GG	GG	GG	GG	GG	GG	GG	GG	CC	GC	GC	GG	GG	GG	GG	GG	GG	GG	GG	GG	GG	GG	GG	GG	GG	GG	GG	GG	CC	GC	GG	GG	GG	GG	GG	GG	GC
SNP433	A/G	GWHBCIQ00000002	17467604	AA	AA	AG	AA	AA	AG	AA	AA	AA	AG	AA	AA	AA	AA	AA	AA	AA	AA	AA	AA	AA	AG	AG	AA	AA	AA	AA	AA	AA	AA	AG	AG	AG	AA	AA	AA	AA	AA	AA	AA	AA	AG	AA	AA	AA	AA
SNP434	A/G	GWHBCIQ00000002	17867851	AA	AG	AG	AA	AA	AG	AG	AA	AA	AA	AG	AA	AA	AA	AA	AA	AA	AA	AA	AG	AA	AA	AA	AA	AA	AA	AA	AA	AA	AA	AG	AA	AA	AA	AA	AA	AA	AA	AA	AA	AA	AA	AA	AA	AA	AA
SNP435	A/C	GWHBCIQ00000002	17867854	AA	AC	AC	AA	AA	AC	AC	AA	AA	AA	AC	AA	AA	AA	AA	AA	AA	AA	AA	AC	AA	AA	AC	AA	AA	AA	AA	AA	AA	AA	AC	AA	AA	AA	AA	AA	AA	AA	AA	AA	AA	AA	AA	AA	AA	AA
SNP436	C/G	GWHBCIQ00000002	17867870	CC	CG	CG	CC	CC	CG	CG	CC	CC	CC	CG	CC	CC	CC	CC	CC	CC	CC	CC	CG	CC	CC	CG	CC	CC	CC	CC	CC	CC	CC	CG	CC	CC	CC	CC	CC	CC	CC	CC	CC	CC	CC	CC	CC	CC	CC
SNP437	A/T	GWHBCIQ00000002	17867881	AA	AT	AT	AA	AA	AT	AT	AA	AA	AA	AT	AA	AA	AA	AA	AA	AA	AA	AA	AT	AA	AA	AT	AA	AA	AA	AA	AA	AA	AA	AT	AA	AA	AA	AA	AA	AA	AA	AA	AA	AA	AA	AA	AA	AA	AA
SNP438	A/T	GWHBCIQ00000002	18214221	AT	AT	AT	AA	AA	AT	AT	AA	AT	AA	AT	AA	AA	AA	AA	AA	AA	AA	AA	AA	AA	AA	AT	AA	AA	AA	AA	AA	AA	AA	AA	AA	AA	AA	AA	AA	AA	AA	AA	AA	AA	AA	AA	AA	AA	AA
SNP439	T/G	GWHBCIQ00000002	18214237	TG	TG	TG	TT	TT	TG	TG	TT	TG	TT	TG	TT	TT	TT	TT	TT	TT	TT	TG	TG	GG	GG	GG	TT	TT	TG	TT	TT	TT	TT	TG	TG	TG	TT	TG	GG	GG	GG	GG	GG	GG	GG	TG	GG	GG	GG
SNP440	A/T	GWHBCIQ00000002	18214270	AT	AT	AT	AA	AT	AT	AT	AT	AT	AA	AT	AA	AA	AA	AA	AA	AA	AA	AA	AA	AA	AA	AA	AA	AA	AT	AA	AA	AA	AA	AA	AA	AA	AA	AA	AA	AA	AA	AA	AA	AA	AA	AA	AA	AA	AA
SNP441	C/T	GWHBCIQ00000002	18214281	TC	TC	TC	TT	TC	TC	TC	TC	TC	TT	TC	TT	TT	TT	TT	TT	TT	CC	CC	TC	CC	CC	TC	TT	TT	TC	TT	TT	TT	TT	TC	TC	TC	TT	TC	CC	CC	CC	CC	CC	CC	CC	TC	CC	CC	CC
SNP442	G/C	GWHBCIQ00000002	18214299	GC	GC	GC	GG	GC	GC	GC	GC	GC	GG	GC	GG	GG	GG	GG	GG	GG	GG	GG	GC	GC	GG	GC	GG	GG	GC	GG	GG	GG	GG	GG	GG	GG	GG	GG	GG	GG	GG	GG	GG	GG	GG	GG	GG	GG	GG
SNP443	C/T	GWHBCIQ00000002	18214316	CT	CT	CT	CC	CT	CT	CT	CT	CT	CC	CT	CC	CC	CC	CC	CC	CC	CC	CC	CT	CT	CC	CT	CC	CC	CT	CC	CC	CC	CC	CC	CC	CC	CC	CC	CC	CC	CC	CC	CC	CC	CC	CC	CC	CC	CC
SNP444	C/G	GWHBCIQ00000002	18299727	CC	CC	CG	CC	CC	CC	CC	CC	CC	CC	CC	CC	CC	CC	CC	CC	CC	CC	CC	CC	CC	CG	CG	CC	CC	CC	CC	CC	CC	CC	CG	CG	CG	CC	CG	CC	CC	CC	CC	CC	CC	CG	CC	CC	CC	CC
SNP445	G/A	GWHBCIQ00000002	18299820	GG	GA	GA	GG	GG	GG	GA	GA	GA	GG	GG	GG	GG	GG	GG	GG	GG	GG	GG	GG	GG	GA	GA	GG	GG	GG	GG	GG	GG	GG	GA	GG	GA	GG	GA	GG	GG	GG	GG	GG	GG	GA	GG	GG	GG	GG
SNP446	T/C	GWHBCIQ00000002	18299858	TT	TC	TC	TT	TT	TT	TC	TC	TC	TT	TT	TT	TT	TT	TT	TT	TT	TT	TT	TT	TT	TT	TC	TT	TT	TT	TT	TT	TT	TT	TT	TT	TT	TT	TT	TT	TT	TT	TT	TT	TT	TT	TT	TT	TT	TT
SNP447	T/C	GWHBCIQ00000002	18299860	TT	TC	TC	TT	TT	TT	TC	TC	TC	TT	TT	TT	TT	TT	TT	TT	TT	TT	TT	TT	TT	TT	TC	TT	TT	TT	TT	TT	TT	TT	TT	TT	TT	TT	TT	TT	TT	TT	TT	TT	TT	TT	TT	TT	TT	TT
SNP448	G/A	GWHBCIQ00000002	18299869	GG	GG	GG	GG	GG	GG	GG	GG	GG	GG	GG	GG	GG	GG	GG	GG	AA	AA	AA	GA	GG	GA	GA	GG	GG	GG	GG	GG	GG	GG	GA	GA	GA	GG	GA	AA	AA	AA	AA	AA	AA	GA	AA	AA	AA	AA
SNP449	G/A	GWHBCIQ00000002	19049088	GG	GA	GA	GG	GA	GA	GG	GG	GG	GA	GA	GG	GG	GG	GG	GG	GG	GG	GG	GG	GG	GG	GA	GG	GG	GG	GG	GG	GG	GG	GG	GG	GG	GG	GG	GG	GG	GG	GG	GG	GG	GG	GG	GG	GG	GG
SNP450	T/C	GWHBCIQ00000002	19049096	TT	TC	TC	TT	TC	TC	TT	TT	TT	TC	TC	TT	TT	TT	TT	TT	TT	TT	TT	TT	TT	TT	TC	TT	TT	TT	TT	TT	TT	TT	TT	TT	TT	TT	TT	TT	TT	TT	TT	TT	TT	TT	TT	TT	TT	TT
SNP451	C/T	GWHBCIQ00000002	19132433	CC	CT	CT	CC	CC	CC	CC	CC	CC	CT	CC	CC	CC	CC	CC	CC	CC	CC	CC	CC	CC	CC	CC	CC	CC	CC	CC	CC	CC	CC	CT	CC	CC	CC	CC	CC	CC	CC	CC	CC	CC	CC	CC	CC	CC	CC
SNP452	C/T	GWHBCIQ00000002	19132444	CC	CT	CT	CC	CC	CC	CT	CC	CC	CT	CT	CC	CC	CC	CC	CC	CC	TT	TT	CT	TT	CT	TT	CC	CC	CC	CC	CC	CC	CC	CT	CT	CT	CC	CT	TT	CT	TT	TT	TT	TT	TT	CT	TT	TT	TT
SNP453	A/G	GWHBCIQ00000002	19132450	AA	AG	AG	AA	AA	AA	AA	AA	AA	AG	AA	AA	AA	AA	AA	AA	AA	AA	AA	AA	AA	AA	AG	AA	AA	AA	AA	AA	AA	AA	AG	AA	AA	AA	AA	AA	AA	AA	AA	AA	AA	AA	AA	AA	AA	AA
SNP454	T/C	GWHBCIQ00000002	19146893	TT	TT	TT	TT	TT	TT	TT	TT	TT	TT	TT	TT	TT	TT	TT	TT	TT	CC	CC	TT	TC	TC	TC	TT	TT	TT	TT	TT	TT	TT	TC	TC	TC	TT	TC	CC	TC	CC	CC	CC	CC	TC	TC	CC	CC	CC
SNP455	G/A	GWHBCIQ00000002	19146923	GG	GG	GA	GA	GG	GG	GG	GG	GG	GG	GG	GG	GG	GG	GG	GG	GG	GG	GG	GG	GG	GA	GA	GG	GG	GG	GG	GG	GG	GG	GA	GA	GA	GG	GA	GG	GG	GG	GG	GG	GG	GA	GG	GG	GG	GG
SNP456	C/T	GWHBCIQ00000002	19146986	CC	CC	CT	CT	CC	CC	CC	CC	CC	CC	CC	CC	CC	CC	CC	CC	CC	CC	CC	CC	CC	CT	CT	CC	CC	CC	CC	CC	CC	CC	CT	CT	CT	CC	CT	CC	CC	CC	CC	CC	CC	CT	CC	CC	CC	CC
SNP457	A/G	GWHBCIQ00000002	19228104	AA	AG	AG	AA	AA	AG	AA	AA	AA	AG	AA	AA	AA	AA	AA	AA	AA	AA	AA	AG	AA	AA	AG	AA	AA	AA	AA	AA	AA	AA	AG	AA	AA	AA	AG	AA	AA	AA	AA	AA	AA	AG	AA	AA	AA	AA
SNP458	T/A	GWHBCIQ00000002	19305242	TT	TT	TA	TT	TT	TT	TT	TT	TT	TT	TT	TT	TT	TT	TT	TT	TT	TT	TT	TA	TT	TA	TA	TT	TT	TT	TT	TT	TT	TT	TA	TA	TA	TT	TA	TT	TT	TT	TT	TT	TT	TA	TT	TT	TT	TT
SNP459	C/T	GWHBCIQ00000002	19305291	CC	CC	CT	CC	CC	CC	CC	CC	CC	CC	CC	CC	CC	CC	CC	CC	CC	CC	CC	CT	CC	CT	CT	CC	CC	CC	CC	CC	CC	CC	CT	CT	CT	CC	CT	CC	CC	CC	CC	CC	CC	CC	CC	CC	CC	CC
SNP460	G/A	GWHBCIQ00000002	19305320	GG	GG	GA	GG	GG	GG	GG	GG	GG	GG	GG	GG	GG	GG	GG	GG	GG	GG	GG	GG	GG	GA	GA	GG	GG	GG	GG	GG	GG	GG	GA	GA	GA	GG	GA	GG	GG	GG	GG	GG	GG	GG	GG	GG	GG	GG
SNP461	T/G	GWHBCIQ00000002	19749212	TT	TT	TG	TT	TT	TT	TT	TT	TT	TG	TT	TT	TT	TT	TT	TT	TT	TT	TT	TT	TT	TG	TG	TT	TT	TT	TT	TT	TT	TT	TG	TG	TG	TT	TG	TT	TT	TT	TT	TT	TT	TG	TT	TT	TT	TT
SNP462	G/A	GWHBCIQ00000002	19749255	GG	GG	GA	GG	GG	GG	GG	GA	GG	GA	GG	GG	GG	GG	GG	GG	GG	GG	GG	GA	GG	GA	GA	GG	GG	GG	GG	GG	GG	GG	GA	GA	GA	GG	GA	GG	GG	GG	GG	GG	GG	GA	GG	GG	GG	GG
SNP463	T/C	GWHBCIQ00000002	19749339	TT	TT	TT	TT	TT	TT	TT	TT	TT	TT	TT	TT	TT	TT	TT	TT	TT	TT	TT	TT	TT	TT	TT	TT	TT	TT	TT	TT	TT	TT	TT	TT	TT	TT	TT	CC	CC	CT	TT	CT	CT	TT	CT	CT	TT	CT
SNP464	G/A	GWHBCIQ00000002	19908580	GG	GA	GA	GG	GG	GA	GG	GG	GG	GG	GG	GG	GG	GG	GG	GG	GG	GG	GG	GA	GG	GA	GA	GG	GG	GG	GG	GG	GG	GG	GA	GA	GA	GG	GA	GG	GG	GG	GG	GG	GG	GA	GG	GG	GG	GG
SNP465	T/C	GWHBCIQ00000002	20642665	TT	TT	TT	TT	TT	TT	TT	TT	TT	TT	TT	TT	TT	TT	TT	TT	CC	CC	CC	TC	CC	TC	TC	TT	TT	TT	TT	TT	TT	TT	TC	TC	TC	TT	TC	CC	TC	CC	CC	TC	CC	TC	CC	TC	TC	TC
SNP466	G/A	GWHBCIQ00000002	20642716	GG	GG	GA	GG	GG	GG	GG	GG	GG	GG	GG	GG	GG	GG	GG	GG	GG	GG	GG	GA	GG	GG	GA	GG	GG	GG	GG	GG	GG	GG	GA	GG	GG	GG	GG	GG	GG	GG	GG	GG	GG	GA	GG	GG	GG	GG
SNP467	T/G	GWHBCIQ00000002	20642732	TT	TT	TT	TT	TT	TT	TT	TT	TT	TT	TT	TT	TT	TT	TT	TT	GG	GG	GG	TG	GG	TG	TG	TT	TT	TT	TT	TT	TT	TT	TG	TG	TG	TT	TG	GG	TG	GG	GG	TG	GG	TG	GG	TG	TG	TG
SNP468	A/G	GWHBCIQ00000002	20642740	AA	AA	AG	AA	AA	AG	AA	AA	AA	AA	AA	AA	AA	AA	AA	AA	AA	AA	AA	AG	AA	AA	AG	AA	AA	AA	AA	AA	AA	AA	AA	AA	AA	AA	AA	AA	AA	AA	AA	AA	AA	AA	AA	AA	AA	AA
SNP469	T/C	GWHBCIQ00000002	20735882	TT	TT	TC	TT	TT	TT	TT	TT	TT	TC	TT	TT	TT	TT	TT	TT	CC	TT	TT	TC	CC	TC	TC	TT	TT	TT	TT	TT	TT	TT	TC	TC	TC	TT	TC	CC	CC	TC	TC	CC	CC	CC	CC	CC	CC	CC
SNP470	G/A	GWHBCIQ00000002	20735883	GG	GG	GA	GG	GG	GG	GG	GG	GG	GA	GG	GG	GG	GG	GG	GG	AA	GG	GG	GA	AA	GA	GA	GG	GG	GG	GG	GG	GG	GG	GA	GA	GA	GG	GA	AA	AA	GA	GA	AA	AA	AA	AA	AA	AA	AA
SNP471	T/G	GWHBCIQ00000002	20802447	TG	TG	TG	TG	TT	TG	TT	TG	TT	TG	TG	TT	TT	TT	TT	TT	TT	TT	TT	TG	TG	TG	TG	TT	TT	TT	TT	TT	TT	TT	TG	TG	TG	TT	TG	TT	TT	TT	TT	TT	TT	TT	TT	TT	TT	TT
SNP472	G/A	GWHBCIQ00000002	20802456	GA	GA	GA	GA	GG	GA	GG	GA	GG	GA	GA	GG	GG	GG	GG	GG	GG	GG	GG	GA	GA	GA	GA	GG	GG	GG	GG	GG	GG	GG	GA	GA	GA	GG	GA	GG	GG	GG	GG	GG	GG	GG	GG	GG	GG	GG
SNP473	G/A	GWHBCIQ00000002	20802478	GA	GG	GA	GA	GG	GA	GG	GA	GG	GA	GA	GG	GG	GG	GG	GG	GG	GG	GG	GA	GA	GG	GA	GG	GG	GG	GG	GG	GG	GG	GG	GG	GG	GG	GG	GG	GG	GG	GG	GG	GG	GG	GG	GG	GG	GG
SNP474	A/C	GWHBCIQ00000002	20802485	AC	AA	AC	AC	AA	AC	AA	AC	AA	AC	AC	AA	AA	AA	AA	AA	AA	AA	AA	AC	AC	AA	AC	AA	AA	AA	AA	AA	AA	AA	AA	AA	AA	AA	AA	AA	AA	AA	AA	AA	AA	AA	AA	AA	AA	AA
SNP475	G/T	GWHBCIQ00000002	21178327	GG	GG	GT	GG	GG	GG	GG	GG	GG	GT	GG	GG	GG	GG	GG	GG	TT	GG	GT	TT	TT	GT	TT	GG	GG	GG	GG	GG	GG	GG	GT	GT	GT	GG	GT	TT	TT	TT	TT	TT	TT	TT	TT	TT	TT	TT
SNP476	A/C	GWHBCIQ00000002	21295898	AA	AA	AC	AA	AA	AA	AA	AA	AA	AC	AA	AA	AA	AA	AA	AA	AA	AA	AA	AA	AA	AC	AC	AA	AA	AA	AA	AA	AA	AA	AC	AC	AC	AA	AC	AA	AA	AA	AA	AA	AA	AC	AA	AA	AA	AA
SNP477	G/A	GWHBCIQ00000002	21295899	GG	GG	GA	GG	GG	GG	GG	GG	GG	GA	GG	GG	GG	GG	GG	GG	GG	GG	GG	GG	GG	GA	GA	GG	GG	GG	GG	GG	GG	GG	GA	GA	GA	GG	GA	GG	GG	GG	GG	GG	GG	GA	GG	GG	GG	GG
SNP478	G/A	GWHBCIQ00000002	21372695	GG	GG	GA	GG	GG	GG	GG	GG	GG	GG	GG	GG	GG	GG	GG	GG	GG	GG	GG	GG	GG	GA	GA	GG	GG	GG	GG	GG	GG	GG	GA	GG	GG	GG	GA	GG	GG	GG	GG	GG	GG	GA	GG	GG	GG	GG
SNP479	A/G	GWHBCIQ00000002	21372774	AA	AA	AG	AA	AA	AG	AA	AA	AA	AA	AA	AA	AA	AA	AA	AA	AA	AA	AA	AA	AA	AA	AG	AA	AA	AA	AA	AA	AA	AA	AG	AA	AA	AA	AA	AA	AA	AA	AA	AA	AA	AA	AA	AA	AA	AA
SNP480	G/A	GWHBCIQ00000002	21607844	GG	GG	AG	GG	GG	GG	GG	GG	GG	AG	GG	GG	GG	GG	GG	GG	GG	GG	GG	GG	GG	AG	AG	GG	GG	GG	GG	GG	GG	GG	AG	AG	AG	AG	AG	GG	GG	GG	GG	GG	GG	AG	GG	GG	GG	GG
SNP481	A/G	GWHBCIQ00000002	21974247	AA	AA	AA	AA	AA	AA	AA	AA	AA	AA	AA	AA	AA	AA	AA	AA	AA	AA	AA	AG	AA	GG	AG	AA	AA	AA	AA	AA	AA	AA	AG	AG	AG	AA	AG	AG	AG	AG	AA	GG	AA	GG	GG	AA	AA	GG
SNP482	T/C	GWHBCIQ00000002	22250593	TT	TT	TT	TT	TT	TC	TT	TT	TT	TT	TT	TT	TT	TT	TT	TT	TT	TT	TT	TC	TT	TT	TC	TT	TT	TT	TT	TT	TT	TT	TT	TT	TC	TT	TC	TT	TT	TT	TT	TT	TT	TT	TT	TT	TT	TT
SNP483	C/T	GWHBCIQ00000002	22575260	CC	CC	CT	CC	CC	CC	CC	CC	CC	CT	CC	CC	CC	CC	CC	CC	CC	CC	CC	CC	CC	CT	CT	CC	CC	CC	CC	CC	CC	CC	CT	CC	CT	CC	CC	CC	CC	CC	CC	CC	CC	CT	CC	CC	CC	CC
SNP484	A/T	GWHBCIQ00000002	22575358	AA	AA	AA	AA	AA	AA	AA	AA	AA	AA	AA	AA	AA	AA	AA	AA	TT	TT	TT	AT	AT	AT	AT	AA	AA	AA	AA	AA	AA	AA	AT	AT	AT	AA	AT	TT	TT	TT	TT	TT	TT	AT	TT	TT	TT	TT
SNP485	C/T	GWHBCIQ00000002	22575370	CT	CT	CT	CT	CT	CT	CT	CT	CT	CT	CT	CC	CC	CC	CC	CC	CC	CC	CC	CT	CT	CT	CT	CC	CC	CC	CC	CC	CC	CC	CT	CC	CT	CC	CC	CC	CC	CC	CC	CC	CC	CT	CC	CC	CC	CC
SNP486	A/G	GWHBCIQ00000003	203853	AA	AA	AG	AA	AA	AA	AA	AA	AA	AG	AA	AA	AA	AA	AA	AA	AA	AA	AA	AG	AA	AA	AG	AA	AA	AA	AA	AA	AA	AA	AA	AA	AA	AA	AA	AA	AA	AA	AA	AA	AA	AG	AG	AA	AA	GG
SNP487	T/A	GWHBCIQ00000003	203899	TT	TT	TT	TT	TT	TT	TT	TT	TT	TT	TT	TT	TT	TT	TT	TT	TT	TT	TT	TT	TT	TT	TT	TT	TT	TT	TT	TT	TT	TT	TT	TT	TT	TT	TT	TT	TT	TT	TT	TT	TT	TT	TA	TT	TT	AA
SNP488	C/A	GWHBCIQ00000003	204341	CC	CC	CC	CC	CC	CC	CC	CC	CC	CC	CC	CC	CC	CC	CC	CC	CC	CC	CC	CC	CC	CC	CC	CC	CC	CC	CC	CC	CC	CC	CC	CC	CC	CC	CC	CC	CC	CC	CC	CC	CC	CC	CA	CC	CC	AA
SNP489	A/G	GWHBCIQ00000003	451104	AA	AA	AG	AA	AA	AG	AA	AA	AA	AG	AA	AA	AA	AA	AA	AA	AA	AA	AA	AA	AA	AA	AG	AA	AA	AA	AA	AA	AA	AA	AA	AA	AA	AA	AA	AA	AA	AA	AA	AA	AA	AA	AA	AA	AA	AA
SNP490	C/T	GWHBCIQ00000003	623007	CC	CC	TC	CC	CC	CC	CC	CC	CC	CC	CC	CC	CC	CC	CC	CC	TT	TT	CC	TC	TT	TC	TC	CC	CC	CC	CC	CC	CC	CC	TC	TC	TC	CC	TC	TC	TT	TT	TT	TC	TT	TT	TT	TT	TT	TT
SNP491	C/T	GWHBCIQ00000003	854707	CC	CC	CT	CC	CC	CC	CC	CC	CC	CC	CC	CC	CC	CC	CC	CC	TT	TT	TT	CT	TT	CT	CT	CC	CC	CC	CC	CC	CC	CC	CT	CT	CT	CC	CT	TT	CC	TT	TT	TT	TT	TT	TT	TT	TT	TT
SNP492	C/T	GWHBCIQ00000003	869501	CC	CC	CT	CC	CC	CC	CC	CC	CC	CT	CC	CC	CC	CC	CC	CC	CC	CC	CC	CT	CC	CT	CT	CC	CC	CC	CC	CC	CC	CC	CT	CT	CT	CC	CT	CC	CC	CC	CC	CC	CC	CT	CC	CC	CC	CC
SNP493	T/C	GWHBCIQ00000003	869606	TT	TT	TC	TT	TT	TT	TT	TT	TT	TT	TC	TT	TT	TT	TT	TT	TT	TT	TT	TT	TT	TT	TC	TT	TT	TT	TT	TT	TT	TT	TT	TT	TT	TT	TT	TT	TT	TT	TT	TT	TT	TT	TT	TT	TT	TT
SNP494	G/A	GWHBCIQ00000003	1000163	GG	GG	AG	GG	GG	AG	GG	GG	GG	AG	GG	GG	GG	GG	GG	GG	AA	AA	AA	AG	AA	AG	AG	GG	GG	GG	GG	GG	GG	GG	AG	AG	AG	GG	AG	AA	AA	AA	AA	AA	AA	AA	AA	AA	AA	AA
SNP495	T/G	GWHBCIQ00000003	1000188	TT	TT	TT	TT	TT	TT	TT	TT	TT	TT	TT	TT	TT	TT	TT	TT	GG	GG	GG	GT	GG	GT	GT	TT	TT	TT	TT	TT	TT	TT	GT	GT	GT	TT	GT	GG	GG	GG	GG	GG	GG	GG	GG	GG	GG	GT
SNP496	C/T	GWHBCIQ00000003	1000190	CC	CC	TC	CC	CC	TC	CC	CC	CC	TC	CC	CC	CC	CC	CC	CC	TT	TT	TT	TC	TT	TC	TC	CC	CC	CC	CC	CC	CC	CC	TC	TC	TC	CC	TC	TT	TT	TT	TT	TT	TT	TT	TT	TT	TT	TT
SNP497	T/C	GWHBCIQ00000003	1000213	TT	TT	TC	TT	TT	TC	TT	TT	TT	TC	TT	TT	TT	TT	TT	TT	TT	TT	TT	TT	TT	TC	TC	TT	TT	TT	TT	TT	TT	TT	TC	TC	TC	TT	TC	TT	TT	TT	TT	TT	TT	TT	TT	TT	TT	TC
SNP498	A/G	GWHBCIQ00000003	1449241	AA	AA	AG	AA	AA	AA	AA	AA	AA	AG	AA	AA	AA	AA	AA	AA	AA	AA	AA	AA	AA	AG	AG	AA	AA	AA	AA	AA	AA	AA	AG	AG	AG	AA	AG	AA	AA	AA	AA	AA	AA	AG	AA	AA	AA	AA
SNP499	C/G	GWHBCIQ00000003	1449323	CC	CC	CG	CC	CC	CC	CC	CC	CC	CG	CC	CC	CC	CC	CC	CC	CC	CC	CC	CG	CC	CG	CG	CC	CC	CC	CC	CC	CC	CC	CG	CC	CG	CC	CG	CC	CC	CC	CC	CC	CC	CG	CC	CC	CC	CC
SNP500	A/G	GWHBCIQ00000003	1461787	GG	AA	AG	GG	GG	AG	AA	AA	GG	AA	AG	GG	AA	AA	AA	AA	AA	GG	AA	AG	AA	AA	AA	AA	AA	AA	AA	AA	AA	AA	AA	AA	AG	AA	AG	GG	AA	AA	AA	AA	AA	AA	AA	AA	AA	AA
SNP501	A/T	GWHBCIQ00000003	1461802	AA	AT	AT	AA	AA	AT	AA	AA	AA	AT	AA	AA	AA	AA	AA	AA	AA	AA	AA	AT	AA	AT	AT	AA	AA	AA	AA	AA	AA	AA	AT	AT	AT	AA	AT	AA	AA	AA	AA	AA	AA	AT	AA	AA	AA	AA
SNP502	C/T	GWHBCIQ00000003	1461806	CC	CT	CT	CC	CC	CT	CC	CC	CC	CT	CC	CC	CC	CC	CC	CC	CC	CC	CC	CC	CC	CC	CT	CC	CC	CC	CC	CC	CC	CC	CC	CC	CC	CC	CC	CC	CC	CC	CC	CC	CC	CC	CC	CC	CC	CC
SNP503	G/A	GWHBCIQ00000003	1461844	GG	GG	GG	GG	GG	GG	GG	GG	GG	GA	GG	GG	GG	GG	GG	GG	GG	GG	GG	GG	GG	GA	GA	GG	GG	GG	GG	GG	GG	GG	GA	GA	GA	GG	GA	GG	GG	GG	GG	GG	GG	GA	GG	GG	GG	GG
SNP504	A/C	GWHBCIQ00000003	1461856	AA	AA	AC	AA	AA	AA	AA	AA	AA	AA	AA	AA	AA	AA	AA	AA	AA	AA	AA	AA	AA	AC	AC	AA	AA	AA	AA	AA	AA	AA	AC	AC	AC	AA	AC	AA	AA	AA	AA	AA	AA	AC	AA	AA	AA	AA
SNP505	T/C	GWHBCIQ00000003	1461882	TT	TT	TT	TT	TT	TT	TT	TT	TT	TT	TT	TT	TT	TT	TT	TT	TT	TT	TT	TC	TT	TC	TC	TT	TT	TT	TT	TT	TT	TT	TC	TC	TC	TT	TC	TT	TT	TT	TT	TT	TT	TC	TT	TT	TT	TT
SNP506	C/T	GWHBCIQ00000003	1461895	CC	CC	CN	CC	CC	CN	CC	CC	CN	CN	CC	CC	CC	CC	CC	CC	CC	CC	CC	CT	CN	CT	TN	CC	CC	CC	CC	CC	CC	CC	CT	CT	CT	CC	CT	CC	CC	CC	CC	CC	CC	CT	CC	CC	CC	CC
SNP507	T/A	GWHBCIQ00000003	1461897	TT	TT	TN	TT	TT	TN	TT	TT	TN	TN	TT	TT	TT	TT	TT	TT	TT	AA	TT	TA	TN	TA	NA	TT	TT	TT	TT	TT	TT	TT	TA	TA	TA	TT	TA	TT	TT	TT	TT	TT	TA	TA	TT	TA	TA	TT
SNP508	G/A	GWHBCIQ00000003	1461905	GG	GG	GA	GG	GG	GA	GG	GG	GA	GA	GG	GG	GG	GG	GG	GG	GG	GG	GG	GA	GA	GA	GA	GG	GG	GG	GG	GG	GG	GG	GA	GA	GA	GG	GA	GG	GG	GG	GG	GG	GG	GA	GG	GG	GG	GG
SNP509	A/T	GWHBCIQ00000003	1509059	AA	AA	AA	AA	AA	AA	AA	AA	AA	AA	AA	AA	AA	AA	AA	AA	AA	TT	AT	AA	AA	AA	AA	AA	AA	AA	AA	AA	AA	AA	AA	AA	AA	AA	AA	AA	AT	AT	AA	AT	AA	AT	AA	AT	AA	AT
SNP510	C/A	GWHBCIQ00000003	1521677	CC	CA	CA	CC	CC	CC	CC	CA	CC	CA	CA	CC	CC	CC	CC	CC	CC	CC	CC	CA	CC	CA	CA	CC	CC	CC	CC	CC	CC	CC	CA	CA	CA	CC	CA	CC	CC	CC	CC	CC	CC	CA	CC	CC	CC	CC
SNP511	T/C	GWHBCIQ00000003	1521741	TT	TT	TT	TT	TT	TT	TT	TT	TT	TT	TT	TT	TT	TT	TT	TT	CC	CC	CC	TC	CC	TT	TT	TT	TT	TT	TT	TT	TT	TT	TT	TT	TT	TT	TT	CC	TC	CC	CC	CC	CC	TC	CC	CC	CC	TC
SNP512	C/T	GWHBCIQ00000003	1559601	CT	CT	CC	CC	CC	CT	CC	CC	CC	CC	CC	CC	CC	CC	CC	CC	CC	CC	CC	CT	CT	CT	CT	CC	CC	CT	CT	CC	CC	CC	CT	CT	CT	CC	CT	CC	CC	CC	CC	CC	CC	CT	CC	CC	CC	CC
SNP513	C/T	GWHBCIQ00000003	1559616	CT	CT	CC	CC	CC	CT	CC	CC	CC	CC	CC	CC	CC	CC	CC	CC	CC	CC	CC	CT	CT	CC	CT	CC	CC	CT	CT	CC	CC	CC	CC	CC	CC	CC	CC	CC	CC	CC	CC	CC	CC	CC	CC	CC	CC	CC
SNP514	T/C	GWHBCIQ00000003	1693902	TT	TT	TC	TT	TT	TC	TT	TT	TT	TC	TT	TT	TT	TT	TT	TT	TT	TT	TT	TT	TT	TC	TC	TT	TT	TT	TT	TT	TT	TT	TC	TC	TC	TT	TC	TT	TT	TT	TT	TT	TT	TC	TT	TT	TT	TT
SNP515	A/G	GWHBCIQ00000003	1756058	AA	AA	AG	AA	AA	AA	AA	AA	AA	AG	AA	AA	AA	AA	AA	AA	AA	AA	AA	AA	AA	AG	AG	AA	AA	AA	AA	AA	AA	AA	AG	AA	AG	AA	AG	AG	AA	AA	AA	AG	AA	AA	AA	AA	AG	AA
SNP516	C/T	GWHBCIQ00000003	1851013	CC	CT	CT	CC	CC	CT	CC	CT	CC	CC	CC	CC	CC	CC	CC	CC	CC	CC	CC	CT	CT	CC	CT	CC	CC	CC	CC	CC	CC	CC	CC	CC	CC	CC	CC	CC	CC	CC	CT	CC	CC	CC	CC	CC	CC	CC
SNP517	G/T	GWHBCIQ00000003	1967767	GT	GT	GT	GT	GG	GT	GG	GG	GG	GT	GT	GG	GG	GG	GG	GG	GG	GG	GG	GT	GT	GT	GT	GG	GG	GG	GT	GG	GG	GG	GT	GT	GT	GG	GT	GG	GG	GG	GG	GG	GG	GT	GG	GG	GG	GG
SNP518	A/T	GWHBCIQ00000003	1967772	AT	AT	AT	AT	AA	AT	AA	AA	AA	AT	AT	AA	AA	AA	AA	AA	AA	AA	AA	AT	AT	AA	AT	AA	AA	AA	AT	AA	AA	AA	AA	AA	AA	AA	AA	AA	AA	AA	AA	AA	AA	AA	AA	AA	AA	AA
SNP519	A/G	GWHBCIQ00000003	1967841	AG	AG	AG	AG	AA	AG	AA	AA	AA	AG	AG	AA	AA	AA	AA	AA	AA	AA	AA	AG	AG	AA	AG	AA	AA	AA	AA	AA	AA	AA	AA	AA	AA	AA	AA	AA	AA	AA	AA	AA	AA	AA	AA	AA	AA	AA
SNP520	A/T	GWHBCIQ00000003	2065643	TT	AT	AA	AA	AA	AA	AA	AA	AA	AA	AT	TT	AA	AA	AA	AA	AA	AA	AA	AA	AA	AA	AA	TT	TT	TT	AA	AA	AA	AA	AT	AT	AT	AT	AT	AA	AA	AA	AA	AA	AA	AA	AA	AA	AA	AA
SNP521	T/C	GWHBCIQ00000003	2071829	TT	TT	TT	TT	TT	TT	TT	TT	TT	TT	TT	TT	TT	TT	TT	TT	TT	TT	TT	TT	TT	TC	TC	TT	TT	TT	TT	TT	TT	TT	TC	TT	TT	TT	TC	TT	TT	TT	TT	TT	TT	TC	TT	TT	TT	TT
SNP522	C/G	GWHBCIQ00000003	2071909	CC	CC	CG	CC	CG	CG	CG	CG	CG	CG	CG	CC	CC	CC	CC	CC	CC	CC	CC	CC	CC	CC	CG	CC	CC	CC	CC	CC	CC	CC	CC	CC	CC	CC	CC	CC	CC	CC	CC	CC	CC	CC	CC	CC	CC	CC
SNP523	G/A	GWHBCIQ00000003	2071912	GG	GG	GA	GG	GA	GA	GA	GA	GA	GA	GA	GG	GG	GG	GG	GG	GG	GG	GG	GG	GG	GA	GA	GG	GG	GG	GG	GG	GG	GG	GA	GA	GA	GG	GA	GG	GG	GG	GG	GG	GG	GG	GG	GG	GG	GG
SNP524	G/A	GWHBCIQ00000003	2071941	GG	GG	GA	GG	GA	GA	GA	GA	GA	GA	GA	GG	GG	GG	GG	GG	GG	GG	GG	GG	GG	GA	GA	GG	GG	GG	GG	GG	GG	GG	GA	GA	GA	GG	GA	GG	GG	GG	GG	GG	GG	GA	GG	GG	GG	GG
SNP525	T/C	GWHBCIQ00000003	2071961	TT	TT	TC	TT	TC	TC	TC	TC	TC	TC	TC	TT	TT	TT	TT	TT	TT	TT	TT	TT	TT	TT	TC	TT	TT	TT	TT	TT	TT	TT	TT	TT	TT	TT	TT	TT	TT	TT	TT	TT	TT	TT	TT	TT	TT	TT
SNP526	G/T	GWHBCIQ00000003	2217168	GG	GG	GT	GG	GG	GG	GG	GG	GG	GT	GG	GG	GG	GG	GG	GG	GG	GG	GG	GG	GG	GT	GT	GG	GG	GG	GG	GG	GG	GG	GT	GT	GT	GG	GT	GG	GG	GG	GG	GG	GG	GT	GG	GG	GG	GG
SNP527	T/C	GWHBCIQ00000003	2217177	TT	TT	TC	TT	TT	TT	TT	TT	TT	TC	TT	TT	TT	TT	TT	TT	TT	TT	TT	TT	TT	TT	TC	TT	TT	TT	TT	TT	TT	TT	TT	TT	TT	TT	TT	TT	TT	TT	TT	TT	TT	TT	TT	TT	TT	TT
SNP528	A/G	GWHBCIQ00000003	2217188	AA	AA	AA	AA	AA	AA	AA	AA	AA	AA	AA	AA	AA	AA	AA	AA	AA	AA	AA	AA	AA	AG	AG	AA	AA	AA	AA	AA	AA	AA	AG	AG	AG	AA	AG	AG	AA	AA	AA	AA	AA	AA	AA	AA	AA	AA
SNP529	T/C	GWHBCIQ00000003	2217201	TT	TT	TC	TT	TT	TT	TT	TT	TT	TC	TT	TT	TT	TT	TT	TT	TT	TT	TT	TT	TT	TC	TC	TT	TT	TT	TT	TT	TT	TT	TC	TC	TC	TT	TC	TT	TT	TT	TT	TT	TT	TC	TT	TT	TT	TT
SNP530	A/T	GWHBCIQ00000003	2217204	AA	AA	AT	AA	AA	AA	AA	AA	AA	AT	AA	AA	AA	AA	AA	AA	AA	AA	AA	AA	AA	AA	AT	AA	AA	AA	AA	AA	AA	AA	AA	AA	AA	AA	AA	AA	AA	AA	AA	AA	AA	AA	AA	AA	AA	AA
SNP531	T/G	GWHBCIQ00000003	2217324	TT	TT	TG	TT	TT	TT	TT	TT	TT	TG	TT	TT	TT	TT	TT	TT	TG	GG	TT	TG	TT	TG	TG	TT	TT	TT	TT	TT	TT	TT	TG	TG	TG	TT	TG	TG	TG	GG	GG	TG	TG	TG	GG	GG	GG	TG
SNP532	G/A	GWHBCIQ00000003	2241944	GG	GG	GA	GG	GG	GG	GG	GG	GG	GG	GA	GG	GG	GG	GG	GG	GG	GG	GG	GG	GG	GG	GA	GG	GG	GG	GG	GG	GG	GG	GG	GG	GG	GG	GG	GG	GG	GG	GG	GG	GG	GG	GG	GG	GG	GG
SNP533	G/T	GWHBCIQ00000003	2241949	GG	GG	GT	GG	GG	GG	GG	GG	GG	GG	GT	GG	GG	GG	GG	GG	GG	GG	GG	GG	GG	GG	GT	GG	GG	GG	GG	GG	GG	GG	GG	GG	GG	GG	GG	GG	GG	GG	GG	GG	GG	GG	GG	GG	GG	GG
SNP534	A/G	GWHBCIQ00000003	2241951	AA	AA	AA	AA	AA	AA	AA	AA	AA	AA	AA	AA	AA	AA	AA	AA	AA	AA	AA	AG	AA	AG	AG	AA	AA	AA	AA	AA	AG	AA	AG	AG	AA	AA	AG	AA	AA	AA	AA	AG	AA	AG	AA	AA	AA	AA
SNP535	C/A	GWHBCIQ00000003	2242038	CC	CC	CA	CC	CC	CC	CC	CC	CC	CC	CA	CC	CC	CC	CC	CC	CC	CC	CC	CA	CC	CA	CA	CC	CC	CC	CC	CC	CA	CC	CA	CA	CA	CC	CA	CC	CC	CC	CC	CA	CC	CA	CC	CC	CC	CC
SNP536	C/G	GWHBCIQ00000003	2242090	CC	CG	CG	CG	CG	CG	CG	CC	CG	CC	CG	CC	CC	CC	CC	CC	CC	CC	CC	CG	CG	CC	CG	CC	CC	CC	CC	CC	CC	CC	CC	CC	CC	CC	CC	CC	CC	CC	CC	CC	CC	CC	CC	CC	CC	CC
SNP537	C/G	GWHBCIQ00000003	2242114	CC	CC	CC	CC	CC	CC	CC	CC	CC	CC	CC	CC	CC	CC	CC	CC	CC	CC	CC	CG	CC	CG	CG	CC	CC	CC	CC	CC	CC	CC	CG	CG	CG	CC	CG	CC	CC	CC	CC	CG	CC	CG	CC	CC	CC	CC
SNP538	G/A	GWHBCIQ00000003	2242115	GG	GG	GG	GG	GG	GG	GG	GG	GG	GG	GG	GG	GG	GG	GG	GG	GG	GG	GG	GA	GG	GA	GA	GG	GG	GG	GG	GG	GG	GG	GA	GA	GA	GG	GA	GG	GG	GG	GG	GA	GG	GA	GG	GG	GG	GG
SNP539	A/C	GWHBCIQ00000003	2242165	AA	AC	AC	AC	AC	AC	AC	AA	AC	AA	AC	AA	AA	AA	AA	AA	AA	AA	AA	AC	AC	AA	AC	AA	AA	AA	AA	AA	AA	AA	AA	AA	AA	AA	AA	AA	AA	AA	AA	AA	AA	AA	AA	AA	AA	AA
SNP540	C/T	GWHBCIQ00000003	2274194	CC	CC	CC	CC	CC	CC	CC	CC	CC	CC	CC	CC	CC	CC	CC	CC	CC	CC	CC	CC	CC	CT	CT	CC	CC	CC	CC	CC	CC	CC	CT	CT	CT	CC	CT	CC	CC	CC	CC	CC	CC	CT	CC	CC	CC	CT
SNP541	T/C	GWHBCIQ00000003	2274198	TT	CT	TT	TT	TT	TT	TT	TT	TT	TT	TT	TT	TT	TT	TT	TT	CT	TT	TT	TT	TT	CT	CT	TT	CC	TT	CC	CC	TT	TT	CT	CT	CT	CT	CT	TT	CT	CT	CT	TT	TT	TT	TT	TT	TT	TT
SNP542	G/T	GWHBCIQ00000003	2274202	GG	GT	GT	GT	GG	GG	GG	GG	GG	GT	GG	GG	GG	GG	GG	GG	GG	GG	GG	GG	GG	GT	GT	GG	GG	GG	GG	GG	GG	GG	GT	GT	GT	GG	GT	GG	GG	GG	GG	GG	GG	GT	GG	GG	GG	GT
SNP543	A/G	GWHBCIQ00000003	2817746	AA	AA	AG	AA	AG	AG	AA	AA	AA	AG	AA	AA	AA	AA	AA	AA	AA	AA	AA	AA	AA	AG	AG	AA	AA	AA	AA	AA	AA	AA	AG	AG	AG	AA	AG	AA	AA	AA	AA	AA	AA	AA	AA	AA	AA	AA
SNP544	A/G	GWHBCIQ00000003	2817869	AA	AA	AG	AA	AA	AA	AA	AA	AA	AG	AA	AA	AA	AA	AA	AA	AA	AA	AA	AG	AA	AG	AG	AA	AA	AA	AA	AA	AA	AA	AG	AG	AG	AA	AG	AA	AA	AA	AA	AA	AA	AA	AA	AA	AA	AG
SNP545	G/A	GWHBCIQ00000003	2817887	GG	GG	GG	GG	GG	GG	GG	GG	GG	GA	GG	GG	GG	GG	GG	GG	AA	AA	AA	GA	AA	GA	GA	GG	GG	GG	GG	GG	GG	GG	GA	GG	GA	GG	GA	AA	AA	AA	AA	GA	GA	AA	AA	GA	AA	GA
SNP546	A/G	GWHBCIQ00000003	2817899	AA	AA	AG	AA	AA	AA	AA	AA	AA	AG	AA	AA	AA	AA	AA	AA	AA	AA	AA	AG	AA	AG	AG	AA	AA	AA	AA	AA	AA	AA	AG	AG	AG	AA	AG	AA	AA	AA	AA	AA	AA	AA	AA	AA	AA	AG
SNP547	C/A	GWHBCIQ00000003	3268697	CC	CC	CA	CC	CC	CC	CC	CC	CC	CA	CC	CC	CC	CC	CC	CC	AA	AA	AA	CA	AA	CA	CA	CC	CC	CC	CC	CC	CC	CC	CA	CA	CA	CC	CA	AA	AA	AA	AA	AA	AA	AA	AA	AA	AA	AA
SNP548	C/G	GWHBCIQ00000003	3268705	CC	CC	CG	CC	CC	CC	CC	CC	CC	CG	CC	CC	CC	CC	CC	CC	GG	GG	GG	CG	GG	CG	CG	CC	CC	CC	CC	CC	CC	CC	CG	CG	CG	CC	CG	GG	GG	GG	GG	GG	GG	GG	GG	GG	GG	GG
SNP549	A/G	GWHBCIQ00000003	3419210	AA	AG	AG	AA	AA	AG	AA	AA	AG	AG	AG	AA	AA	AA	AA	AA	AA	AA	AA	AG	AA	AA	AG	AA	AA	AA	AA	AA	AA	AA	AA	AA	AA	AA	AA	AA	AA	AA	AA	AA	AA	AA	AA	AA	AA	AA
SNP550	C/T	GWHBCIQ00000003	3816345	CC	CC	CT	CC	CC	CC	CC	CC	CC	CT	CC	CC	CC	CC	CC	CC	CC	CC	CC	CT	CC	CT	CT	CC	CC	CC	CC	CC	CC	CC	CT	CT	CT	CC	CT	CC	CC	CC	CC	CC	CC	CT	CC	CC	CC	CC
SNP551	A/G	GWHBCIQ00000003	4109983	AA	AA	AA	AA	AA	AA	AA	AA	AA	AA	AA	AA	AA	AA	AA	AA	GG	GG	GG	AG	AA	AG	AG	AA	AA	AA	AA	AA	AA	AA	AG	AG	AG	AA	AG	GG	GG	GG	GG	GG	GG	GG	GG	GG	GG	AG
SNP552	G/T	GWHBCIQ00000003	4361160	GG	GG	GG	GG	GG	GG	GG	GG	GG	GG	GG	GG	GG	GG	GG	GG	GG	GG	GG	GG	GG	GG	GT	GG	GG	GG	GG	GG	GG	GG	GG	GG	GG	GG	GG	GG	GG	GG	GG	GG	GG	GG	GG	GG	GG	GT
SNP553	G/A	GWHBCIQ00000003	4361170	GG	GG	GG	GG	GG	GG	GG	GG	GG	GG	GG	GG	GG	GG	GG	GG	AA	AA	AA	AA	AA	GA	GA	GG	GG	GG	GG	GG	GG	GG	GA	GA	AA	GG	GA	AA	GA	GA	GA	AA	GA	GA	AA	AA	AA	AA
SNP554	G/T	GWHBCIQ00000003	4361184	GG	GG	GG	GG	GG	GG	GG	GG	GG	GG	GG	GG	GG	GG	GG	GG	GG	GG	GG	GG	GG	GT	GT	GG	GG	GG	GG	GG	GG	GG	GT	GT	GT	GG	GT	GG	GG	GG	GG	GG	GG	GT	GG	GG	GG	GG
SNP555	A/T	GWHBCIQ00000003	4645924	AA	AT	AT	AA	AA	AA	AA	AA	AA	AA	AA	AA	AA	AA	AA	AA	AA	AA	AA	AT	AA	AA	AA	AA	AA	AA	AA	AA	AA	AA	AA	AA	AA	AA	AA	AA	AA	AA	AA	AA	AA	AA	AA	AA	AA	AA
SNP556	T/C	GWHBCIQ00000003	4646040	TC	TC	TC	TC	TC	TC	TT	TT	TC	TC	TC	TT	TT	TT	TT	TT	TT	TT	TT	TC	TC	TT	TC	TT	TT	TT	TT	TT	TT	TT	TT	TT	TT	TT	TT	TT	TT	TT	TT	TT	TT	TT	TT	TT	TT	TT
SNP557	G/C	GWHBCIQ00000003	4646046	GC	GC	GC	GC	GC	GC	GG	GG	GC	GC	GC	GG	GG	GG	GG	GG	GG	GG	GG	GC	GC	GC	GC	GG	GG	GG	GC	GG	GG	GG	GC	GC	GG	GG	GG	GG	GG	GG	GG	GG	GG	GC	GG	GG	GG	GG
SNP558	T/G	GWHBCIQ00000003	5072034	TG	TG	TT	TT	TT	TG	TT	TG	TG	TG	TG	TT	TT	TT	TT	TG	TT	TT	TT	TG	TT	TT	TT	TT	TT	TT	TT	TT	TT	TT	TT	TT	TT	TT	TT	TT	TT	TT	TG	TT	TT	TT	TT	TT	TT	TT
SNP559	C/G	GWHBCIQ00000003	5072036	CG	CG	CC	CC	CC	CG	CC	CG	CG	CG	CG	CC	CC	CC	CC	CG	CC	CC	CC	CG	CC	CG	CG	CC	CC	CC	CC	CC	CC	CC	CG	CG	CG	CC	CG	CC	CC	CC	CG	CC	CC	CG	CC	CC	CC	CC
SNP560	A/G	GWHBCIQ00000003	5072072	AG	AG	AA	AA	AA	AG	AA	AG	AG	AG	AG	AA	AA	AA	AA	AG	AA	AA	AA	AG	AA	AA	AA	AA	AA	AA	AA	AA	AA	AA	AA	AA	AA	AA	AA	AA	AA	AA	AG	AA	AA	AA	AA	AA	AA	AA
SNP561	G/A	GWHBCIQ00000003	5072095	GG	GG	GG	GG	GG	GG	GG	GA	GG	GA	GG	GG	GG	GG	GG	GG	GG	GG	GG	GA	GG	GG	GG	GG	GG	GG	GG	GG	GG	GG	GG	GG	GG	GG	GG	GG	GG	GG	GA	GG	GG	GG	GG	GG	GG	GG
SNP562	A/G	GWHBCIQ00000003	5080458	AA	AG	AG	AA	AA	AG	AA	AG	AA	AA	AG	AA	AA	AA	AA	AA	AA	AA	AA	AG	AA	AA	AG	AA	AA	AA	AA	AA	AA	AA	AA	AA	AA	AA	AA	AA	AA	AA	AA	AA	AA	AA	AA	AA	AA	AA
SNP563	T/C	GWHBCIQ00000003	5080548	TT	TC	TC	TT	TT	TC	TT	TC	TT	TT	TC	TT	TT	TT	TT	TT	TT	TT	TT	TC	TT	TT	TT	TT	TT	TT	TT	TT	TT	TT	TT	TT	TT	TT	TT	TT	TT	TT	TT	TT	TT	TT	TT	TT	TT	TT
SNP564	T/G	GWHBCIQ00000003	5524975	TT	TT	TG	TT	TT	TT	TT	TT	TT	TG	TT	TT	TT	TT	TT	TT	TT	TT	TT	TT	TT	TG	TG	TT	TT	TT	TT	TT	TT	TT	TG	TT	TG	TT	TT	TT	TT	TT	TT	TT	TT	TG	TT	TT	TT	TT
SNP565	T/A	GWHBCIQ00000003	5607888	TT	TT	TT	TT	TT	TT	TT	TT	TT	TT	TT	TT	TT	TT	TT	TT	AA	TT	AA	TA	AA	TA	TA	TT	TT	TT	TT	TT	TT	TT	TA	TA	TA	TT	TA	AA	TA	AA	TA	AA	AA	AA	AA	AA	AA	AA
SNP566	T/G	GWHBCIQ00000003	5607890	TT	TT	TT	TT	TT	TT	TT	TT	TT	TT	TT	TT	TT	TT	TT	TT	GG	TT	GG	TG	GG	TG	TG	TT	TT	TT	TT	TT	TT	TT	TG	TG	TG	TT	TG	GG	TG	GG	TG	GG	GG	GG	GG	GG	GG	GG
SNP567	G/A	GWHBCIQ00000003	5634656	GG	GG	GA	GG	GG	GG	GG	GG	GG	GA	GG	GG	GG	GG	GG	GG	GG	GG	GG	GG	GG	GA	GA	GG	GG	GG	GG	GG	GG	GG	GA	GA	GA	GG	GA	GG	GG	GG	GG	GG	GG	GA	GG	GG	GG	GG
SNP568	A/G	GWHBCIQ00000003	5634754	AA	AA	AA	AA	AA	AA	AA	AA	AA	AA	AA	AA	AA	AA	AA	AA	GG	AA	GG	AG	GG	AG	AG	AA	AA	AA	AA	AA	AA	AA	AG	AG	AG	AA	AG	GG	GG	GG	GG	GG	GG	AG	GG	GG	GG	AG
SNP569	A/G	GWHBCIQ00000003	5958015	AA	AG	AA	AA	AA	AG	AG	AG	AA	AG	AA	AA	AA	AA	AA	AA	AA	AA	AA	AG	AA	AA	AA	AA	AA	AA	AA	AA	AA	AA	AA	AA	AA	AA	AA	AA	AA	AA	AA	AA	AA	AA	AA	AA	AA	AA
SNP570	A/G	GWHBCIQ00000003	5958017	AA	AG	AA	AA	AA	AG	AG	AG	AA	AG	AA	AA	AA	AA	AA	AA	AA	AA	AA	AG	AA	AA	AA	AA	AA	AA	AA	AA	AA	AA	AA	AA	AA	AA	AA	AA	AA	AA	AA	AA	AA	AA	AA	AA	AA	AA
SNP571	G/T	GWHBCIQ00000003	6206236	GG	GG	GG	GG	GG	GG	GG	GG	GG	GG	GG	GG	GG	GG	GG	GG	GG	TT	GG	GG	GG	GG	GG	GG	GG	GG	GG	GG	GG	GG	GG	GG	GG	GG	GG	GG	GT	GG	GG	GG	GG	GG	GG	GG	TT	GG
SNP572	G/A	GWHBCIQ00000003	6206249	GG	GG	GG	GG	GG	GG	GG	GG	GG	GG	GG	GG	GG	GG	GG	GG	GG	AA	GG	GG	GG	GA	GA	GG	GG	GG	GG	GG	GG	GG	GA	GA	GA	GG	GA	GG	GA	GG	GG	GG	GG	GG	GG	GG	AA	GG
SNP573	C/T	GWHBCIQ00000003	6288437	CC	CC	CC	CC	CC	CC	CC	CC	CC	CC	CC	CC	CC	CC	CC	CC	TT	TT	TT	CT	TT	CT	CT	CC	CC	CC	CC	CC	CC	CC	TT	CT	CT	CC	CT	CT	CC	TT	TT	CT	TT	TT	TT	TT	TT	TT
SNP574	C/A	GWHBCIQ00000003	6476219	CC	CC	CC	CC	CC	CC	CC	CC	CC	CC	CC	CC	CC	CC	CC	CC	CC	AA	CA	CA	AA	CA	CA	CC	CC	CC	CC	CC	CC	CC	CA	CA	CA	CC	CA	CA	CA	AA	AA	AA	CC	CA	CA	AA	AA	AA
SNP575	A/T	GWHBCIQ00000003	6580137	AA	AA	AT	AA	AA	AA	AA	AA	AA	AA	AA	AA	AA	AA	AA	AA	AA	AA	TT	TT	TT	AT	AT	AA	AA	AA	AA	AA	AA	AA	AT	AT	AT	AA	AT	TT	AT	TT	TT	AT	TT	TT	TT	AT	TT	TT
SNP576	A/G	GWHBCIQ00000003	6894527	AA	AA	AA	AA	AA	AA	AA	AA	AA	AA	AA	AA	AA	AA	AA	AA	GG	GG	AG	AG	GG	AG	AG	AA	AA	AA	AA	AA	AA	AA	AG	AA	AA	AA	AA	GG	GG	GG	GG	GG	GG	AG	GG	AG	GG	GG
SNP577	G/A	GWHBCIQ00000003	7347423	GG	GG	GA	GG	GG	GG	GG	GG	GG	GA	GG	GG	GG	GG	GG	GG	GG	GG	GG	GG	GG	GA	GA	GG	GG	GG	GG	GG	GG	GG	GA	GA	GA	GG	GA	GG	GG	GG	GG	GG	GG	GA	GG	GG	GG	GG
SNP578	C/T	GWHBCIQ00000003	7347509	CC	CC	CT	CC	CC	CC	CC	CC	CC	CT	CC	CC	CC	CC	CC	CC	CC	CC	CC	CC	CC	CT	CT	CC	CC	CC	CC	CC	CC	CC	CT	CT	CT	CC	CT	CC	CC	CC	CC	CC	CC	CT	CC	CC	CC	CC
SNP579	C/A	GWHBCIQ00000003	7347540	CC	CC	CA	CA	CA	CA	CC	CC	CC	CC	CC	CC	CC	CC	CC	CC	AA	AA	CA	CA	AA	CA	CA	CC	CC	CC	CC	CC	CC	CC	CA	CA	CA	CC	CA	CA	AA	CC	CC	CA	CA	CA	CA	CA	CC	AA
SNP580	A/G	GWHBCIQ00000003	7371573	AA	AA	AG	AA	AA	AA	AG	AA	AA	AG	AA	AA	AA	AA	AA	AA	AA	AA	AA	AA	AA	AA	AG	AA	AA	AA	AA	AA	AA	AA	AA	AA	AA	AA	AA	AA	AG	AA	AA	AA	AA	AA	AA	AA	AA	AA
SNP581	G/A	GWHBCIQ00000003	7371577	GG	GG	GA	GG	GG	GG	GA	GG	GG	GA	GG	GG	GG	GG	GG	GG	GG	GG	GG	GG	GG	GG	GA	GG	GG	GG	GG	GG	GG	GG	GG	GG	GG	GG	GG	GG	GA	GG	GG	GG	GG	GG	GG	GG	GG	GG
SNP582	C/A	GWHBCIQ00000003	7371649	CC	CC	CA	AA	AA	AA	CC	CC	CC	CC	CC	CC	CC	CC	CC	CC	AA	CC	CA	CA	CA	CA	CA	CC	CC	CC	CC	CC	CC	CC	CA	CA	CA	CC	CA	CA	CA	CC	CC	CA	CA	CA	CA	CA	CC	AA
SNP583	G/A	GWHBCIQ00000003	7595250	GG	GG	GA	GG	GG	GG	GG	GG	GG	GG	GG	GG	GG	GG	GG	GG	GG	GG	GG	GA	GG	GG	GA	GG	GG	GG	GG	GG	GG	GG	GA	GG	GG	GG	GG	GG	GG	GG	GG	GG	GG	GG	GG	GG	GG	GG
SNP584	C/A	GWHBCIQ00000003	7595251	CC	CC	CA	CC	CC	CC	CC	CC	CC	CC	CC	CC	CC	CC	CC	CC	CC	CC	CC	CA	CC	CA	CA	CC	CC	CC	CC	CC	CC	CC	CA	CA	CA	CC	CA	CC	CC	CC	CC	CC	CC	CA	CC	CC	CC	CC
SNP585	G/C	GWHBCIQ00000003	7595408	GG	GG	GC	GG	GG	GG	GG	GG	GG	GG	GG	GG	GG	GG	GG	GG	GG	GG	GG	GC	GG	GC	GC	GG	GG	GG	GG	GG	GG	GG	GC	GC	GC	GG	GC	GG	GG	GC	CC	CC	CC	GC	GC	GC	GG	GC
SNP586	A/G	GWHBCIQ00000003	7599467	AA	AA	AA	AA	AA	AA	AA	AA	AA	AA	AA	AA	AA	AA	AA	AA	AA	AA	AG	GG	GG	AG	AG	AA	AA	AA	AA	AA	AA	AA	AG	AG	AG	AA	AG	GG	GG	GG	GG	AA	AG	AG	AA	AG	GG	AA
SNP587	T/A	GWHBCIQ00000003	7721897	TT	TA	TA	TT	TT	TA	TA	TT	TT	TA	TA	TT	TT	TT	TT	TT	TT	TT	TT	TA	TT	TA	TA	TT	TT	TT	TT	TT	TT	TT	TA	TT	TA	TT	TA	TT	TT	TT	TT	TT	TT	TA	TT	TT	TT	TT
SNP588	C/T	GWHBCIQ00000003	7721914	CC	CT	CT	CC	CC	CT	CC	CC	CC	CT	CT	CC	CC	CC	CC	CC	CC	CC	CC	CT	CC	CC	CT	CC	CC	CC	CC	CC	CC	CC	CC	CC	CC	CC	CC	CC	CC	CC	CC	CC	CC	CC	CC	CC	CC	CC
SNP589	C/A	GWHBCIQ00000003	7910939	CC	CC	CA	CC	CC	CC	CC	CC	CC	CC	CC	CC	CC	CC	CC	CC	CC	CC	CC	CA	CC	CA	CA	CC	CC	CC	CC	CC	CC	CC	CA	CA	CA	CC	CA	CC	CC	CC	CC	CC	CC	CA	CC	CC	CC	CC
SNP590	C/G	GWHBCIQ00000003	8054713	CC	CC	CC	CC	CC	CC	CC	CC	CC	CC	CC	CC	CC	CC	CC	CC	GG	CC	GG	GC	GG	GC	GC	CC	CC	CC	CC	CC	CC	CC	GC	GC	GC	CC	GC	GC	GC	GG	GG	GC	GC	GC	GG	GC	GC	GG
SNP591	A/G	GWHBCIQ00000003	8218187	AA	AA	AG	AA	AA	AA	AA	AA	AA	AG	AA	AA	AA	AA	AA	AA	AA	AA	AA	AA	AA	AG	AG	AA	AA	AA	AA	AA	AA	AA	AG	AG	AG	AA	AG	AA	AA	AA	AA	AA	AA	AG	AA	AA	AA	AA
SNP592	T/C	GWHBCIQ00000003	8280704	TT	TT	TC	TT	TT	TT	TT	TC	TT	TC	TT	TT	TT	TT	TT	TT	TT	TT	TT	TC	TC	TT	TC	TT	TT	TT	TT	TT	TT	TT	TT	TT	TT	TT	TT	TT	TT	TT	TT	TT	TT	TT	TT	TT	TT	TT
SNP593	T/C	GWHBCIQ00000003	8280857	TC	TC	TC	TT	TC	TC	TC	TC	TT	TC	TC	TT	TT	TT	TT	TC	TT	TT	TT	TC	TC	TT	TC	TT	TT	TT	TT	TT	TT	TT	TC	TT	TT	TT	TT	TT	TT	TT	TT	TT	TT	TT	TT	TT	TT	TT
SNP594	C/A/T	GWHBCIQ00000003	8280887	CA	CA	CA	CC	CA	CA	CA	CA	CC	CA	CA	CC	CC	CC	CC	CA	CC	CC	CC	CA	CA	CC	CA	CC	CC	CC	CC	CC	TT	TT	CA	CC	CT	TT	CC	CC	CC	CC	CC	CC	CC	CC	CC	CC	CC	CC
SNP595	G/A	GWHBCIQ00000003	8280903	GA	GA	GA	GG	GA	GA	GA	GA	GG	GA	GA	GG	GG	GG	GG	GA	GG	GG	GG	GA	GA	GG	GA	GG	GG	GG	GG	GG	GG	GG	GG	GG	GG	GG	GG	GG	GG	GG	GG	GG	GG	GG	GG	GG	GG	GG
SNP596	C/T	GWHBCIQ00000003	8305876	CC	CC	CT	CC	CC	CC	CC	CC	CC	CC	CC	CC	CC	CC	CC	CC	CC	CC	CC	CC	CC	CT	CT	CC	CC	CC	CC	CC	CC	CC	CT	CT	CT	CC	CT	CC	CC	CC	CC	CC	CC	CT	CC	CC	CC	CC
SNP597	T/G	GWHBCIQ00000003	8921327	TT	TT	TT	TT	TT	TT	TT	TT	TT	TT	TT	TT	TT	TT	TT	TT	TG	GG	GG	TG	GG	TG	TG	TT	TT	TT	TT	TT	TT	TT	TG	TG	TG	TT	TG	TG	GG	GG	GG	GG	GG	GG	GG	GG	GG	GG
SNP598	C/A	GWHBCIQ00000003	9243512	CC	CC	CA	CC	CC	CC	CC	CC	CC	CA	CA	CC	CC	CC	CC	CC	CC	CC	CC	CA	CC	CA	CA	CC	CC	CC	CC	CC	CC	CC	CC	CA	CA	CC	CA	CC	CC	CC	CC	CC	CC	CA	CC	CC	CC	CC
SNP599	C/T	GWHBCIQ00000003	9243525	CC	CC	CT	CC	CC	CC	CC	CC	CC	CT	CT	CC	CC	CC	CC	CC	CC	CC	CC	CT	CC	CT	CT	CC	CC	CC	CC	CC	CC	CC	CC	CT	CT	CC	CT	CC	CC	CC	CC	CC	CC	CT	CC	CC	CC	CC
SNP600	A/G	GWHBCIQ00000003	9243614	AA	AG	AG	AA	AA	AG	AA	AG	AA	AG	AG	AA	AA	AA	AA	AA	AA	AA	AA	AG	AA	AA	AG	AA	AA	AA	AA	AA	AA	AA	AA	AA	AA	AA	AA	AA	AA	AA	AA	AA	AA	AA	AA	AA	AA	AA
SNP601	T/C	GWHBCIQ00000003	9243649	TT	TT	TT	TT	TT	TT	TT	TT	TT	TT	TT	TT	TT	TT	TT	TT	CC	CC	CC	TT	TC	TC	TC	TT	TT	TT	TT	TT	TT	TT	TC	TC	TC	TT	TC	TC	CC	CC	CC	CC	CC	TC	TC	TC	TC	CC
SNP602	G/A	GWHBCIQ00000003	9243655	GG	GA	GA	GG	GA	GA	GA	GA	GA	GA	GA	GG	GG	GG	GG	GG	GG	GG	GG	GA	GA	GA	GA	GG	GG	GG	GA	GG	GG	GG	GA	GA	GA	GG	GA	GG	GG	GG	GG	GG	GG	GA	GG	GG	GG	GG
SNP603	T/C	GWHBCIQ00000003	9243700	TT	TC	TC	TT	TC	TC	TC	TC	TC	TC	TC	TT	TT	TT	TT	TT	TT	TT	TT	TC	TC	TT	TC	TT	TT	TT	TC	TT	TT	TT	TT	TT	TT	TT	TT	TT	TT	TT	TT	TT	TT	TT	TT	TT	TT	TT
SNP604	G/T	GWHBCIQ00000003	9243724	GG	GT	GT	GG	GT	GT	GT	GT	GT	GT	GT	GG	GG	GG	GG	GG	GG	GG	GG	GT	GT	GG	GT	GG	GG	GG	GT	GG	GG	GG	GG	GG	GG	GG	GG	GG	GG	GG	GG	GG	GG	GG	GG	GG	GG	GG
SNP605	G/C	GWHBCIQ00000003	9257347	GG	GG	GG	GG	GG	GG	GG	GG	GG	GG	GG	GG	GG	GG	GG	GG	GG	GG	GG	GG	GG	GC	GC	GG	GG	GG	GG	GG	GG	GG	GC	GC	GC	GG	GC	GG	GG	GG	GG	GG	GG	GC	GG	GG	GG	GG
SNP606	T/C	GWHBCIQ00000003	9431350	TT	TT	TC	TT	TT	TT	TT	TT	TT	TC	TT	TT	TT	TT	TT	TT	TT	TT	TT	TT	TT	TT	TC	TT	TT	TT	TT	TT	TT	TT	TC	TT	TC	TT	TC	TT	TT	TT	TT	TT	TT	TT	TT	TT	TT	TT
SNP607	G/C	GWHBCIQ00000003	9431413	GG	GG	GC	GG	GG	GG	GG	GG	GG	GC	GG	GG	GG	GG	GG	GG	GG	GG	GG	GC	GG	GC	GC	GG	GG	GG	GG	GG	GG	GG	GC	GC	GC	GG	GC	GG	GG	GG	GG	GG	GG	GC	GG	GG	GG	GG
SNP608	C/T	GWHBCIQ00000003	9431488	CT	CT	CT	CC	CT	CT	CT	CT	CC	CT	CT	CC	CC	CC	CC	CC	CC	CC	CC	CT	CC	CT	CT	CC	CC	CC	CC	CC	CC	CC	CT	CT	CT	CC	CT	CC	CC	CC	CC	CC	CC	CT	CC	CC	CC	CC
SNP609	T/G	GWHBCIQ00000003	9431497	TG	TG	TG	TT	TG	TG	TG	TG	TT	TG	TG	TT	TT	TT	TT	TG	TT	TT	TT	TG	TT	TG	TG	TT	TT	TT	TT	TT	TT	TT	TG	TG	TG	TT	TG	TT	TT	TT	TG	TT	TT	TG	TT	TT	TT	TT
SNP610	G/T	GWHBCIQ00000003	9431536	GT	GT	GT	GG	GT	GT	GT	GT	GG	GT	GT	GG	GG	GG	GG	GT	GG	GG	GG	GT	GG	GG	GT	GG	GG	GG	GG	GG	GG	GG	GG	GG	GG	GG	GG	GG	GG	GG	GT	GG	GG	GG	GG	GG	GG	GG
SNP611	C/G	GWHBCIQ00000003	9431539	CG	CG	CG	CC	CG	CG	CG	CG	CC	CG	CG	CC	CC	CC	CC	CG	CC	CC	CC	CG	CC	CC	CG	CC	CC	CC	CC	CC	CC	CC	CC	CC	CC	CC	CC	CC	CC	CC	CG	CC	CC	CC	CC	CC	CC	CC
SNP612	A/C	GWHBCIQ00000003	9431540	AC	AC	AC	AA	AC	AC	AC	AC	AA	AC	AC	AA	AA	AA	AA	AC	AA	AA	AA	AC	AA	AC	AC	AA	AA	AA	AA	AA	AA	AA	AC	AC	AC	AA	AC	AA	AA	AA	AC	AA	AA	AC	AA	AA	AA	AA
SNP613	A/C	GWHBCIQ00000003	9431555	AC	AC	AC	AA	AC	AC	AC	AC	AA	AC	AC	AA	AA	AA	AA	AC	AA	AA	AA	AC	AA	AA	AC	AA	AA	AA	AA	AA	AA	AA	AA	AA	AA	AA	AA	AA	AA	AA	AC	AA	AA	AA	AA	AA	AA	AA
SNP614	A/T	GWHBCIQ00000003	9431571	AT	AT	AT	AA	AT	AT	AT	AT	AT	AT	AT	AA	AA	AA	AA	AT	AA	AA	AA	AT	AA	AA	AT	AA	AA	AA	AA	AA	AA	AA	AA	AA	AA	AA	AA	AA	AA	AA	AT	AA	AA	AA	AA	AA	AA	AA
SNP615	G/A	GWHBCIQ00000003	9431574	GA	GA	GA	GG	GA	GA	GA	GA	GA	GA	GA	GG	GG	GG	GG	GA	GG	GG	GG	GA	GG	GG	GA	GG	GG	GG	GG	GG	GG	GG	GG	GG	GG	GG	GG	GG	GG	GG	GA	GG	GG	GG	GG	GG	GG	GG
SNP616	A/G	GWHBCIQ00000003	9629306	AA	AA	AA	AA	AA	AA	AA	AA	AA	AA	AA	AA	AA	AA	AA	AA	GG	GG	GG	AG	AA	AG	AG	AA	AA	AA	AA	AA	AA	AA	AG	AG	AG	AA	AG	GG	GG	GG	GG	GG	GG	AG	GG	GG	GG	GG
SNP617	A/G	GWHBCIQ00000003	9714402	AA	AG	AG	AA	AA	AG	AA	AA	AA	AA	AA	AA	AA	AA	AA	AA	AA	AA	AA	AA	AA	AG	AG	AA	AA	AA	AA	AA	AA	AA	AG	AG	AA	AA	AG	AA	AA	AA	AA	AA	AA	AA	AA	AA	AA	AA
SNP618	C/T	GWHBCIQ00000003	9714515	CC	CC	CC	CC	CC	CC	CC	CC	CC	CC	CC	CC	CC	CC	CC	CC	TT	CC	CC	CT	TT	CT	CT	CC	CC	CC	CC	CC	CC	CC	CT	CT	CT	CC	CT	TT	TT	TT	TT	TT	TT	CT	CT	TT	TT	TT
SNP619	G/A	GWHBCIQ00000003	9714561	GG	GG	GA	GG	GG	GG	GG	GG	GG	GG	GG	GG	GG	GG	GG	GG	GG	GG	GG	GG	GG	GA	GA	GG	GG	GG	GG	GG	GG	GG	GA	GA	GA	GG	GA	GG	GG	GG	GG	GG	GG	GA	GG	GG	GG	GG
SNP620	C/T	GWHBCIQ00000003	10011713	CC	CC	CT	CC	CC	CC	CC	CC	CC	CT	CC	CC	CC	CC	CC	CC	CC	CC	CC	CC	CC	CT	CT	CC	CC	CC	CC	CC	CC	CC	CT	CT	CT	CC	CT	CC	CC	CC	CC	CC	CC	CT	CC	CC	CC	CC
SNP621	C/T	GWHBCIQ00000003	10011736	CC	CC	CT	CC	CC	CC	CC	CC	CC	CT	CC	CC	CC	CC	CC	CC	CC	CC	CC	CT	CC	CC	CT	CC	CC	CC	CC	CC	CC	CC	CC	CC	CC	CC	CC	CC	CC	CC	CC	CC	CC	CC	CC	CC	CC	CC
SNP622	G/C	GWHBCIQ00000003	10011739	GG	GG	GC	GG	GG	GG	GG	GG	GG	GC	GG	GG	GG	GG	GG	GG	GG	GG	GG	GC	GG	GG	GC	GG	GG	GG	GG	GG	GG	GG	GG	GG	GG	GG	GG	GG	GG	GG	GG	GG	GG	GG	GG	GG	GG	GG
SNP623	C/A	GWHBCIQ00000003	10101639	CC	CC	CA	CC	CC	CC	CC	CC	CC	CC	CC	CC	CC	CC	CC	CC	CC	CC	CC	CC	CC	CA	CA	CC	CC	CC	CC	CC	CC	CC	CA	CA	CA	CC	CA	CC	CC	CC	CC	CC	CC	CA	CC	CC	CC	CC
SNP624	C/T	GWHBCIQ00000003	10299273	TT	CC	CC	CC	CC	CC	CC	CC	TT	CT	CC	CC	CC	CC	CC	CC	CC	CC	CC	CC	CC	CC	CC	CC	CC	CC	CC	CC	CC	CC	CC	CC	CC	CC	CC	CC	CC	CC	CC	CC	CC	CC	CC	CC	CC	CC
SNP625	C/A	GWHBCIQ00000003	10567451	CC	CC	CA	CC	CC	CC	CC	CC	CC	CA	CC	CC	CC	CC	CC	CC	AA	AA	AA	CA	AA	CA	CA	CC	CC	CC	CC	CC	CC	CC	CA	CA	CA	CC	CA	AA	AA	CA	AA	AA	AA	CA	AA	AA	AA	CA
SNP626	C/G	GWHBCIQ00000003	10567483	CC	CC	CG	CC	CC	CC	CC	CC	CC	CG	CC	CC	CC	CC	CC	CC	GG	GG	GG	CG	GG	CG	CG	CC	CC	CC	CC	CC	CC	CC	CG	CG	CG	CC	CG	GG	GG	CG	GG	GG	GG	CG	GG	GG	GG	CG
SNP627	A/G	GWHBCIQ00000003	10567542	AA	AG	AG	AA	AA	AG	AA	AA	AG	AA	AA	AA	AA	AA	AA	AA	AA	AA	AA	AG	AA	AA	AG	AA	AA	AA	AA	AA	AA	AA	AA	AA	AA	AA	AA	AA	AA	AA	AA	AA	AA	AA	AA	AA	AA	AA
SNP628	A/T	GWHBCIQ00000003	11522092	AA	AT	AT	AT	AA	AT	AA	AA	AA	AA	AA	AA	AA	AA	AA	AA	AA	AA	AA	AT	AA	TT	TT	AA	AA	AA	AA	AA	AA	AA	AT	AT	AT	AA	AT	AA	AA	AA	AA	AA	AA	AT	AA	AA	AA	AA
SNP629	T/G	GWHBCIQ00000003	11522099	TT	TG	TG	TG	TT	TG	TT	TT	TT	TT	TT	TT	TT	TT	TT	TT	TT	TT	TT	TG	TT	TT	TG	TT	TT	TT	TT	TT	TT	TT	TT	TT	TT	TT	TT	TT	TT	TT	TT	TT	TT	TT	TT	TT	TT	TT
SNP630	T/A	GWHBCIQ00000003	11522138	TT	TA	TA	TA	TT	TA	TT	TT	TT	TT	TT	TT	TT	TT	TT	TT	TT	TT	TT	TA	TT	TT	TA	TT	TT	TT	TT	TT	TT	TT	TT	TT	TT	TT	TT	TT	TT	TT	TT	TT	TT	TT	TT	TT	TT	TT
SNP631	G/C	GWHBCIQ00000003	12292831	GG	GG	GG	GG	GG	GG	GG	GG	GG	GG	GG	GG	GG	GG	GG	GG	GG	CC	CC	GC	GC	GC	GC	GG	GG	GG	GG	GG	GG	GG	GC	GC	GC	GG	GC	CC	CC	CC	GC	GG	GC	GG	CC	GC	GC	CC
SNP632	T/G	GWHBCIQ00000003	12292923	TT	TT	TG	TT	TT	TT	TT	TT	TT	TT	TT	TT	TT	TT	TT	TT	TT	GG	GG	TG	TG	TG	TG	TT	TT	TT	TT	TT	TT	TT	TG	TG	TG	TT	TG	GG	GG	GG	TG	TT	TG	TG	GG	TG	TG	GG
SNP633	A/T	GWHBCIQ00000003	12292962	AA	AA	AA	AA	AA	AA	AA	AA	AA	AA	AA	AA	AA	AA	AA	AA	AA	TT	TT	AT	AT	AT	AT	AA	AA	AA	AA	AA	AA	AA	AT	AT	AT	AA	AT	TT	TT	TT	AT	AA	AT	AA	TT	AT	AT	TT
SNP634	T/C	GWHBCIQ00000003	12331452	TT	TT	TT	TT	TT	TT	TT	TT	TT	TC	TT	TT	TT	TT	TT	TT	TT	TT	TT	TT	TT	TC	TC	TT	TT	TT	TT	TT	TT	TT	TC	TC	TC	TT	TC	TT	TT	TT	TT	TT	TT	TC	TT	TT	TT	TT
SNP635	T/A	GWHBCIQ00000003	12331497	TT	TT	TT	TT	TT	TT	TT	TT	TT	TA	TT	TT	TT	TT	TT	TT	TT	TT	TT	TT	TT	TA	TT	TT	TT	TT	TT	TT	TT	TT	TT	TA	TA	TT	TA	TT	TT	TT	TT	TT	TT	TA	TT	TT	TT	TT
SNP636	T/C	GWHBCIQ00000003	12470288	TT	TT	TC	TT	TT	TT	TT	TT	TT	TC	TT	TT	TT	TT	TT	TT	TT	TT	TT	TT	TT	TC	TC	TT	TT	TT	TT	TT	TT	TT	TC	TC	TC	TT	TC	TT	TT	TT	TT	TT	TT	TT	TT	TT	TT	TT
SNP637	T/A	GWHBCIQ00000003	12494108	AA	TT	AA	AA	AA	AA	TT	TT	TT	TT	TT	TT	TT	TT	TT	TT	TT	AA	AA	TT	TT	TA	TA	TT	TT	TT	TT	TT	TT	TT	TA	TA	TA	TT	TA	TT	TT	TT	TT	TT	TA	TT	TT	TA	TT	AA
SNP638	G/A	GWHBCIQ00000003	12750638	GG	GG	GG	GG	GG	GG	GG	GG	GG	GG	GG	GG	GG	GG	GG	GG	AA	AA	AA	GA	AA	GA	GA	GG	GG	GG	GG	GG	GG	GG	GA	GA	GA	GG	GA	AA	AA	AA	AA	GA	AA	AA	AA	AA	AA	AA
SNP639	A/G	GWHBCIQ00000003	12766770	GA	GA	GA	GG	GA	GA	GA	GA	GA	GA	GA	GG	GA	GG	GG	GA	AA	AA	AA	AA	AA	GA	AA	GG	GG	GG	GG	GG	GG	GG	GA	GA	GA	GG	GA	AA	AA	AA	AA	GA	AA	AA	AA	AA	AA	AA
SNP640	T/C	GWHBCIQ00000003	12766776	CT	CT	CT	CC	CT	CT	CT	CT	CT	CT	CT	CC	CT	CC	CC	CT	TT	TT	TT	TT	TT	CT	TT	CC	CC	CC	CC	CC	CC	CC	CT	CT	CT	CC	CT	TT	TT	TT	TT	CT	TT	TT	TT	TT	TT	TT
SNP641	A/G	GWHBCIQ00000003	12766792	AG	AG	AG	AA	AG	AG	AG	AG	AG	AA	AG	AA	AA	AA	AA	AG	AA	AA	AA	AA	AA	AA	AG	AA	AA	AA	AA	AA	AA	AA	AA	AA	AA	AA	AA	AA	AA	AA	AA	AA	AA	AA	AA	AA	AA	AA
SNP642	A/G	GWHBCIQ00000003	12766814	AA	AG	AG	AA	AG	AG	AA	AA	AG	AA	AG	AA	AA	AA	AA	AG	AA	AA	AA	AA	AA	AA	AG	AA	AA	AA	AA	AA	AA	AA	AA	AA	AA	AA	AA	AA	AA	AA	AA	AA	AA	AA	AA	AA	AA	AA
SNP643	T/C	GWHBCIQ00000003	12766845	TT	TT	TT	TT	TT	TT	TT	TT	TT	TT	TT	TT	TT	TT	TT	TT	CC	CC	CC	CC	CC	TC	TC	TT	TT	TT	TT	TT	TT	TT	TC	TC	TC	TT	TC	CC	CC	CC	CC	TC	CC	CC	CC	CC	CC	CC
SNP644	G/C	GWHBCIQ00000003	12766871	GG	GG	GG	GG	GG	GG	GG	GG	GG	GG	GG	GG	GG	GG	GG	GG	CC	CC	CC	CC	CC	GC	GC	GG	GG	GG	GG	GG	GG	GG	GC	GC	GC	GG	GC	CC	CC	CC	CC	GC	CC	CC	CC	CC	CC	CC
SNP645	T/C	GWHBCIQ00000003	12766909	TT	TT	TT	TT	TT	TT	TT	TT	TT	TT	TT	TT	TT	TT	TT	TT	CC	CC	CC	CC	CC	TC	TC	TT	TT	TT	TT	TT	TT	TT	TC	TC	TC	TT	TC	CC	CC	CC	CC	TC	CC	CC	CC	CC	CC	CC
SNP646	G/A	GWHBCIQ00000003	12766918	GG	GG	GG	GG	GG	GG	GG	GG	GG	GG	GG	GG	GG	GG	GG	GG	AA	AA	AA	AA	AA	GA	GA	GG	GG	GG	GG	GG	GG	GG	GA	GA	GA	GG	GA	AA	AA	AA	AA	GA	AA	AA	AA	AA	AA	AA
SNP647	T/C	GWHBCIQ00000003	12859994	TT	TT	TC	TT	TT	TT	TT	TT	TT	TC	TT	TT	TT	TT	TT	TT	TT	TT	TT	TT	TT	TC	TC	TT	TT	TT	TT	TT	TT	TT	TC	TC	TC	TT	TC	TT	TT	TT	TT	TT	TT	TC	TT	TT	TT	TT
SNP648	T/C	GWHBCIQ00000003	12919944	TT	TT	TC	TT	TT	TT	TT	TT	TT	TC	TT	TT	TT	TT	TT	TT	TT	TT	TT	TT	TT	TC	TC	TT	TT	TT	TT	TT	TT	TT	TC	TC	TC	TT	TC	TT	TT	TT	TT	TT	TT	TC	TT	TT	TT	TT
SNP649	C/A	GWHBCIQ00000003	13438927	AA	CC	AC	AA	AA	AA	CC	CC	CC	CC	CC	CC	CC	CC	CC	CC	CC	AA	AA	AC	AC	CC	CC	CC	CC	CC	CC	CC	CC	CC	CC	CC	CC	CC	CC	CC	AC	AC	AC	CC	CC	CC	CC	CC	CC	CC
SNP650	G/A	GWHBCIQ00000003	13439053	GG	GG	GA	GG	GG	GG	GG	GG	GG	GG	GG	GG	GG	GG	GG	GG	GG	GG	GG	GG	GG	GA	GG	GG	GG	GG	GG	GG	GG	GG	GA	GA	GG	GG	GG	GG	GG	GG	GG	GG	GG	GA	GG	GG	GG	GG
SNP651	G/A	GWHBCIQ00000003	13535810	GG	GG	GA	GG	GG	GG	GG	GG	GG	GG	GG	GG	GG	GG	GG	GG	GG	GG	GG	GG	GG	GA	GA	GG	GG	GG	GG	GG	GG	GG	GA	GA	GA	GG	GA	GG	GG	GG	GG	GG	GG	GA	GG	GG	GG	GG
SNP652	C/T	GWHBCIQ00000003	13535839	CC	CC	CT	CC	CC	CC	CC	CC	CC	CC	CC	CC	CC	CC	CC	CC	CC	CC	CC	CT	CC	CT	CT	CC	CC	CC	CC	CC	CC	CC	CT	CT	CT	CC	CT	CC	CC	CC	CC	CC	CC	CT	CC	CC	CC	CC
SNP653	G/A	GWHBCIQ00000003	13535856	GG	GG	GA	GG	GG	GG	GG	GG	GG	GG	GG	GG	GG	GG	GG	GG	GG	GG	GG	GA	GG	GA	GA	GG	GG	GG	GG	GG	GG	GG	GA	GA	GA	GG	GA	GG	GG	GG	GG	GG	GG	GA	GG	GG	GG	GG
SNP654	C/T	GWHBCIQ00000003	13535893	CC	CC	CT	CC	CC	CT	CT	CT	CC	CC	CC	CC	CC	CC	CC	CC	CC	CC	CC	CT	CC	CT	CT	CC	CC	CC	CC	CC	CC	CC	CT	CT	CT	CC	CT	CC	CC	CC	CC	CC	CC	CT	CC	CC	CC	CC
SNP655	C/T	GWHBCIQ00000003	13535894	CC	CC	CT	CC	CC	CT	CT	CT	CC	CC	CC	CC	CC	CC	CC	CC	CC	CC	CC	CT	CC	CT	CT	CC	CC	CC	CC	CC	CC	CC	CT	CT	CT	CC	CT	CC	CC	CC	CC	CC	CC	CT	CC	CC	CC	CC
SNP656	A/G	GWHBCIQ00000003	13535938	AG	AG	AG	AA	AA	AG	AG	AG	AA	AA	AG	AA	AA	AA	AA	AG	AA	AA	AA	AG	AG	AA	AG	AA	AA	AA	AA	AA	AA	AA	AA	AA	AA	AA	AA	AA	AA	AA	AA	AA	AA	AA	AA	AA	AA	AA
SNP657	C/A	GWHBCIQ00000003	13535961	CA	CA	CA	CC	CC	CA	CA	CA	CC	CC	CA	CC	CC	CC	CC	CA	CC	CC	CC	CA	CA	CA	CA	CC	CC	CC	CC	CC	CC	CC	CA	CA	CA	CC	CA	CC	CC	CC	CC	CC	CC	CA	CC	CC	CC	CC
SNP658	G/A	GWHBCIQ00000003	13535968	GA	GA	GA	GG	GG	GA	GA	GA	GG	GG	GA	GG	GG	GG	GG	GA	GG	GG	GG	GA	GA	GG	GA	GG	GG	GG	GG	GG	GG	GG	GG	GG	GG	GG	GG	GG	GG	GG	GG	GG	GG	GG	GG	GG	GG	GG
SNP659	A/T	GWHBCIQ00000003	13535975	AT	AT	AT	AA	AA	AT	AT	AT	AA	AA	AT	AA	AA	AA	AA	AT	AA	AA	AA	AT	AT	AA	AT	AA	AA	AA	AA	AA	AA	AA	AA	AA	AA	AA	AA	AA	AA	AA	AA	AA	AA	AA	AA	AA	AA	AA
SNP660	C/G	GWHBCIQ00000003	13535981	CG	CG	CG	CC	CC	CG	CG	CG	CC	CC	CG	CC	CC	CC	CC	CG	CC	CC	CC	CG	CG	CC	CC	CC	CC	CC	CC	CC	CC	CC	CC	CC	CC	CC	CC	CC	CC	CC	CC	CC	CC	CC	CC	CC	CC	CC
SNP661	G/A	GWHBCIQ00000003	13535984	GA	GA	GA	GG	GG	GA	GA	GA	GG	GG	GA	GG	GG	GG	GG	GA	GG	GG	GG	GA	GA	GA	GA	GG	GG	GG	GG	GG	GG	GG	GA	GA	GA	GG	GA	GG	GG	GG	GG	GG	GG	GA	GG	GG	GG	GG
SNP662	C/A	GWHBCIQ00000003	13789501	CC	CC	CC	CC	CC	CC	CC	CC	CC	CC	CC	CC	CC	CC	CC	CC	CC	AA	CA	CA	AA	CA	CA	CC	CC	CC	CC	CC	CC	CC	CA	CA	CA	CC	CA	CA	CA	AA	CA	AA	CA	AA	AA	CA	CA	AA
SNP663	G/A	GWHBCIQ00000003	13866329	GG	GG	GA	GG	GG	GG	GG	GG	GG	GA	GG	GG	GG	GG	GG	GG	AA	AA	AA	GA	AA	GA	GA	GG	GG	GG	GG	GG	GG	GG	GA	GA	GA	GG	GA	AA	AA	AA	GA	AA	AA	GA	AA	AA	AA	AA
SNP664	G/A	GWHBCIQ00000003	13866473	GG	GA	GA	GG	GA	GA	GA	GA	GA	GA	GA	GG	GG	GG	GG	GG	GG	GG	GG	GA	GG	GG	GA	GG	GG	GG	GG	GG	GG	GG	GG	GG	GG	GG	GG	GG	GG	GG	GG	GG	GG	GG	GG	GG	GG	GG
SNP665	T/A	GWHBCIQ00000003	13866482	TT	TA	TA	TT	TA	TA	TA	TA	TA	TA	TA	TT	TT	TT	TT	TT	TT	TT	TT	TA	TT	TT	TA	TT	TT	TT	TT	TT	TT	TT	TT	TT	TT	TT	TT	TT	TT	TT	TT	TT	TT	TT	TT	TT	TT	TT
SNP666	T/C	GWHBCIQ00000003	13866515	TT	TT	TT	TT	TT	TT	TT	TT	TT	TT	TT	TT	TT	TT	TT	TT	CC	CC	CC	TC	CC	TC	TC	TT	TT	TT	TT	TT	TT	TT	TC	TC	TC	TT	TC	CC	CC	CC	TC	CC	CC	TT	CC	CC	CC	CC
SNP667	A/G	GWHBCIQ00000003	13963475	AA	AA	AA	AA	AA	AA	AA	AA	AA	AA	AG	AA	AA	AA	AA	AA	GG	GG	GG	AG	AA	AG	AG	AA	AA	AA	AA	AA	AA	AA	AG	AG	AG	AA	AG	GG	GG	GG	GG	GG	GG	GG	GG	GG	GG	GG
SNP668	T/C	GWHBCIQ00000003	13963607	TT	TT	TC	TT	TT	TT	TT	TT	TT	TC	TT	TT	TT	TT	TT	TT	CC	CC	CC	TC	TT	TC	TC	TT	TT	TT	TT	TT	TT	TT	TC	TC	TC	TT	TC	CC	CC	CC	CC	CC	CC	CC	CC	CC	CC	CC
SNP669	A/G	GWHBCIQ00000003	13963617	AA	AA	AG	AA	AA	AA	AA	AA	AA	AG	AA	AA	AA	AA	AA	AA	AA	AA	AA	AA	AA	AG	AG	AA	AA	AA	AA	AA	AA	AA	AG	AG	AG	AA	AG	AA	AA	AA	AA	AA	AA	AG	AA	AA	AA	AA
SNP670	A/G	GWHBCIQ00000003	14126862	AA	AG	AG	AA	AG	AG	AG	AG	AA	AA	AG	AA	AA	AA	AA	AA	AA	AA	AA	AG	AA	AG	AG	AA	AA	AA	AA	AA	AA	AA	AG	AG	AG	AA	AG	AA	AA	AA	AA	AA	AA	AG	AA	AA	AA	AA
SNP671	C/G	GWHBCIQ00000003	14126865	CC	CG	CG	CC	CG	CG	CG	CG	CC	CC	CG	CC	CC	CC	CC	CC	CC	CC	CC	CG	CC	CG	CG	CC	CC	CC	CC	CC	CC	CC	CG	CG	CG	CC	CG	CC	CC	CC	CC	CC	CC	CG	CC	CC	CC	CC
SNP672	T/C	GWHBCIQ00000003	14231321	TT	TC	TC	TT	TT	TC	TC	TT	TT	TC	TC	TT	TT	TT	TT	TT	TT	TT	TT	TC	TT	TT	TC	TT	TT	TT	TT	TT	TT	TT	TT	TT	TT	TT	TT	TT	TT	TT	TT	TT	TT	TT	TT	TT	TT	TT
SNP673	G/A	GWHBCIQ00000003	14231328	GG	GA	GA	GG	GG	GA	GA	GG	GG	GA	GA	GG	GG	GG	GG	GG	GG	GG	GG	GA	GG	GG	GA	GG	GG	GG	GG	GG	GG	GG	GG	GG	GG	GG	GG	GG	GG	GG	GG	GG	GG	GG	GG	GG	GG	GG
SNP674	G/A	GWHBCIQ00000003	14579674	GG	GG	GG	GG	GG	GG	GG	GG	GG	GG	GG	GG	GG	GG	GG	GG	GG	GG	GG	GG	GG	GG	GG	GG	GG	GG	GG	GG	GG	GG	GG	GG	GG	GG	GG	GG	GG	GG	GG	GA	GA	GG	GG	GG	GG	AA
SNP675	T/A	GWHBCIQ00000003	14670824	TT	TT	TA	TT	TT	TT	TT	TT	TT	TT	TT	TT	TT	TT	TT	TT	AA	AA	AA	AA	AA	AA	TA	TT	TT	TT	TT	TT	TT	TT	TA	TA	TA	TT	TA	AA	AA	AA	AA	TA	AA	AA	AA	AA	AA	TA
SNP676	A/G	GWHBCIQ00000003	14823377	AA	AA	AA	AA	AA	AA	AA	AA	AA	AA	AA	AA	AA	AA	AA	AA	GG	GG	GG	AG	GG	AG	AG	AA	AA	AA	AA	AA	AA	AA	AG	AG	AG	AA	AG	GG	GG	GG	GG	GG	AG	AG	GG	GG	GG	GG
SNP677	A/G	GWHBCIQ00000003	14823396	AA	AA	AG	AA	AA	AA	AA	AA	AA	AG	AA	AA	AA	AA	AA	AA	AA	AA	AA	AA	AA	AA	AG	AA	AA	AA	AA	AA	AA	AA	AA	AA	AA	AA	AA	AA	AA	AA	AA	AA	AA	AA	AA	AA	AA	AA
SNP678	T/C	GWHBCIQ00000003	14823438	TT	TT	TT	TT	TT	TT	TT	TT	TT	TT	TT	TT	TT	TT	TT	TT	TT	TT	TT	TT	TT	TT	TT	TT	TT	TT	TT	TT	TT	TT	TT	TT	TT	TT	TT	TT	TT	TT	TT	TT	TT	TT	TT	TT	TT	TT
SNP679	C/T	GWHBCIQ00000003	15289398	CT	CT	CT	CC	CT	CC	CC	CC	CT	CT	CT	CT	CT	CC	CT	CT	TT	TT	TT	CT	CC	CT	CT	CT	CC	CT	CC	CT	TT	CT	CT	CT	CT	CT	CT	CT	CT	CT	CT	TT	TT	CT	TT	CT	CT	TT
SNP680	G/C	GWHBCIQ00000003	15289424	GC	GC	GC	GG	GC	GC	GG	GG	GC	GC	GC	GC	GC	GG	GC	GC	CC	CC	CC	GC	GG	GC	GC	GC	GG	GC	GG	GC	CC	GC	GC	GC	GC	GC	GC	GC	GC	GC	GC	CC	CC	GC	CC	GC	GC	CC
SNP681	A/G	GWHBCIQ00000003	15289433	AG	AG	AG	AA	AG	AG	AA	AA	AG	AG	AG	AG	AG	AA	AG	AG	GG	GG	GG	AG	AA	AG	AG	AG	AA	AG	AA	AG	GG	AG	AG	AG	AG	AG	AG	AG	AG	AG	AG	GG	GG	AG	GG	AG	AG	GG
SNP682	T/A	GWHBCIQ00000003	15701435	TT	TA	TA	TT	TT	TT	TT	TT	TT	TA	TA	TT	TT	TT	TT	TT	TT	TT	TT	TT	TT	TT	TA	TT	TT	TT	TT	TT	TT	TT	TT	TT	TT	TT	TT	TT	TT	TT	TT	TT	TT	TT	TT	TT	TT	TT
SNP683	G/C	GWHBCIQ00000003	15701462	GG	GC	GC	GG	GG	GG	GG	GG	GG	GC	GC	GG	GG	GG	GG	GG	GG	GG	GG	GG	GG	GG	GC	GG	GG	GG	GG	GG	GG	GG	GG	GG	GG	GG	GG	GG	GG	GG	GG	GG	GG	GG	GG	GG	GG	GG
SNP684	A/G	GWHBCIQ00000003	16009730	AA	AA	AG	AA	AA	AA	AA	AG	AA	AG	AG	AA	AA	AA	AA	AA	AA	AA	AA	AA	AA	AG	AG	AA	AA	AA	AA	AA	AA	AA	AG	AG	AG	AA	AG	AA	AA	AA	AA	AA	AA	AG	AA	AA	AA	AA
SNP685	T/C	GWHBCIQ00000003	16470796	TT	TT	TC	TT	TT	TT	TT	TT	TT	TC	TT	TT	TT	TT	TT	TT	TT	TT	TT	TC	TT	TC	TC	TT	TT	TT	TT	TT	TT	TT	TC	TC	TC	TT	TC	TT	TT	TT	TT	TT	TT	TC	TT	TT	TT	TT
SNP686	G/C	GWHBCIQ00000003	16470800	GG	GG	GC	GG	GG	GG	GG	GG	GG	GC	GG	GG	GG	GG	GG	GG	GG	GG	GG	GC	GG	GC	GC	GG	GG	GG	GG	GG	GG	GG	GC	GC	GC	GG	GC	GG	GG	GG	GG	GG	GG	GC	GG	GG	GG	GG
SNP687	T/C	GWHBCIQ00000003	16470879	TT	TT	TC	TT	TT	TT	TT	TT	TT	TC	TT	TT	TT	TT	TT	TT	TT	TT	TT	TC	TT	TT	TC	TT	TT	TT	TT	TT	TT	TT	TT	TT	TT	TT	TT	TT	TT	TT	TT	TT	TT	TT	TT	TT	TT	TT
SNP688	C/T	GWHBCIQ00000003	16700070	CC	CC	CT	CC	CC	CC	CC	CC	CC	CC	CC	CC	CC	CC	CC	CC	CC	CC	CC	CT	CC	CT	CT	CC	CC	CC	CC	CC	CC	CC	CT	CT	CT	CC	CT	CC	CC	CC	CC	CC	CC	CT	CC	CC	CC	CC
SNP689	G/C	GWHBCIQ00000003	16888189	GG	GG	GC	GG	GG	GG	GG	GG	GG	GG	GG	GG	GG	GG	GG	GG	GG	GG	GG	GG	GG	GC	GC	GG	GG	GG	GG	GG	GG	GG	GC	GC	GC	GG	GC	GG	GG	GG	GG	GG	GG	GC	GG	GG	GG	GG
SNP690	G/A	GWHBCIQ00000003	16888281	GG	GG	GA	GG	GG	GG	GG	GG	GG	GG	GG	GG	GG	GG	GG	GG	GG	GG	GG	GG	GG	GA	GA	GG	GG	GG	GG	GG	GG	GG	GA	GA	GA	GG	GA	GG	GG	GG	GG	GG	GG	GA	GG	GG	GG	GG
SNP691	G/T	GWHBCIQ00000003	17014715	GG	GG	GG	GG	GG	GG	GG	GG	GG	GG	GG	GG	GG	GG	GG	GG	GG	TT	GT	GT	TT	GT	GG	GG	GG	GG	GG	GG	GG	GG	GT	GT	GT	GG	GT	TT	GG	GG	GG	TT	GG	GG	TT	GT	GT	GG
SNP692	T/C	GWHBCIQ00000003	17014743	TT	TT	TT	TT	TT	TT	TT	TT	TT	TT	TT	TT	TT	TT	TT	TT	TT	CC	TC	TC	CC	TC	TT	TT	TT	TT	TT	TT	TT	TT	TC	TC	TC	TT	TC	CC	TT	TT	TT	CC	TT	TT	CC	TC	TC	TT
SNP693	G/A	GWHBCIQ00000003	17014806	GG	GG	GA	GG	GG	GG	GG	GG	GG	GA	GG	GG	GG	GG	GG	GG	GG	AA	GA	GA	AA	GA	GA	GG	GG	GG	GG	GG	GG	GG	GA	GA	GA	GG	GA	AA	GG	GG	GG	AA	GG	GA	AA	GA	GA	GG
SNP694	C/A	GWHBCIQ00000003	17014815	CC	CA	CA	CC	CC	CA	CA	CA	CC	CC	CC	CC	CC	CC	CC	CC	CC	CC	CC	CC	CC	CC	CA	CC	CC	CC	CC	CC	CC	CC	CC	CC	CC	CC	CC	CC	CC	CC	CC	CC	CC	CC	CC	CC	CC	CC
SNP695	G/C	GWHBCIQ00000003	17014850	GC	GC	GC	GG	GG	GC	GC	GC	GG	GG	GG	GG	GG	GG	GG	GG	GG	GG	GG	GC	GG	GG	GC	GG	GG	GG	GG	GG	GG	GG	GG	GG	GG	GG	GG	GG	GG	GG	GG	GG	GG	GG	GG	GG	GG	GG
SNP696	G/A	GWHBCIQ00000003	17014879	GG	GG	GG	GG	GG	GG	GG	GG	GG	GG	GG	GG	GG	GG	GG	GG	GG	AA	GA	GA	AA	GA	GA	GG	GG	GG	GG	GG	GG	GG	GA	GA	GA	GG	GA	AA	GG	GG	GG	AA	GG	GG	AA	GA	GA	GG
SNP697	A/C	GWHBCIQ00000003	17014920	AA	AA	AA	AA	AA	AA	AA	AA	AA	AA	AA	AA	AA	AA	AA	AA	AA	CC	AC	AC	CC	AC	AC	AA	AA	AA	AA	AA	AA	AA	AC	AC	AC	AA	AC	CC	AA	AA	AA	CC	AA	AA	CC	AC	AC	AA
SNP698	A/C	GWHBCIQ00000003	17014936	AC	AC	AC	AC	AA	AC	AC	AC	AA	AA	AA	AA	AA	AA	AA	AA	AA	AA	AA	AC	AA	AA	AC	AA	AA	AA	AA	AA	AA	AA	AA	AA	AA	AA	AA	AA	AA	AA	AA	AA	AA	AA	AA	AA	AA	AA
SNP699	G/A	GWHBCIQ00000003	17240006	GG	GA	GA	GG	GG	GG	GG	GG	GA	GA	GA	GG	GG	GG	GG	GG	AA	GG	GG	GA	GG	GA	GA	GG	GG	GG	GG	GG	GG	GG	GA	GA	GA	GG	GA	GA	GA	GG	GA	GG	AA	AA	GA	GA	GA	GG
SNP700	T/A	GWHBCIQ00000003	17460603	TT	TA	TA	TT	TT	TT	TA	TA	TA	TA	TA	TT	TT	TT	TT	TT	TT	TT	TT	TA	TT	TT	TA	TT	TT	TT	TT	TT	TT	TT	TA	TT	TT	TT	TT	TT	TT	TT	TT	TT	TT	TT	TT	TT	TT	TT
SNP701	G/A	GWHBCIQ00000003	17483204	GG	GG	GA	GG	GG	GG	GG	GG	GG	GG	GG	GG	GG	GG	GG	GG	GG	GG	GG	GG	GG	GA	GA	GG	GG	GG	GG	GG	GG	GG	GA	GA	GA	GG	GA	GG	GG	GG	GG	GG	GG	GA	GG	GG	GG	GG
SNP702	G/A	GWHBCIQ00000003	17748395	GG	GG	GG	GG	GG	GG	GG	GG	GG	GG	GG	GG	GG	GG	GG	GG	AA	AA	AA	GA	GG	GA	GA	GG	GG	GG	GG	GG	GG	GG	GA	GA	GA	GG	GA	GG	GA	GA	AA	GG	GG	GG	GG	GG	GA	GG
SNP703	T/C	GWHBCIQ00000003	17748542	TT	TC	TC	TT	TT	TC	TT	TT	TT	TT	TC	TT	TT	TT	TT	TT	TT	TT	TT	TC	TT	TT	TC	TT	TT	TT	TT	TT	TT	TT	TT	TT	TT	TT	TT	TT	TT	TT	TT	TT	TT	TT	TT	TT	TT	TT
SNP704	G/A	GWHBCIQ00000003	17748564	GG	GA	GA	GG	GG	GA	GG	GG	GG	GG	GA	GG	GG	GG	GG	GG	GG	GG	GG	GA	GG	GG	GA	GG	GG	GG	GG	GG	GG	GG	GG	GG	GG	GG	GG	GG	GG	GG	GG	GG	GG	GG	GG	GG	GG	GG
SNP705	C/T	GWHBCIQ00000003	17943539	CC	CC	CT	CC	CC	CC	CC	CC	CC	CT	CT	CC	CC	CC	CC	CC	CC	CC	CC	CT	CC	CC	CT	CC	CC	CC	CC	CC	CC	CC	CT	CC	CC	CC	CC	CC	CC	CC	CC	CC	CC	CC	CC	CC	CC	CC
SNP706	C/T	GWHBCIQ00000003	17943551	CC	CC	CT	CC	CC	CC	CC	CC	CC	CT	CT	CC	CC	CC	CC	CC	CC	CC	CC	CT	CC	CC	CT	CC	CC	CC	CC	CC	CC	CC	CC	CC	CC	CC	CC	CC	CC	CC	CC	CC	CC	CC	CC	CC	CC	CC
SNP707	C/T	GWHBCIQ00000003	18434065	CT	CC	CC	CC	CC	CC	CC	CC	CC	CC	CC	CC	CC	CC	CC	CC	CC	CT	CC	CC	CT	CC	CC	CC	CC	CC	CC	CC	CC	CC	CC	CC	CC	CC	CC	CT	CT	CT	CT	CT	CT	CC	CT	CT	CC	CC
SNP708	T/A	GWHBCIQ00000003	18434072	TT	TT	TA	TT	TA	TT	TT	TT	TT	TT	TT	TT	TT	TT	TT	TT	TT	TT	TT	TA	TT	TT	TA	TT	TT	TT	TT	TT	TT	TT	TT	TT	TT	TT	TT	TT	TT	TT	TT	TT	TT	TT	TT	TT	TT	TT
SNP709	T/G	GWHBCIQ00000003	18583897	TT	TT	TT	TT	TT	TT	TG	TG	TG	TG	TG	TG	TG	TG	TG	TG	TG	GG	TG	TG	TG	TG	TG	TT	TT	TT	TT	TT	TT	TT	TG	TG	TG	TT	TG	TG	TG	TG	TG	TG	TG	GG	TG	TG	TG	TG
SNP710	T/G	GWHBCIQ00000003	18583967	GG	TT	TT	TT	TT	TT	TG	TG	TG	TG	TG	TG	TG	TG	TG	TG	GG	GG	GG	TG	TG	GG	GG	TT	TT	TT	TT	TT	TT	TT	TG	TG	TG	TT	TG	TG	GG	TG	TG	TG	GG	GG	TG	TG	TG	GG
SNP711	G/A	GWHBCIQ00000003	18583980	AA	GG	GG	GG	GG	GG	GG	GG	GG	GG	GG	GG	GG	GG	GG	GG	GA	GG	GA	GA	GG	GA	GA	GG	GG	GG	GG	GG	GG	GG	GA	GA	GA	GG	GA	GA	GA	GA	GA	GA	GA	GG	GA	GA	GA	GA
SNP712	G/A	GWHBCIQ00000003	18584117	GG	GA	GA	GG	GG	GG	GA	GA	GG	GA	GG	GG	GG	GG	GG	GG	GG	GG	GG	GG	GA	GG	GA	GG	GG	GG	GG	GG	GG	GG	GG	GG	GG	GG	GG	GA	GG	GA	GA	GA	GG	GG	GA	GA	GG	GA
SNP713	A/G	GWHBCIQ00000003	18584137	AA	AA	AG	AA	AA	AG	AA	AA	AA	AG	AA	AA	AA	AA	AA	AA	AA	AA	AA	AG	AA	AA	AG	AA	AA	AA	AA	AA	AA	AA	AG	AA	AA	AA	AA	AA	AA	AA	AA	AA	AA	AA	AA	AA	AA	AA
SNP714	C/G	GWHBCIQ00000003	18584161	CC	CC	CC	CC	CC	CC	CC	CC	CC	CC	CC	CC	CC	CC	CC	CC	CC	CC	CC	CG	CC	CC	CC	CC	CC	CC	CC	CC	CC	CC	CC	CC	CC	CC	CC	CG	CG	CG	CG	CC	CG	CC	CC	CC	CC	CC
SNP715	C/A	GWHBCIQ00000003	18875100	CC	CC	CA	CC	CC	CC	CC	CC	CC	CA	CC	CC	CC	CC	CC	CC	CC	CC	CC	CC	CC	CA	CA	CC	CC	CC	CC	CC	CC	CC	CA	CA	CA	CC	CA	CC	CC	CC	CC	CC	CC	CA	CC	CC	CC	CC
SNP716	C/T	GWHBCIQ00000003	18875121	CC	CC	CT	CC	CC	CC	CC	CC	CC	CT	CC	CC	CC	CC	CC	CC	CC	CC	CC	CC	CC	CT	CT	CC	CC	CC	CC	CC	CC	CC	CT	CT	CT	CC	CT	CC	CC	CC	CC	CC	CC	CT	CC	CC	CC	CC
SNP717	T/G	GWHBCIQ00000003	18875160	TT	TT	TG	TT	TT	TT	TT	TT	TT	TG	TT	TT	TT	TT	TT	TT	TT	TT	TT	TT	TT	TG	TG	TT	TT	TT	TT	TT	TT	TT	TG	TG	TG	TT	TG	TT	TT	TT	TT	TT	TT	TG	TT	TT	TT	TT
SNP718	A/G	GWHBCIQ00000003	18875165	AA	AA	AG	AA	AA	AA	AA	AA	AA	AG	AA	AA	AA	AA	AA	AA	AA	AA	AA	AA	AA	AG	AG	AA	AA	AA	AA	AA	AA	AA	AG	AG	AG	AA	AG	AA	AA	AA	AA	AA	AA	AG	AA	AA	AA	AA
SNP719	T/C	GWHBCIQ00000003	18875196	TT	TT	TC	TT	TT	TT	TT	TT	TT	TC	TT	TT	TT	TT	TT	TT	TT	TT	TT	TT	TT	TC	TC	TT	TT	TT	TT	TT	TT	TT	TC	TC	TC	TT	TC	TT	TT	TT	TT	TT	TT	TC	TT	TT	TT	TT
SNP720	C/G	GWHBCIQ00000003	18875199	CC	CC	CG	CC	CC	CC	CC	CC	CC	CG	CC	CC	CC	CC	CC	CC	CC	CC	CC	CC	CC	CG	CG	CC	CC	CC	CC	CC	CC	CC	CG	CG	CG	CC	CG	CC	CC	CC	CC	CC	CC	CG	CC	CC	CC	CC
SNP721	G/A	GWHBCIQ00000003	19276250	GG	GG	GA	GG	GG	GA	GG	GG	GG	GG	GG	GG	GG	GG	GG	GG	GG	GG	GG	GG	GG	GA	GA	GG	GG	GG	GG	GG	GG	GG	GA	GG	GG	GG	GG	GG	GG	GG	GG	GG	GG	GA	GG	GG	GG	GG
SNP722	C/T	GWHBCIQ00000003	19276297	CC	CC	CT	CC	CC	CC	CT	CC	CC	CC	CC	CC	CC	CC	CC	CC	CC	CC	CC	CT	CC	CC	CT	CC	CC	CT	CC	CC	CC	CC	CC	CC	CC	CC	CC	CC	CC	CC	CC	CC	CC	CC	CC	CC	CC	CC
SNP723	T/A	GWHBCIQ00000003	19276312	TT	TT	TA	TT	TT	TT	TA	TT	TT	TT	TT	TT	TT	TT	TT	TT	TT	TT	TT	TA	TT	TA	TA	TT	TT	TA	TT	TT	TT	TT	TA	TT	TT	TT	TA	TT	TT	TT	TT	TT	TT	TA	TT	TT	TT	TT
SNP724	A/G	GWHBCIQ00000003	19276332	AA	AA	AG	AA	AA	AA	AG	AA	AA	AA	AA	AA	AA	AA	AA	AA	AA	AA	AA	AG	AA	AA	AG	AA	AA	AG	AA	AA	AA	AA	AA	AA	AA	AA	AA	AA	AA	AA	AA	AA	AA	AA	AA	AA	AA	AA
SNP725	A/G	GWHBCIQ00000003	19276373	AA	AA	AG	AA	AG	AG	AG	AA	AA	AA	AA	AA	AA	AA	AA	AA	AA	AA	AA	AG	AG	AG	AG	AA	AA	AG	AA	AA	AA	AA	AG	AA	AA	AA	AG	AA	AA	AA	AA	AA	AA	AG	AA	AA	AA	AA
SNP726	G/A	GWHBCIQ00000003	19276377	GG	GG	GA	GG	GA	GA	GA	GG	GG	GG	GG	GG	GG	GG	GG	GG	GG	GG	GG	GA	GA	GG	GA	GG	GG	GA	GG	GG	GG	GG	GG	GG	GG	GG	GG	GG	GG	GG	GG	GG	GG	GG	GG	GG	GG	GG
SNP727	C/A	GWHBCIQ00000003	19276386	CC	CC	CA	CC	CC	CA	CC	CC	CC	CC	CC	CC	CC	CC	CC	CC	CC	CC	CC	CA	CA	CC	CA	CC	CC	CA	CC	CC	CC	CC	CC	CC	CC	CC	CC	CC	CC	CC	CC	CC	CC	CC	CC	CC	CC	CC
SNP728	C/T	GWHBCIQ00000003	19276390	CC	CC	CC	CC	CT	CT	CT	CC	CC	CC	CC	CC	CC	CC	CC	CC	CC	CC	CC	CT	CC	CC	CC	CC	CC	CC	CC	CC	CC	CC	CC	CC	CC	CC	CC	CC	CC	CC	CC	CC	CC	CC	CC	CC	CC	CC
SNP729	T/C	GWHBCIQ00000003	19594432	TT	TT	TC	CC	CC	CC	TT	TT	TT	TT	TT	TT	TT	TT	TT	TT	CC	CC	CC	TC	CC	TC	TC	TT	TT	TT	TT	TT	CC	CC	TC	TC	TC	CC	TC	TC	CC	CC	CC	TT	TC	TC	CC	CC	CC	TC
SNP730	A/G	GWHBCIQ00000003	20107658	AA	AA	AA	AA	AA	AA	AA	AA	AA	AA	AA	AA	AA	AA	AA	AA	GG	GG	AG	AG	GG	AG	AA	AA	AA	AA	AA	AA	AA	AA	AG	AG	AG	AA	AG	GG	AA	AG	GG	GG	GG	AG	GG	AG	AA	AG
SNP731	C/A	GWHBCIQ00000003	20107726	CC	CC	CA	CC	CC	CA	CA	CA	CC	CA	CC	CC	CC	CC	CC	CC	CC	CC	CC	CA	CC	CC	CC	CC	CC	CC	CC	CC	CC	CC	CC	CC	CC	CC	CC	CC	CC	CC	CC	CC	CC	CC	CC	CC	CC	CC
SNP732	C/T	GWHBCIQ00000003	20107729	CC	CT	CT	CC	CC	CT	CT	CT	CC	CT	CC	CC	CC	CC	CC	CC	CC	CC	CC	CT	CC	CC	CT	CC	CC	CC	CC	CC	CC	CC	CT	CC	CC	CC	CC	CC	CC	CC	CC	CC	CC	CC	CC	CC	CC	CC
SNP733	A/G	GWHBCIQ00000003	20107730	AA	AG	AG	AA	AA	AG	AG	AG	AA	AG	AA	AA	AA	AA	AA	AA	AA	AA	AA	AG	AA	AG	AG	AA	AA	AA	AA	AA	AA	AA	AG	AG	AG	AA	AA	AA	AG	AA	AA	AA	AA	AG	AA	AG	AG	AA
SNP734	A/G	GWHBCIQ00000003	20107731	AA	AG	AG	AA	AA	AG	AG	AG	AA	AG	AA	AA	AA	AA	AA	AA	AA	AA	AA	AG	AA	AG	AG	AA	AA	AA	AA	AA	AA	AA	AG	AG	AG	AA	AA	AA	AA	AA	AA	AA	AA	AG	AA	AA	AA	AA
SNP735	C/T	GWHBCIQ00000003	20170996	CC	CC	CT	CC	CC	CC	CC	CC	CC	CT	CT	CC	CC	CC	CC	CC	CC	CC	CC	CC	CC	CT	CT	CC	CC	CC	CC	CC	CC	CC	CT	CT	CT	CC	CT	CC	CC	CC	CC	CC	CC	CT	CC	CC	CC	CC
SNP736	T/A	GWHBCIQ00000003	20289824	TT	TA	TA	AA	AA	AA	TT	TT	TT	TT	AA	AA	TT	TT	AA	AA	TT	TT	TT	TA	TT	TT	TT	AA	AA	TA	AA	AA	TT	TT	TA	TA	TA	TA	TA	TT	TA	TT	TT	TT	TT	TT	TT	TA	TT	TA
SNP737	A/G	GWHBCIQ00000003	20289890	AA	AA	AG	AA	AA	AA	AA	AA	AA	AG	AA	AA	AA	AA	AA	AA	AA	AA	AA	AA	AA	AA	AG	AA	AA	AA	AA	AA	AA	AA	AG	AA	AA	AA	AA	AA	AA	AA	AA	AA	AA	AA	AA	AA	AA	AA
SNP738	C/G	GWHBCIQ00000003	20289901	CC	CC	CG	CC	CC	CC	CC	CC	CC	CG	CC	CC	CC	CC	CC	CC	CC	CC	CC	CC	CC	CG	CG	CC	CC	CC	CC	CC	CC	CC	CG	CC	CC	CC	CC	CC	CC	CC	CC	CC	CC	CG	CC	CC	CC	CC
SNP739	A/G	GWHBCIQ00000003	20289919	AA	AG	GG	GG	GG	GG	AA	AA	AA	AG	GG	GG	AA	AA	GG	GG	AA	AA	AA	AG	AA	AG	AG	GG	GG	GG	GG	GG	AA	AA	AG	AG	AG	AG	AG	AA	AG	AA	AA	AA	AA	AG	AA	AG	AA	AG
SNP740	C/T	GWHBCIQ00000003	20289949	CC	CC	CT	CC	CC	CC	CC	CC	CC	CT	CC	CC	CC	CC	CC	CC	CC	CC	CC	CC	CC	CC	CT	CC	CC	CC	CC	CC	CC	CC	CT	CC	CC	CC	CC	CC	CC	CC	CC	CC	CC	CC	CC	CC	CC	CC
SNP741	T/C	GWHBCIQ00000003	20289955	TT	TT	TC	TT	TT	TT	TT	TT	TT	TC	TT	TT	TT	TT	TT	TT	TT	TT	TT	TT	TT	TT	TC	TT	TT	TT	TT	TT	TT	TT	TC	TT	TT	TT	TT	TT	TT	TT	TT	TT	TT	TT	TT	TT	TT	TT
SNP742	C/T	GWHBCIQ00000003	20289981	CC	CC	CT	CC	CC	CC	CC	CC	CC	CT	CC	CC	CC	CC	CC	CC	CC	CC	CC	CC	CC	CT	CT	CC	CC	CC	CC	CC	CC	CC	CT	CC	CC	CC	CC	CC	CC	CC	CC	CC	CC	CT	CC	CC	CC	CC
SNP743	T/A	GWHBCIQ00000003	20321465	TT	TT	TA	TT	TT	TT	TT	TT	TT	TA	TT	TT	TT	TT	TT	TT	TT	TT	TT	TT	TT	TT	TA	TT	TT	TT	TT	TT	TT	TT	TT	TT	TT	TT	TT	TA	TT	TT	AA	AA	TT	TT	TT	TT	TT	TT
SNP744	C/A	GWHBCIQ00000004	126073	CC	CC	CA	CC	CC	CC	CC	CC	CC	CC	CC	CC	CC	CC	CC	CC	CC	CC	CC	CA	CC	CA	CA	CC	CC	CC	CC	CC	CC	CC	CA	CA	CA	CC	CA	CC	CC	CC	CC	CC	CC	CA	CC	CC	CC	CC
SNP745	G/A	GWHBCIQ00000004	126090	GG	GG	GA	GG	GG	GG	GG	GG	GG	GG	GG	GG	GG	GG	GG	GG	GG	GG	GG	GA	GG	GA	GA	GG	GG	GG	GG	GG	GG	GG	GA	GA	GA	GG	GA	GG	GG	GG	GG	GG	GG	GA	GG	GG	GG	GG
SNP746	A/G	GWHBCIQ00000004	126199	AA	AA	AA	AA	AA	AA	AA	AA	AA	AA	AG	AA	AA	AA	AA	AA	AA	AA	AA	AG	AA	AA	AA	AA	AA	AA	AG	AA	AA	AA	AA	AA	AA	AA	AA	AA	AA	AA	AA	AA	AA	AA	AA	AA	AA	AA
SNP747	T/G	GWHBCIQ00000004	481371	TT	TT	TG	TT	TT	TT	TT	TT	TT	TG	TT	TT	TT	TT	TT	TT	TT	TT	TT	TT	TT	TG	TG	TT	TT	TT	TT	TT	TT	TT	TG	TG	TG	TT	TG	TT	TT	TT	TT	TT	TT	TG	TT	TT	TT	TT
SNP748	G/A	GWHBCIQ00000004	481387	GG	GG	GA	GG	GG	GG	GG	GG	GG	GA	GG	GG	GG	GG	GG	GG	GG	GG	GG	GG	GG	GA	GA	GG	GG	GG	GG	GG	GG	GG	GA	GA	GA	GG	GA	GG	GG	GG	GG	GG	GG	GA	GG	GG	GG	GG
SNP749	C/A	GWHBCIQ00000004	686882	CC	CC	CC	CC	CC	CC	CC	CC	CC	CC	CC	CC	CC	CC	CC	CC	CC	CC	CC	CC	CC	CA	CA	CC	CC	CC	CC	CC	CC	CC	CA	CC	CA	CC	CA	CC	CC	CC	CC	CC	CC	CA	CC	CC	CC	CC
SNP750	C/T	GWHBCIQ00000004	707846	CC	CC	CC	CC	CC	CC	CC	CC	CC	CC	CC	CC	CC	CC	CC	CC	CC	CC	CC	CC	CC	CT	CT	CC	CC	CC	CC	CC	CC	CC	CT	CT	CT	CC	CT	CC	CC	CC	CC	CC	CC	CC	CC	CC	CC	CC
SNP751	T/A	GWHBCIQ00000004	934547	TT	TT	TT	TT	TT	TT	TT	TT	TT	TT	TT	TT	TT	TT	TT	TT	TT	TT	TT	TT	TT	TA	TA	TT	TT	TT	TT	TT	TT	TT	TA	TA	TA	TT	TA	TT	TT	TT	TT	TT	TT	TA	TT	TT	TT	TT
SNP752	G/A	GWHBCIQ00000004	934555	GG	GG	GG	GG	GG	GG	GG	GG	GG	GG	GG	GG	GG	GG	GG	GG	GG	GG	GA	GG	GG	GA	GA	GG	GG	GG	GG	GG	GG	GG	GA	GA	GA	GG	GA	GG	GG	GG	AA	GG	GG	GA	GG	GG	GA	GG
SNP753	A/G	GWHBCIQ00000004	934652	AA	AG	AG	AA	AA	AG	AA	AA	AA	AA	AA	AA	AA	AA	AA	AA	AA	AA	AA	AA	AA	AA	AG	AA	AA	AA	AA	AA	AA	AA	AA	AA	AA	AA	AA	AA	AA	AA	AA	AA	AA	AA	AA	AA	AA	AA
SNP754	G/A	GWHBCIQ00000004	934710	GG	GA	GA	GG	GG	GA	GG	GG	GA	GG	GA	GG	GG	GG	GG	GG	GG	GG	GG	GA	GG	GA	GA	GG	GG	GG	GG	GG	GG	GG	GA	GA	GA	GG	GA	GG	GG	GG	GG	GG	GG	GA	GG	GG	GG	GG
SNP755	C/T	GWHBCIQ00000004	934722	CC	CT	CT	CC	CC	CT	CC	CC	CT	CC	CT	CC	CC	CC	CC	CC	CC	CC	CC	CC	CC	CC	CT	CC	CC	CC	CC	CC	CC	CC	CC	CC	CC	CC	CC	CC	CC	CC	CC	CC	CC	CC	CC	CC	CC	CC
SNP756	A/G	GWHBCIQ00000004	934738	AA	AG	AG	AA	AA	AG	AA	AA	AG	AA	AG	AA	AA	AA	AA	AA	AA	AA	AA	AG	AA	AA	AG	AA	AA	AA	AA	AA	AA	AA	AA	AA	AA	AA	AA	AA	AA	AA	AA	AA	AA	AA	AA	AA	AA	AA
SNP757	G/A	GWHBCIQ00000004	992839	GG	GG	GG	GG	GG	GG	GG	GG	GG	GG	GG	GG	GG	GG	GG	GG	GG	AA	GA	GA	GA	GA	GA	GG	GG	GG	GG	GG	GG	GG	GA	GA	GA	GG	GG	AA	AA	GG	AA	GA	GG	GA	GA	AA	GA	GG
SNP758	C/T	GWHBCIQ00000004	1036487	CC	CC	CC	CC	CC	CC	CC	CC	CC	CC	CC	CC	CC	CC	CC	CC	CC	CC	CC	CC	CC	CT	CT	CC	CC	CC	CC	CC	CC	CC	CT	CC	CT	CC	CC	CC	CC	CC	CC	CC	CC	CT	CC	CC	CC	CC
SNP759	T/C	GWHBCIQ00000004	1036490	TT	TT	TT	TT	TT	TT	TC	TT	TT	TT	TT	TT	TT	TT	TT	TT	CC	CC	CC	TC	CC	TC	TC	TT	TT	TT	TT	TT	TT	TT	TC	TC	TC	TT	TC	CC	CC	CC	CC	CC	CC	CC	CC	CC	CC	CC
SNP760	T/C	GWHBCIQ00000004	1057434	TT	TT	TC	TT	TT	TT	TT	TT	TT	TC	TT	TT	TT	TT	TT	TT	TT	TT	TT	TC	TT	TT	TC	TT	TT	TT	TT	TT	TT	TT	TT	TT	TT	TT	TT	TT	TT	TT	TT	TT	TT	TT	TT	TT	TT	TT
SNP761	A/C	GWHBCIQ00000004	1179984	AA	AC	AC	AA	AA	AC	AC	AA	AC	AC	AC	AA	AA	AA	AA	AA	AA	AA	AA	AC	AA	AA	AC	AA	AA	AA	AA	AA	AA	AA	AC	AA	AA	AA	AA	AA	AA	AA	AA	AA	AA	AA	AA	AA	AA	AA
SNP762	C/T	GWHBCIQ00000004	1179987	CC	CT	CT	CC	CC	CT	CT	CC	CT	CT	CT	CC	CC	CC	CC	CC	CC	CC	CC	CT	CC	CT	CT	CC	CC	CC	CC	CC	CC	CC	CT	CC	CC	CC	CT	CC	CC	CC	CC	CC	CC	CT	CC	CC	CC	CC
SNP763	A/T	GWHBCIQ00000004	1180046	AA	AT	AT	AA	AA	AT	AA	AA	AT	AT	AT	AA	AA	AA	AA	AA	AA	AA	AA	AT	AA	AA	AT	AA	AA	AA	AA	AA	AA	AA	AA	AA	AA	AA	AA	AA	AA	AA	AA	AA	AA	AA	AA	AA	AA	AA
SNP764	T/A	GWHBCIQ00000004	1180061	TT	TA	TA	TT	TT	TA	TA	TT	TA	TA	TA	TT	TT	TT	TT	TT	TT	TT	TT	TA	TT	TT	TA	TT	TT	TT	TT	TT	TT	TT	TA	TT	TT	TT	TT	TT	TT	TT	TT	TT	TT	TT	TT	TT	TT	TT
SNP765	G/T	GWHBCIQ00000004	1180062	GG	GT	GT	GG	GG	GT	GT	GG	GT	GT	GT	GG	GG	GG	GG	GG	GG	GG	GG	GT	GG	GG	GT	GG	GG	GG	GG	GG	GG	GG	GT	GG	GG	GG	GG	GG	GG	GG	GG	GG	GG	GG	GG	GG	GG	GG
SNP766	C/T	GWHBCIQ00000004	1180084	CC	CT	CT	CT	CT	CT	CC	CC	CT	CT	CT	CC	CC	CC	CC	CC	CC	CC	CC	CT	CC	CC	CT	CC	CC	CC	CC	CC	CC	CC	CC	CC	CC	CC	CC	CC	CC	CC	CC	CC	CC	CC	CC	CC	CC	CC
SNP767	G/A	GWHBCIQ00000004	1219939	GG	GG	GG	GG	GG	GG	GG	GG	GG	GG	GG	GG	GG	GG	GG	GG	AA	AA	GA	GA	AA	AA	GA	GG	GG	GG	GG	GG	GG	GG	GA	GA	GA	GG	GA	AA	GA	AA	AA	GA	AA	AA	AA	AA	AA	AA
SNP768	T/G	GWHBCIQ00000004	1383870	TT	TT	TT	TT	TT	TT	TT	TT	TT	TT	TT	TT	TT	TT	TT	TT	GG	TT	TT	TT	TT	TG	TT	TT	TT	TT	TT	TT	TT	TT	TG	TT	TG	TT	TT	TT	TT	TT	TT	TT	TT	TT	TT	TT	TT	TT
SNP769	G/A	GWHBCIQ00000004	1427143	GG	GG	GG	GG	GG	GG	GG	GG	GG	GG	GG	GG	GG	GG	GG	GG	GG	GG	GA	GA	GG	GA	GA	GG	GG	GG	GG	GG	GG	GG	GA	GA	GA	GG	GA	GG	GA	GG	GA	GG	GG	GA	GG	GG	GA	GG
SNP770	C/G	GWHBCIQ00000004	1427176	CC	CC	CC	CC	CC	CC	CC	CC	CC	CC	CC	CC	CC	CC	CC	CC	CC	CC	CC	CG	CC	CG	CG	CC	CC	CC	CC	CC	CC	CC	CG	CG	CG	CC	CG	CC	CC	CC	CC	CC	CC	CG	CC	CC	CC	CC
SNP771	G/A	GWHBCIQ00000004	1466218	GG	GG	GG	GG	GG	GG	GG	GG	GG	GG	GG	GG	GG	GG	GG	GG	AA	AA	GA	GA	AA	GA	GA	GG	GG	GG	GG	GG	GG	GG	GA	GA	GA	GG	GA	GA	GG	AA	GG	GA	GA	AA	GG	GG	GA	GG
SNP772	T/C	GWHBCIQ00000004	1658555	TT	TC	TT	TT	TT	TC	TT	TT	TT	TC	TC	TT	TT	TT	TT	TT	TT	TT	TT	TC	TC	TT	TT	TT	TT	TT	TT	TT	TT	TT	TT	TT	TT	TT	TT	TT	TT	TT	TT	TT	TT	TT	TT	TT	TT	TT
SNP773	A/G	GWHBCIQ00000004	1762166	GG	GG	GG	GG	GG	GG	GG	GG	GG	GG	GG	GG	GG	GG	GG	GG	AA	AA	AA	AG	AA	AG	AG	GG	GG	GG	GG	GG	GG	GG	AG	AG	AG	GG	AG	AA	AA	AA	AA	AA	AA	AA	AA	AA	AA	AA
SNP774	G/C	GWHBCIQ00000004	1762177	CC	CC	CC	CC	CC	CC	CC	CC	CC	CC	CC	CC	CC	CC	CC	CC	GG	GG	GG	GC	GG	GC	GC	CC	CC	CC	CC	CC	CC	CC	GC	GC	GC	CC	GC	GG	GG	GG	GG	GG	GG	GG	GG	GG	GG	GG
SNP775	T/C	GWHBCIQ00000004	1779273	TT	TT	TC	TC	TC	TC	TT	TT	TT	TT	TT	TT	TT	TT	TT	TT	TT	TT	TT	TT	TT	TT	TT	TT	TT	TT	TT	TT	TT	TT	TT	TT	TT	TT	TT	TT	TT	TC	TC	TT	TT	TT	TT	TT	TT	TT
SNP776	T/C	GWHBCIQ00000004	1868524	TT	TT	TC	TT	TT	TT	TT	TT	TT	TC	TT	TT	TT	TT	TT	TT	TT	TT	TT	TC	TT	TT	TC	TT	TT	TT	TT	TT	TT	TT	TC	TT	TT	TT	TT	TT	TT	TT	TT	TT	TT	TT	TT	TT	TT	TT
SNP777	G/T	GWHBCIQ00000004	1868530	GG	GG	GT	GG	GG	GG	GG	GG	GG	GT	GG	GG	GG	GG	GG	GG	GG	GG	GG	GT	GG	GG	GT	GG	GG	GG	GG	GG	GG	GG	GT	GG	GG	GG	GG	GG	GG	GG	GG	GG	GG	GG	GG	GG	GG	GG
SNP778	A/G	GWHBCIQ00000004	1868534	AA	AA	AG	AA	AA	AA	AA	AA	AA	AG	AA	AA	AA	AA	AA	AA	AA	AA	AA	AG	AA	AA	AG	AA	AA	AA	AA	AA	AA	AA	AG	AA	AA	AA	AA	AA	AA	AA	AA	AA	AA	AA	AA	AA	AA	AA
SNP779	A/G	GWHBCIQ00000004	1868540	AA	AA	AG	AA	AA	AA	AA	AA	AA	AG	AA	AA	AA	AA	AA	AA	AA	AA	AA	AG	AA	AA	AG	AA	AA	AA	AA	AA	AA	AA	AG	AA	AA	AA	AA	AA	AA	AA	AA	AA	AA	AA	AA	AA	AA	AA
SNP780	G/A	GWHBCIQ00000004	1868549	AA	AA	GA	GG	GG	GG	GG	GG	GG	GA	GG	GG	GG	GG	GG	GG	GG	GG	GG	GA	GG	GA	GA	AA	AA	AA	AA	AA	GG	GG	GA	GA	GA	GA	GA	GG	GG	GG	GG	GG	GG	GA	GG	GG	GG	GG
SNP781	A/G	GWHBCIQ00000004	1868564	AA	AA	AG	AA	AA	AA	AA	AA	AA	AG	AA	AA	AA	AA	AA	AA	AA	AA	AA	AG	AA	AA	AG	AA	AA	AA	AA	AA	AA	AA	AG	AA	AA	AA	AA	AA	AA	AA	AA	AA	AA	AA	AA	AA	AA	AA
SNP782	A/C	GWHBCIQ00000004	1926358	AA	AA	AA	AA	AA	AA	AA	AA	AA	AA	AA	AA	AA	AA	AA	AA	AA	AA	AA	AA	AA	AA	AA	AA	AA	AA	AA	AA	AA	AA	AA	AA	AA	AA	AA	AA	AC	AA	AA	AA	AA	AA	AA	AA	AA	AA
SNP783	G/A	GWHBCIQ00000004	1926386	GG	GG	GA	GG	GG	GG	GG	GG	GG	GA	GG	GG	GG	GG	GG	GG	GG	GG	GG	GG	GG	GA	GA	GG	GG	GG	GG	GG	GG	GG	GA	GA	GA	GG	GA	GG	GG	GG	GG	GG	GG	GA	GG	GG	GG	GG
SNP784	C/G	GWHBCIQ00000004	2077856	GG	GC	GG	GG	GG	GG	CC	GC	CC	CC	CC	CC	CC	CC	CC	CC	CC	CC	CC	GG	GG	GC	GC	CC	CC	CC	CC	CC	GG	GG	GC	GC	CC	GC	CC	GG	GG	GC	GC	GG	GC	GG	GG	GC	GG	GG
SNP785	C/G	GWHBCIQ00000004	2077859	CC	CG	GG	GG	GG	GG	CC	CC	CC	CC	CC	CC	CC	CC	CC	CC	CC	CC	CC	CC	CC	CG	CG	CC	CC	CC	CC	CC	GG	GG	CG	CG	CC	CG	CC	CC	CC	CC	CC	CC	CC	CC	CC	CC	CC	GG
SNP786	C/G	GWHBCIQ00000004	2077862	CC	CG	GG	GG	GG	GG	CC	CC	CC	CC	CC	CC	CC	CC	CC	CC	CC	CC	CC	CC	CC	CG	CG	CC	CC	CC	CC	CC	GG	GG	CG	CG	CC	CG	CC	CC	CC	CC	CC	CC	CC	CC	CC	CC	CC	CC
SNP787	C/T	GWHBCIQ00000004	2134013	CC	CC	CT	CC	CC	CC	CC	CC	CC	CC	CC	CC	CC	CC	CC	CC	CC	CC	CC	CC	CC	CT	CT	CC	CC	CC	CC	CC	CC	CC	CT	CT	CT	CC	CT	CC	CC	CC	CC	CC	CC	CT	CC	CC	CC	CC
SNP788	C/A	GWHBCIQ00000004	2134100	CC	CC	CA	CC	CC	CC	CC	CC	CC	CC	CC	CC	CC	CC	CC	CC	CC	CC	CC	CC	CC	CA	CA	CC	CC	CC	CC	CC	CC	CC	CA	CA	CA	CC	CA	CC	CC	CC	CC	CC	CC	CA	CC	CC	CC	CC
SNP789	T/C	GWHBCIQ00000004	2134157	TT	TT	TC	TT	TT	TT	TT	TT	TT	TT	TT	TT	TT	TT	TT	TT	TT	TT	TT	TT	TT	TC	TC	TT	TT	TT	TT	TT	TT	TT	TC	TC	TC	TT	TC	TT	TT	TT	TT	TT	TT	TC	TT	TT	TT	TT
SNP790	T/C	GWHBCIQ00000004	2134163	TT	TT	TC	TT	TT	TT	TT	TT	TT	TT	TT	TT	TT	TT	TT	TT	TT	TT	TT	TT	TT	TC	TC	TT	TT	TT	TT	TT	TT	TT	TC	TC	TC	TT	TC	TT	TT	TT	TT	TT	TT	TC	TT	TT	TT	TT
SNP791	A/G	GWHBCIQ00000004	2134190	AA	AA	AG	AA	AA	AA	AA	AA	AA	AA	AA	AA	AA	AA	AA	AA	AA	AA	AA	AA	AA	AG	AG	AA	AA	AA	AA	AA	AA	AA	AG	AG	AG	AA	AG	AA	AA	AA	AA	AA	AA	AG	AA	AA	AA	AA
SNP792	G/A	GWHBCIQ00000004	2357824	GG	GG	GA	GG	GG	GA	GG	GG	GG	GG	GG	GG	GG	GG	GG	GG	GG	GG	GG	GA	GG	GG	GA	GG	GG	GG	GA	GG	GG	GG	GA	GG	GG	GG	GG	GG	GG	GG	GG	GG	GG	GA	GG	GG	GG	GG
SNP793	A/G	GWHBCIQ00000004	2357833	AA	AA	AG	AA	AA	AG	AA	AA	AA	AA	AA	AA	AA	AA	AA	AA	AA	AA	AA	AG	AA	AA	AG	AA	AA	AA	AG	AA	AA	AA	AG	AA	AA	AA	AA	AA	AA	AA	AA	AA	AA	AA	AA	AA	AA	AA
SNP794	T/C	GWHBCIQ00000004	2410046	TT	TC	TC	TT	TT	TT	TT	TT	TT	TT	TT	TT	TT	TT	TT	TT	TT	TT	TT	TC	TT	TC	TC	TT	TT	TT	TT	TT	TT	TT	TC	TC	TC	TT	TC	TT	TT	TT	TT	TT	TT	TC	TT	TT	TT	TC
SNP795	T/C	GWHBCIQ00000004	2410048	TT	TC	TC	TT	TT	TC	TT	TT	TT	TT	TT	TT	TT	TT	TT	TT	TT	TT	TT	TC	TT	TT	TC	TT	TT	TT	TT	TT	TT	TT	TT	TT	TT	TT	TT	TT	TT	TT	TT	TT	TT	TT	TT	TT	TT	TT
SNP796	T/G	GWHBCIQ00000004	2410292	TT	TT	TG	TT	TT	TT	TT	TT	TT	TG	TT	TT	TT	TT	TT	TT	TT	TT	TT	TT	TT	TG	TG	TT	TT	TT	TT	TT	TT	TT	TG	TG	TT	TT	TG	TT	TT	TT	TT	TT	TT	TG	TT	TT	TT	TT
SNP797	G/A	GWHBCIQ00000004	2639661	GG	GG	GA	GG	GG	GG	GG	GA	GG	GA	GG	GG	GG	GG	GG	GG	GG	GG	GG	GG	GG	GG	GA	GG	GG	GG	GG	GG	GG	GG	GG	GG	GG	GG	GG	GG	GG	GG	GG	GG	GG	GG	GG	GG	GG	GG
SNP798	C/T	GWHBCIQ00000004	2639678	CC	CC	CT	CC	CC	CC	CC	CT	CC	CT	CC	CC	CC	CC	CC	CC	CC	CC	CC	CC	CC	CC	CT	CC	CC	CC	CC	CC	CC	CC	CC	CC	CC	CC	CC	CC	CC	CC	CC	CC	CC	CC	CC	CC	CC	CC
SNP799	T/G	GWHBCIQ00000004	2639804	TT	TT	TG	TT	TT	TT	TT	TT	TT	TG	TT	TT	TT	TT	TT	TT	TT	TT	TT	TT	TT	TG	TG	TT	TT	TT	TT	TT	TT	TT	TG	TG	TG	TT	TG	TT	TT	TT	TT	TT	TT	TT	TT	TT	TT	TT
SNP800	T/C	GWHBCIQ00000004	2819816	TT	TT	TC	TT	TT	TT	TT	TT	TT	TC	TT	TT	TT	TT	TT	TT	TT	TT	TT	TC	TT	TT	TC	TT	TT	TT	TC	TT	TT	TT	TT	TT	TT	TT	TT	TT	TT	TT	TT	TT	TT	TT	TT	TT	TT	TT
SNP801	T/C	GWHBCIQ00000004	2999252	TT	TT	TC	TT	TT	TT	TT	TC	TT	TC	TT	TT	TT	TT	TT	TT	TT	TT	TT	TC	TT	TT	TC	TT	TT	TT	TT	TT	TT	TT	TT	TT	TT	TT	TT	TT	TT	TT	TT	TT	TT	TT	TT	TT	TT	TT
SNP802	C/T	GWHBCIQ00000004	2999259	CC	CC	CT	CC	CC	CC	CC	CT	CC	CT	CC	CC	CC	CC	CC	CC	CC	CC	CC	CT	CC	CC	CT	CC	CC	CC	CC	CC	CC	CC	CC	CC	CC	CC	CC	CC	CC	CC	CC	CC	CC	CC	CC	CC	CC	CC
SNP803	C/T	GWHBCIQ00000004	2999262	CC	CC	CT	CC	CC	CC	CC	CT	CC	CT	CC	CC	CC	CC	CC	CC	CC	CC	CC	CT	CC	CC	CT	CC	CC	CC	CC	CC	CC	CC	CC	CC	CC	CC	CC	CC	CC	CC	CC	CC	CC	CC	CC	CC	CC	CC
SNP804	C/T	GWHBCIQ00000004	3006329	CC	CC	CC	CC	CC	CC	CC	CC	CC	CC	CC	CC	CC	CC	CC	CC	TT	TT	TT	CT	TT	CT	CT	CC	CC	CC	CC	CC	CC	CC	CT	CT	CT	CC	CT	TT	TT	TT	TT	TT	TT	CC	TT	TT	TT	TT
SNP805	G/A	GWHBCIQ00000004	3268007	GG	GG	GA	GG	GG	GG	GG	GG	GG	GA	GG	GG	GG	GG	GG	GG	GG	GG	GG	GA	GG	GA	GA	GG	GG	GG	GG	GG	GG	GG	GA	GA	GA	GG	GA	GG	GG	GG	GG	GG	GG	GA	GG	GG	GG	GG
SNP806	G/C	GWHBCIQ00000004	3268023	GG	GG	GC	GG	GG	GG	GG	GG	GG	GC	GG	GG	GG	GG	GG	GG	GG	GG	GG	GC	GG	GC	GC	GG	GG	GG	GG	GG	GG	GG	GC	GC	GC	GG	GC	GG	GG	GG	GG	GG	GG	GC	GG	GG	GG	GG
SNP807	C/T	GWHBCIQ00000004	3268077	CC	CC	CT	CC	CC	CC	CC	CC	CC	CT	CC	CC	CC	CC	CC	CC	CC	CC	CC	CC	CC	CT	CT	CC	CC	CC	CC	CC	CC	CC	CT	CT	CT	CC	CT	CC	CC	CC	CC	CC	CC	CT	CC	CC	CC	CC
SNP808	A/G	GWHBCIQ00000004	3268087	AA	AA	AG	AA	AA	AA	AA	AA	AA	AG	AA	AA	AA	AA	AA	AA	AA	AA	AA	AA	AA	AG	AG	AA	AA	AA	AA	AA	AA	AA	AG	AG	AG	AA	AG	AA	AA	AA	AA	AA	AA	AG	AA	AA	AA	AA
SNP809	A/T	GWHBCIQ00000004	3417068	AA	AA	AT	AA	AA	AT	AT	AA	AA	AT	AA	AA	AA	AA	AA	AA	AA	AA	AA	AT	AA	AA	AT	AA	AA	AA	AA	AA	AA	AA	AA	AA	AA	AA	AA	AA	AA	AA	AA	AA	AA	AA	AA	AA	AA	AA
SNP810	C/T	GWHBCIQ00000004	3417086	CC	CC	CT	CC	CC	CT	CT	CC	CC	CT	CT	CC	CC	CC	CC	CC	CC	CC	CC	CT	CC	CT	CT	CC	CC	CC	CC	CC	CC	CC	CT	CC	CT	CC	CT	CC	CC	CC	CC	CC	CC	CT	CC	CC	CC	CC
SNP811	T/C	GWHBCIQ00000004	3417129	CC	CC	TT	TT	TT	TT	TC	CC	CC	TC	TC	CC	CC	CC	CC	CC	TT	TT	TT	TC	TT	TC	TC	TT	CC	TT	TT	TT	CC	CC	TC	TC	TC	TC	TC	TT	TT	TT	TT	TT	TT	TT	TT	TT	TT	TT
SNP812	C/T	GWHBCIQ00000004	3534807	CC	CT	CT	CC	CC	CC	CT	CC	CC	CT	CC	CC	CC	CC	CC	CC	TT	TT	TT	CT	TT	CT	TT	CC	CC	CC	CC	CC	CC	CC	CT	CT	CT	CC	CT	TT	TT	TT	TT	TT	TT	TT	TT	TT	CT	TT
SNP813	C/T	GWHBCIQ00000004	3753689	CC	CT	CT	CC	CC	CC	CT	CC	CC	CT	CT	CC	CC	CC	CC	CC	CC	CC	CC	CC	CC	CT	CT	CC	CC	CC	CC	CC	CC	CC	CT	CT	CT	CC	CT	CC	CC	CC	CC	CC	CC	CT	CC	CC	CC	CC
SNP814	C/T	GWHBCIQ00000004	3753703	CC	CT	CT	CC	CC	CC	CT	CC	CC	CT	CT	CC	CC	CC	CC	CC	CC	CC	CC	CC	CC	CT	CT	CC	CC	CC	CC	CC	CC	CC	CT	CT	CT	CC	CT	CC	CC	CC	CC	CC	CC	CT	CC	CC	CC	CC
SNP815	G/A	GWHBCIQ00000004	3936788	GG	GG	GA	GG	GG	GG	GG	GG	GG	GA	GG	GG	GG	GG	GG	GG	GG	GG	GG	GG	GG	GA	GA	GG	GG	GG	GG	GG	GG	GG	GA	GA	GA	GG	GA	GG	GG	GG	GG	GG	GG	GA	GG	GG	GG	GG
SNP816	C/T	GWHBCIQ00000004	3936818	CT	CC	CT	CC	CC	CC	CC	CC	CC	CT	CC	CC	CC	CC	CC	CC	CC	CC	CC	CT	CC	CC	CT	CC	CC	CC	CC	CC	CC	CC	CC	CC	CC	CC	CC	CC	CC	CC	CC	CC	CC	CC	CC	CC	CC	CC
SNP817	A/G	GWHBCIQ00000004	4048975	AA	AA	AG	AA	AA	AA	AA	AA	AA	AA	AA	AA	AA	AA	AA	AA	AA	AA	AA	AA	AA	AG	AG	AA	AA	AA	AA	AA	AA	AA	AG	AG	AG	AA	AG	AA	AA	AA	AA	AA	AA	AG	AA	AA	AA	AA
SNP818	T/C	GWHBCIQ00000004	4049083	TT	TT	TC	TT	TT	TT	TT	TT	TT	TT	TT	TT	TT	TT	TT	TT	TT	TT	TT	TT	TT	TC	TC	TT	TT	TT	TT	TT	TT	TT	TC	TC	TC	TT	TC	TT	TT	TT	TT	TT	TT	TC	TT	TT	TT	TT
SNP819	C/T	GWHBCIQ00000004	4313379	CC	CC	CC	CC	CC	CC	CC	CC	CC	CC	CC	CC	CC	CC	CC	CC	CC	TT	CT	CC	CC	CT	CT	CC	CC	CC	CC	CC	CC	CC	CT	CT	CT	CC	CT	CC	CC	CC	CC	CC	CC	CC	CC	CC	CC	CC
SNP820	T/C	GWHBCIQ00000004	4541369	TT	TT	TC	TT	TT	TT	TT	TT	TT	TC	TT	TT	TT	TT	TT	TT	TT	TT	TT	TC	TT	TT	TC	TT	TT	TT	TT	TT	TT	TT	TC	TT	TT	TT	TT	TT	TT	TT	TT	TT	TT	TT	TT	TT	TT	TT
SNP821	G/A	GWHBCIQ00000004	4729359	GG	GG	GA	GG	GG	GG	GG	GG	GG	GA	GG	GG	GG	GG	GG	GG	GG	GG	GG	GA	GG	GA	GA	GG	GG	GG	GG	GG	GG	GG	GA	GA	GA	GG	GA	GG	GG	GG	GG	GG	GG	GA	GG	GG	GG	GG
SNP822	T/C	GWHBCIQ00000004	4785335	CC	CC	TT	TT	TT	TT	TT	TT	TT	TT	CT	TT	TT	TT	TT	TT	TT	TT	TT	CT	TT	TT	TT	TT	TT	TT	TT	TT	TT	TT	TT	CT	CT	TT	CT	TT	CT	CT	TT	TT	CT	TT	TT	TT	CT	TT
SNP823	G/A	GWHBCIQ00000004	4785377	AA	AA	GG	GG	GG	GG	GG	GG	GG	GG	AG	GG	GG	GG	GG	GG	GG	AA	GG	AG	GG	GG	AG	GG	GG	GG	GG	GG	GG	GG	GG	AG	AG	GG	GG	AG	AG	AG	AG	GG	AG	GG	GG	GG	AG	GG
SNP824	C/T	GWHBCIQ00000004	4929747	CC	CT	CT	CC	CT	CT	CT	CC	CT	CT	CC	CC	CC	CC	CC	CC	CC	CC	CC	CT	CT	CC	CT	CC	CC	CC	CT	CC	CC	CC	CC	CC	CC	CC	CC	CC	CC	CC	CC	CC	CC	CC	CC	CC	CC	CC
SNP825	C/A	GWHBCIQ00000004	4929772	CC	CA	CA	CC	CA	CA	CA	CC	CA	CA	CC	CC	CC	CC	CC	CC	CC	CC	CC	CA	CA	CC	CA	CC	CC	CC	CA	CC	CC	CC	CC	CC	CC	CC	CC	CC	CC	CC	CC	CC	CC	CC	CC	CC	CC	CC
SNP826	T/C	GWHBCIQ00000004	5448951	TT	TT	TT	TT	TT	TT	TT	CC	CC	CC	TT	CC	CC	CC	TT	TT	TT	TT	CT	TT	TT	TT	TT	CC	CC	CC	CC	CC	TT	TT	TT	TT	CT	CT	CT	CT	TT	TT	TT	TT	TT	TT	TT	TT	TT	TT
SNP827	G/C	GWHBCIQ00000004	5591409	GG	GG	GC	GG	GG	GC	GG	GG	GG	GC	GG	GG	GG	GG	GG	GG	GG	GG	GG	GG	GG	GG	GC	GG	GG	GG	GG	GG	GG	GG	GC	GG	GG	GG	GG	GG	GG	GG	GG	GG	GG	GG	GG	GG	GG	GG
SNP828	T/G	GWHBCIQ00000004	5591481	TT	TT	TG	TT	TT	TG	TT	TT	TT	TG	TT	TT	TT	TT	TT	TT	TT	TT	TT	TT	TT	TT	TG	TT	TT	TT	TT	TT	TT	TT	TG	TT	TT	TT	TT	TT	TT	TT	TT	TT	TT	TT	TT	TT	TT	TT
SNP829	G/C	GWHBCIQ00000004	5604958	GG	GG	GC	GG	GG	GC	GG	GG	GG	GG	GG	GG	GG	GG	GG	GG	GG	GG	GG	GG	GG	GC	GC	GG	GG	GG	GG	GG	GG	GG	GC	GC	GC	GG	GC	GG	GG	GG	GC	GG	GG	GC	GG	GG	GG	GG
SNP830	T/C	GWHBCIQ00000004	5605088	TT	TC	TC	TT	TC	TC	TC	TT	TT	TT	TC	TT	TT	TT	TT	TC	TT	TT	TT	TC	TT	TT	TC	TT	TT	TT	TT	TT	TT	TT	TT	TT	TT	TT	TT	TT	TT	TT	TT	TT	TT	TT	TT	TT	TT	TT
SNP831	A/G	GWHBCIQ00000004	5605099	AA	AG	AG	AA	AG	AG	AG	AA	AA	AA	AG	AA	AA	AA	AA	AG	AA	AA	AA	AG	AA	AG	AG	AA	AA	AA	AA	AA	AA	AA	AG	AG	AG	AA	AG	AA	AA	AA	AA	AA	AA	AG	AA	AA	AA	AA
SNP832	G/A	GWHBCIQ00000004	5605110	GG	GA	GA	GG	GA	GA	GA	GG	GG	GG	GA	GG	GG	GG	GG	GA	GG	GG	GG	GA	GG	GG	GA	GG	GG	GG	GG	GG	GG	GG	GG	GG	GG	GG	GG	GG	GG	GG	GG	GG	GG	GG	GG	GG	GG	GG
SNP833	T/A	GWHBCIQ00000004	5605132	TT	TA	TA	TT	TA	TA	TA	TT	TA	TT	TA	TT	TT	TT	TT	TA	TT	TT	TT	TA	TT	TT	TA	TT	TT	TT	TT	TT	TT	TT	TT	TT	TT	TT	TT	TT	TT	TT	TT	TT	TT	TT	TT	TT	TT	TT
SNP834	C/A	GWHBCIQ00000004	5751865	CC	CA	CA	CC	CC	CC	CC	CC	CC	CA	CC	CC	CC	CC	CC	CC	CC	CC	CC	CC	CC	CA	CA	CC	CC	CC	CC	CC	CC	CC	CA	CA	CA	CC	CA	CC	CC	CC	CC	CC	CC	CA	CC	CC	CC	CC
SNP835	C/T	GWHBCIQ00000004	5751911	CC	CT	CT	CC	CC	CC	CC	CC	CC	CT	CC	CC	CC	CC	CC	CC	CC	CC	CC	CC	CC	CT	CT	CC	CC	CC	CC	CC	CC	CC	CT	CT	CT	CC	CT	CC	CC	CC	CC	CC	CC	CT	CC	CC	CC	CC
SNP836	T/G	GWHBCIQ00000004	5751941	TT	TG	TG	TT	TT	TT	TG	TT	TT	TG	TT	TT	TT	TT	TT	TT	TT	TT	TT	TT	TT	TG	TG	TT	TT	TT	TT	TT	TT	TT	TG	TG	TG	TT	TG	TT	TT	TT	TT	TT	TT	TG	TT	TT	TT	TT
SNP837	G/T	GWHBCIQ00000004	5909499	TT	TG	TG	TT	TG	TG	TG	TT	TG	TG	TG	TT	TT	TT	TT	TT	GG	GG	GG	TG	GG	TG	TG	TT	TT	TT	TT	TT	TT	TT	TG	TG	TG	TT	TG	GG	TG	GG	GG	GG	GG	GG	GG	GG	GG	GG
SNP838	C/T	GWHBCIQ00000004	5909508	CC	CT	CT	CC	CT	CT	CT	CC	CT	CT	CT	CC	CC	CC	CC	CC	TT	TT	TT	CT	TT	CT	CT	CC	CC	CC	CC	CC	CC	CC	CT	CT	CT	CC	CT	CT	CT	CC	CT	CT	CC	CT	CC	CT	CT	CC
SNP839	T/C	GWHBCIQ00000004	5909530	TT	TC	TC	TT	TC	TC	TC	TT	TC	TC	TC	TT	TT	TT	TT	TT	TT	TT	TT	TC	TT	TT	TC	TT	TT	TT	TT	TT	TT	TT	TT	TT	TT	TT	TT	TT	TT	TT	TT	TT	TT	TT	TT	TT	TT	TT
SNP840	C/G	GWHBCIQ00000004	5909552	CC	CG	CG	CC	CC	CG	CG	CC	CC	CC	CG	CC	CC	CC	CC	CC	CC	CC	CC	CC	CC	CG	CG	CC	CC	CC	CC	CC	CC	CC	CG	CG	CG	CC	CG	CC	CC	CC	CC	CC	CC	CG	CC	CC	CC	CC
SNP841	A/G	GWHBCIQ00000004	5909578	AA	AG	AG	AA	AA	AG	AG	AA	AA	AA	AG	AA	AA	AA	AA	AA	AA	AA	AA	AA	AA	AA	AA	AA	AA	AA	AA	AA	AA	AA	AA	AA	AA	AA	AA	AA	AA	AA	AA	AA	AA	AA	AA	AA	AA	AA
SNP842	G/T	GWHBCIQ00000004	6375048	GG	GG	GT	GG	GG	GG	GG	GG	GG	GG	GG	GG	GG	GG	GG	GG	TT	TT	TT	GT	TT	GT	GT	GG	GG	GG	GG	GG	GG	GG	GT	GT	GT	GG	GT	TT	TT	TT	TT	TT	TT	TT	GT	TT	TT	TT
SNP843	G/A	GWHBCIQ00000004	6375059	GG	GG	GA	GG	GG	GG	GG	GG	GG	GG	GG	GG	GG	GG	GG	GG	AA	AA	AA	GA	AA	GA	GA	GG	GG	GG	GG	GG	GG	GG	GA	GA	GA	GG	GA	AA	AA	AA	AA	AA	AA	AA	GA	AA	AA	AA
SNP844	T/G	GWHBCIQ00000004	6375119	TT	TT	TG	TT	TT	TT	TT	TT	TT	TT	TT	TT	TT	TT	TT	TT	GG	GG	GG	TG	GG	TG	GG	TT	TT	TT	TT	TT	TT	TT	TG	TG	TG	TT	TG	GG	GG	GG	GG	GG	GG	GG	TG	GG	GG	GG
SNP845	T/A	GWHBCIQ00000004	6375180	TT	TT	TT	TT	TT	TT	TT	TT	TT	TT	TT	TT	TT	TT	TT	TT	AA	AA	AA	TA	TA	TA	TA	TT	TT	TT	TT	TT	TT	TT	TA	TA	TA	TT	TA	AA	AA	AA	AA	AA	AA	TA	TA	AA	AA	AA
SNP846	G/T	GWHBCIQ00000004	6375250	GG	GG	GG	GG	GG	GG	GG	GG	GG	GG	GG	GG	GG	GG	GG	GG	TT	TT	TT	GT	GT	GT	GT	GG	GG	GG	GG	GG	GG	GG	GT	GT	GT	GG	GT	GT	TT	TT	TT	TT	GT	GT	GT	TT	TT	TT
SNP847	C/T	GWHBCIQ00000004	6436863	CC	CC	CT	CC	CC	CC	CC	CC	CC	CC	CC	CC	CC	CC	CC	CC	CC	CC	CC	CT	CC	CT	CT	CC	CC	CC	CC	CC	CC	CC	CT	CT	CT	CC	CT	CC	CC	CC	CC	CC	CC	CT	CC	CC	CC	CC
SNP848	A/C	GWHBCIQ00000004	6862114	AA	AA	AA	AA	AA	AA	AA	AA	AA	AC	AA	AA	AA	AA	AA	AA	CC	CC	CC	AC	CC	AC	CC	AA	AA	AA	AA	AA	AA	AA	CC	AC	AC	AA	AC	CC	CC	AC	AC	AA	CC	CC	CC	CC	AC	CC
SNP849	T/G	GWHBCIQ00000004	6886036	TT	TT	TG	TT	TT	TT	TT	TT	TT	TT	TT	TT	TT	TT	TT	TT	GG	GG	GG	TG	GG	TG	TG	TT	TT	TT	TT	TT	TT	TT	TG	TG	TG	TT	TG	GG	GG	GG	GG	GG	GG	GG	GG	GG	GG	GG
SNP850	G/T	GWHBCIQ00000004	6886256	GG	GG	GT	GG	GG	GG	GG	GG	GG	GT	GT	GG	GG	GG	GG	GG	TT	TT	TT	GT	TT	GT	GT	GG	GG	GG	GG	GG	GG	GG	GT	GT	GT	GG	GT	TT	TT	TT	TT	TT	TT	TT	TT	TT	TT	TT
SNP851	G/C	GWHBCIQ00000004	7046318	GG	GG	GG	GG	GG	GG	GG	GG	GG	CG	GG	GG	GG	GG	GG	GG	GG	GG	GG	GG	GG	CG	CC	GG	GG	GG	GG	GG	GG	GG	GG	GG	GG	GG	GG	GG	GG	GG	CG	GG	GG	GG	GG	GG	GG	GG
SNP852	G/C	GWHBCIQ00000004	7046344	GG	GG	GG	GG	GG	GG	GG	GG	GG	CG	GG	GG	GG	GG	GG	GG	GG	GG	GG	GG	GG	CG	CC	GG	GG	GG	GG	GG	GG	GG	GG	GG	GG	GG	GG	GG	GG	GG	CG	GG	GG	CG	GG	GG	GG	GG
SNP853	C/T	GWHBCIQ00000004	7046360	CC	CC	CC	CC	CC	CC	CC	CC	CC	CC	CC	CC	CC	CC	CC	CC	TT	TT	TT	CT	TT	CT	CT	CC	CC	CC	CC	CC	CC	CC	CT	CT	CT	CC	CT	TT	TT	TT	CT	TT	TT	CT	TT	TT	TT	CT
SNP854	G/A	GWHBCIQ00000004	7046361	GG	GG	AG	GG	GG	GG	GG	GG	GG	AG	GG	GG	GG	GG	GG	GG	GG	GG	GG	GG	GG	AG	AG	GG	GG	GG	GG	GG	GG	GG	GG	GG	GG	GG	GG	GG	GG	GG	AG	GG	GG	AG	GG	GG	GG	GG
SNP855	G/A	GWHBCIQ00000004	7046395	GG	GG	GG	GG	GG	GG	GG	GG	GG	AG	GG	GG	GG	GG	GG	GG	AA	AA	AA	AG	AA	AA	AG	GG	GG	GG	GG	GG	GG	GG	AG	AG	AG	GG	AG	AA	AA	AA	AA	AA	AA	AA	AA	AA	AA	AG
SNP856	T/C	GWHBCIQ00000004	7046430	TT	TT	TT	TT	TT	TT	TT	TT	TT	TT	TT	TT	TT	TT	TT	TT	TT	TT	TT	TT	TT	CT	CT	TT	TT	TT	TT	TT	TT	TT	CT	CT	TT	TT	CT	TT	TT	TT	CT	TT	TT	CT	TT	TT	TT	TT
SNP857	C/A	GWHBCIQ00000004	7046442	CC	CC	CC	CC	CC	CC	CC	CC	CC	CC	CC	CC	CC	CC	CC	CC	CC	CC	CC	CC	CC	CC	CC	CC	CC	CC	CC	CC	CC	CC	CC	CC	CC	CC	CC	CA	CC	CA	CC	CA	CC	CC	CA	AA	CA	CC
SNP858	T/A	GWHBCIQ00000004	7046471	TT	TT	TT	TT	TT	TT	TT	TT	TT	TT	TT	TT	TT	TT	TT	TT	AA	AA	AA	TA	AA	TA	TA	TT	TT	TT	TT	TT	TT	TT	TA	TA	TA	TT	TA	AA	AA	AA	TA	AA	AA	TA	AA	AA	AA	TA
SNP859	A/T	GWHBCIQ00000004	7313773	AA	AA	AT	AA	AA	AT	AA	AA	AA	AT	AA	AA	AA	AA	AA	AA	AA	AA	AA	AA	AA	AT	TT	AA	AA	AA	AA	AA	AA	AA	AT	AT	AA	AA	AT	AA	AA	AA	AA	AA	AA	AT	AA	AA	AA	AA
SNP860	T/C	GWHBCIQ00000004	7313805	TT	TC	TC	TT	TT	TC	TT	TC	TT	TC	TC	TT	TT	TT	TT	TT	TT	TT	TT	TC	TT	TC	CC	TT	TT	TT	TT	TT	TT	TT	TC	TC	TC	TT	TC	TT	TT	TT	TT	TT	TT	TC	TT	TT	TT	TT
SNP861	G/A	GWHBCIQ00000004	7427430	GG	GG	GA	GG	GG	GG	GG	GG	GG	GA	GG	GG	GG	GG	GG	GG	GG	GG	GG	GG	GG	GA	GA	GG	GG	GG	GG	GG	GG	GG	GA	GA	GA	GG	GA	GG	GG	GG	GG	GG	GG	GA	GG	GG	GG	GG
SNP862	G/C	GWHBCIQ00000004	7427444	GG	GG	GC	GG	GG	GG	GG	GG	GG	GC	GG	GG	GG	GG	GG	GG	GG	GG	GG	GG	GG	GC	GC	GG	GG	GG	GG	GG	GG	GG	GC	GC	GC	GG	GC	GG	GG	GG	GG	GG	GG	GC	GG	GG	GG	GG
SNP863	T/C	GWHBCIQ00000004	7668255	TT	TT	TC	TT	TC	TT	TT	TT	TT	TC	TT	TT	TT	TT	TT	TT	TT	TT	TT	TT	TT	TT	TC	TT	TT	TT	TT	TT	TT	TT	TT	TT	TT	TT	TT	TT	TT	TT	TT	TT	TT	TT	TT	TT	TT	TT
SNP864	C/A	GWHBCIQ00000004	7774892	CC	CC	CC	CC	CC	CC	CC	CC	CC	CC	CC	CC	CC	CC	CC	CC	AA	AA	CA	CA	AA	CA	CA	CC	CC	CC	CC	CC	CC	CC	CA	CA	CA	CC	CC	CA	CA	CA	CA	CC	AA	AA	CC	CA	CA	AA
SNP865	T/C	GWHBCIQ00000004	7877120	TT	TT	TT	TT	TT	TT	TT	TT	TT	TT	TT	TT	TT	TT	TT	TT	CC	CC	CC	TC	CC	CC	TT	TT	TT	TT	TT	TT	TT	TT	TC	TC	TC	TT	TC	CC	TC	CC	CC	TC	CC	TC	CC	CC	CC	CC
SNP866	A/G	GWHBCIQ00000004	7999645	AA	AA	AA	AA	AA	AA	AA	AA	AA	AA	AA	AA	AA	AA	AA	AA	GG	GG	AG	AA	AA	AA	AA	AA	AA	AA	AA	AA	AA	AA	AA	AA	AA	AA	AA	AA	AA	AA	AA	AA	AA	AA	AA	AA	AA	AA
SNP867	C/G	GWHBCIQ00000004	8463495	CC	CC	GC	GG	GG	GG	CC	CC	CC	CC	CC	CC	CC	CC	CC	CC	GG	GG	GG	GC	GG	GC	GC	CC	CC	CC	CC	CC	CC	CC	GC	GC	GC	CC	GC	GG	GG	GC	GC	GC	GG	GC	GG	CC	GG	GG
SNP868	A/G	GWHBCIQ00000004	8463570	AA	AA	AA	AA	AA	AA	AA	AA	AA	AA	AA	AA	AA	AA	AA	AA	AA	AA	AA	AA	AA	AG	AG	AA	AA	AA	AA	AA	AA	AA	AG	AG	AG	AA	AG	AA	AA	AA	AA	AA	AA	AG	AA	AA	AA	AA
SNP869	A/C	GWHBCIQ00000004	8463647	AA	AA	AA	AA	AA	AC	AA	AA	AA	AA	AC	AA	AA	AA	AA	AA	AA	AA	AA	AC	AA	AC	AC	AA	AA	AA	AA	AA	AA	AA	AC	AC	AC	AA	AC	AA	AA	AA	AA	AC	AA	AC	AA	AA	AA	AA
SNP870	C/T	GWHBCIQ00000004	8463662	CT	CC	CC	CC	CC	CT	CC	CC	CC	CC	CT	CC	CC	CC	CC	CC	CC	CC	CC	CT	CC	CC	CT	CC	CC	CC	CC	CC	CC	CC	CC	CC	CC	CC	CC	CC	CC	CC	CC	CC	CC	CC	CC	CC	CC	CC
SNP871	A/G	GWHBCIQ00000004	8723166	AA	AA	AA	AA	AA	AA	AA	AA	AA	AA	AA	AA	AA	AA	AA	AA	AA	AA	AA	AG	AA	AG	AG	AA	AA	AA	AA	AA	AA	AA	AG	AG	AG	AA	AG	AA	AA	AA	AA	AA	AA	AG	AA	AA	AA	AA
SNP872	G/C	GWHBCIQ00000004	8723178	GG	GG	GG	GG	GG	GG	GG	GG	GG	GG	GG	GG	GG	GG	GG	GG	GG	GG	GG	GC	GG	GC	GC	GG	GG	GG	GG	GG	GG	GG	GC	GC	GC	GG	GC	GG	GG	GG	GG	GG	GG	GC	GG	GG	GG	GG
SNP873	G/A	GWHBCIQ00000004	8786956	GG	GA	GA	GG	GG	GG	GG	GG	GG	GG	GA	GG	GG	GG	GG	GG	GG	GG	GG	GG	GG	GG	GA	GG	GG	GG	GG	GG	GG	GG	GG	GG	GG	GG	GG	GG	GG	GG	GG	GG	GG	GG	GG	GG	GG	GG
SNP874	G/T	GWHBCIQ00000004	8786983	GG	GT	GT	GG	GG	GG	GG	GT	GG	GT	GT	GG	GG	GG	GG	GG	GG	GG	GG	GG	GG	GG	GT	GG	GG	GG	GG	GG	GG	GG	GG	GG	GG	GG	GG	GG	GG	GG	GG	GG	GG	GG	GG	GG	GG	GG
SNP875	G/T	GWHBCIQ00000004	8786990	GG	GT	GT	GG	GG	GG	GG	GG	GG	GG	GT	GG	GG	GG	GG	GG	GG	GG	GG	GT	GG	GG	GT	GG	GG	GG	GG	GG	GG	GG	GG	GG	GG	GG	GG	GG	GG	GG	GG	GG	GG	GG	GG	GG	GG	GG
SNP876	A/G	GWHBCIQ00000004	8789353	AA	AA	AG	AA	AA	AA	AA	AA	AA	AA	AA	AA	AA	AA	AA	AA	AA	AA	AA	AA	AA	AG	AG	AA	AA	AA	AA	AA	AA	AA	AG	AG	AG	AA	AG	AA	AA	AA	AA	AA	AA	AG	AA	AA	AA	AA
SNP877	G/T	GWHBCIQ00000004	9503061	GG	GG	GT	GG	GG	GG	GG	GG	GG	GG	GG	GG	GG	GG	GG	GG	GG	GG	GG	GG	GG	GT	GT	GG	GG	GG	GG	GG	GG	GG	GT	GT	GT	GG	GT	GG	GG	GG	GG	GG	GG	GT	GG	GG	GG	GG
SNP878	C/A	GWHBCIQ00000004	9990058	CC	CC	CA	CC	CC	CC	CC	CC	CC	CC	CC	CC	CC	CC	CC	CC	CC	CC	CC	CA	CC	CA	CA	CC	CC	CC	CC	CC	CC	CC	CA	CC	CC	CC	CC	CC	CC	CC	CC	CC	CC	CA	CC	CC	CC	CC
SNP879	G/T	GWHBCIQ00000004	9990152	GG	GG	GG	GG	GG	GG	GG	GG	GG	GG	GG	GG	GG	GG	GG	GG	GT	GG	GG	GT	TT	GG	GG	GG	GG	GG	GG	GG	GG	GG	GG	GG	GG	GG	GG	TT	TT	TT	TT	GT	TT	GT	TT	TT	TT	TT
SNP880	G/A	GWHBCIQ00000004	10035912	GG	GG	GA	GG	GG	GG	GG	GG	GG	GA	GG	GG	GG	GG	GG	GG	GG	GG	GG	GA	GG	GA	GA	GG	GG	GG	GG	GG	GG	GG	GA	GA	GA	GG	GA	GG	GG	GG	GG	GG	GG	GA	GG	GG	GG	GG
SNP881	G/A	GWHBCIQ00000004	10209591	GG	GG	GG	GG	GG	GG	GG	GG	GG	GG	GG	GG	GG	GG	GG	GG	AA	AA	AA	GA	AA	GA	GA	GG	GG	GG	GG	GG	GG	GG	GA	GA	GA	GG	GA	GA	AA	AA	GA	AA	AA	AA	AA	AA	AA	AA
SNP882	C/T	GWHBCIQ00000004	10218162	CC	CC	CT	CC	CC	CT	CC	CC	CC	CC	CC	CC	CC	CC	CC	CC	CC	CC	CC	CC	CC	CT	CT	CC	CC	CC	CC	CC	CC	CC	CT	CT	CC	CC	CT	CC	CC	CC	CC	CC	CC	CT	CC	CC	CC	CC
SNP883	T/C	GWHBCIQ00000004	10218209	TT	TT	TC	TT	TT	TT	TT	TT	TT	TT	TT	TT	TT	TT	TT	TT	CC	CC	CC	CC	CC	TC	TC	TT	TT	TT	TT	TT	TT	TT	TC	TC	TC	TT	TC	CC	CC	CC	CC	CC	CC	TC	CC	CC	CC	CC
SNP884	G/A	GWHBCIQ00000004	10218224	GG	GG	GA	GG	GG	GG	GG	GG	GG	GA	GG	GG	GG	GG	GG	GG	AA	AA	AA	AA	AA	GA	GA	GG	GG	GG	GG	GG	GG	GG	GA	GA	GA	GG	GA	AA	AA	AA	AA	AA	AA	AA	AA	AA	AA	AA
SNP885	G/A	GWHBCIQ00000004	10218226	GG	GG	GA	GG	GG	GG	GG	GG	GG	GG	GG	GG	GG	GG	GG	GG	GG	GG	GG	GG	GG	GG	GA	GG	GG	GG	GG	GG	GG	GG	GA	GG	GG	GG	GG	GG	GG	GG	GG	GG	GG	GG	GG	GG	GG	GG
SNP886	G/A	GWHBCIQ00000004	10218228	GG	GG	GA	GG	GG	GG	GG	GG	GG	GG	GG	GG	GG	GG	GG	GG	GG	GG	GG	GG	GG	GG	GA	GG	GG	GG	GG	GG	GG	GG	GA	GG	GG	GG	GG	GG	GG	GG	GG	GG	GG	GG	GG	GG	GG	GG
SNP887	T/C	GWHBCIQ00000004	10218232	TT	TT	TC	TT	TT	TT	TT	TT	TT	TT	TT	TT	TT	TT	TT	TT	TT	TT	TT	TT	TT	TC	TC	TT	TT	TT	TT	TT	TT	TT	TC	TC	TC	TT	TC	TT	TT	TT	TT	TT	TT	TC	TT	TT	TT	TT
SNP888	C/T	GWHBCIQ00000004	10218266	CC	CC	CC	CC	CC	CC	CC	CC	CC	CC	CC	CC	CC	CC	CC	CC	TT	TT	TT	CT	TT	CT	CT	CC	CC	CC	CC	CC	CC	CC	CT	CT	CT	CC	CT	TT	TT	TT	TT	TT	TT	CT	TT	TT	TT	TT
SNP889	G/T	GWHBCIQ00000004	10218292	GG	GG	GT	GG	GG	GG	GG	GG	GG	GG	GG	GG	GG	GG	GG	GG	GG	GG	GG	GG	GG	GT	GT	GG	GG	GG	GG	GG	GG	GG	GT	GT	GT	GG	GT	GG	GG	GG	GG	GG	GG	GT	GG	GG	GG	GG
SNP890	C/T	GWHBCIQ00000004	11523743	CC	CC	CT	CC	CC	CC	CC	CC	CC	CC	CC	CC	CC	CC	CC	CC	CC	CC	CC	CC	CC	CC	CC	CC	CC	CC	CC	CC	CC	CC	CC	CC	CC	CC	CC	TT	CC	CT	CT	CT	CT	CC	CC	CC	CC	CC
SNP891	G/A	GWHBCIQ00000004	11523767	GG	GG	GA	GG	GG	GG	GG	GG	GG	GG	GG	GG	GG	GG	GG	GG	GG	GG	GG	GG	GG	GG	GG	GG	GG	GG	GG	GG	GG	GG	GG	GG	GG	GG	GG	AA	GG	GA	GA	GA	GA	GG	GG	GG	GG	GG
SNP892	A/G	GWHBCIQ00000004	11523776	AA	AA	AA	AA	AA	AA	AA	AA	AA	AA	AA	AA	AA	AA	AA	AA	AA	AA	AA	AA	AA	AA	AA	AA	AA	AA	AA	AA	AA	AA	AA	AA	AA	AA	AA	GG	AA	AG	AG	AG	AG	AA	AA	AA	AA	AA
SNP893	G/A	GWHBCIQ00000004	11523823	GG	GG	GA	GG	GG	GG	GG	GG	GG	GG	GG	GG	GG	GG	GG	GG	GG	GG	GG	GG	GG	GG	GG	GG	GG	GG	GG	GG	GG	GG	GG	GG	GG	GG	GG	AA	GG	GA	GA	GA	GA	GG	GG	GG	GG	GG
SNP894	G/A	GWHBCIQ00000004	11674466	GG	GA	GA	GG	GA	GG	GG	GG	GG	GA	GG	GG	GG	GG	GG	GG	GG	GG	GG	GG	GG	GA	GA	GG	GG	GG	GG	GG	GG	GG	GA	GA	GG	GG	GA	GG	GG	GG	GG	GG	GG	GA	GG	GG	GG	GG
SNP895	A/G	GWHBCIQ00000004	11683352	AA	AA	AG	AA	AA	AA	AA	AA	AA	AG	AA	AA	AA	AA	AA	AA	AA	AA	AA	AA	AA	AA	AG	AA	AA	AA	AA	AA	AA	AA	AA	AA	AA	AA	AA	AA	AA	AA	AA	AA	AA	AA	AA	AA	AA	AA
SNP896	G/T	GWHBCIQ00000004	11683386	GG	GG	GT	GG	GG	GG	GG	GG	GG	GT	GG	GG	GG	GG	GG	GG	TT	TT	TT	TT	TT	GT	TT	GG	GG	GG	GG	GG	GG	GG	TT	GT	GT	GG	GT	TT	TT	TT	TT	TT	TT	TT	TT	TT	TT	TT
SNP897	A/T	GWHBCIQ00000004	12355034	AA	AA	AT	AA	AA	AA	AA	AA	AA	AT	AA	AA	AA	AA	AA	AA	AA	AA	AA	AT	AA	AA	AT	AA	AA	AA	AA	AA	AA	AA	AA	AA	AA	AA	AA	AA	AA	AA	AA	AA	AA	AA	AA	AA	AA	AA
SNP898	A/G	GWHBCIQ00000004	12355035	AA	AA	AG	AA	AA	AA	AA	AA	AA	AG	AA	AA	AA	AA	AA	AA	AA	AA	AA	AG	AA	AA	AG	AA	AA	AA	AA	AA	AA	AA	AA	AA	AA	AA	AA	AA	AA	AA	AA	AA	AA	AA	AA	AA	AA	AA
SNP899	T/C	GWHBCIQ00000004	13055415	TT	TT	TC	TT	TT	TT	TT	TT	TT	TC	TT	TT	TT	TT	TT	TT	TT	TT	TT	TT	TT	TC	TC	TT	TT	TT	TT	TT	TT	TT	TC	TC	TC	TT	TC	TT	TT	TT	TT	TT	TT	TT	TT	TT	TT	TT
SNP900	T/A	GWHBCIQ00000004	13055416	TT	TT	TA	TT	TT	TT	TT	TT	TT	TA	TT	TT	TT	TT	TT	TT	TT	TT	TT	TT	TT	TA	TA	TT	TT	TT	TT	TT	TT	TT	TA	TA	TA	TT	TA	TT	TT	TT	TT	TT	TT	TT	TT	TT	TT	TT
SNP901	G/A	GWHBCIQ00000004	13055497	GG	GG	GA	GG	GG	GG	GG	GG	GG	GG	GG	GG	GG	GG	GG	GG	GG	GG	GG	GG	GG	GA	GA	GG	GG	GG	GG	GG	GG	GG	GA	GA	GA	GG	GA	GG	GG	GG	GG	GG	GG	GG	GG	GG	GG	GG
SNP902	C/G	GWHBCIQ00000004	13055579	CC	CC	CC	CC	CC	CC	CC	CC	CC	CC	CC	CC	CC	CC	CC	CC	GG	GG	GG	CG	CG	CG	CG	CC	CC	CC	CC	CC	CC	CC	CG	CG	CG	CC	CG	GG	GG	GG	GG	GG	GG	GG	GG	GG	GG	GG
SNP903	C/A	GWHBCIQ00000004	13196393	CC	CC	CA	CC	CC	CC	CC	CC	CC	CC	CC	CC	CC	CC	CC	CC	CC	CC	CC	CC	CC	CA	CA	CC	CC	CC	CC	CC	CC	CC	CA	CC	CA	CC	CA	CC	CC	CC	CC	CC	CC	CA	CC	CC	CC	CC
SNP904	C/T	GWHBCIQ00000004	13716977	CC	CC	CT	CC	CC	CC	CC	CC	CC	CC	CC	CC	CC	CC	CC	CC	CC	CC	CC	CC	CC	CT	CT	CC	CC	CC	CC	CC	CC	CC	CT	CT	CT	CC	CT	CC	CC	CC	CC	CC	CC	CC	CC	CC	CC	CC
SNP905	C/T	GWHBCIQ00000004	13852577	CC	CC	CC	CC	CC	CC	CC	CC	CC	CC	CC	CC	CC	CC	CC	CC	TT	TT	TT	CT	TT	CT	CT	CC	CC	CC	CC	CC	CC	CC	CT	CT	CT	CC	CT	CC	TT	TT	TT	TT	TT	TT	TT	TT	TT	TT
SNP906	C/T	GWHBCIQ00000004	13852598	CC	CC	CC	CC	CC	CC	CC	CC	CC	CC	CC	CC	CC	CC	CC	CC	TT	TT	TT	CT	TT	CT	CT	CC	CC	CC	CC	CC	CC	CC	CT	CT	CC	CC	CT	CC	TT	TT	TT	TT	TT	TT	TT	TT	TT	TT
SNP907	C/T	GWHBCIQ00000004	14087652	CT	CC	CT	CC	CC	CC	CC	CC	CC	CT	CT	CC	CC	CC	CC	CT	CC	CC	CC	CT	CC	CT	CT	CC	CC	CC	CC	CC	CC	CC	CC	CC	CT	CC	CT	CC	CC	CC	CC	CC	CC	CC	CC	CC	CC	CC
SNP908	A/T	GWHBCIQ00000004	14087720	AA	AA	AT	AA	AA	AA	AA	AA	AA	AT	AT	AA	AA	AA	AA	AA	AA	AA	AA	AT	AA	AA	AT	AA	AA	AA	AA	AA	AA	AA	AA	AA	AA	AA	AA	AA	AA	AA	AA	AA	AA	AA	AA	AA	AA	AA
SNP909	T/C	GWHBCIQ00000004	14093944	TT	TC	TC	TT	TT	TT	TT	TT	TT	TT	TT	TT	TT	TT	TT	TT	CC	CC	CC	TC	TC	TC	TC	TT	TT	TT	TT	TT	TT	TT	TC	TC	TC	TT	TC	CC	CC	CC	CC	CC	CC	CC	CC	CC	CC	CC
SNP910	G/A	GWHBCIQ00000004	14290491	GG	GG	GA	GG	GA	GG	GG	GA	GG	GA	GG	GG	GG	GG	GG	GG	GG	GG	GG	GA	GG	GG	GA	GG	GG	GG	GG	GG	GG	GG	GG	GG	GG	GG	GG	GG	GG	GG	GG	GG	GG	GG	GG	GG	GG	GG
SNP911	T/G	GWHBCIQ00000004	14290503	TT	TG	TG	TT	TG	TT	TT	TG	TG	TG	TT	TT	TT	TT	TT	TT	TT	TT	TT	TG	TT	TT	TG	TT	TT	TT	TT	TT	TT	TT	TT	TT	TT	TT	TT	TT	TT	TT	TT	TT	TT	TT	TT	TT	TT	TT
SNP912	T/C	GWHBCIQ00000004	14290520	TT	TC	TC	TT	TT	TT	TT	TC	TT	TC	TT	TT	TT	TT	TT	TT	TT	TT	TT	TC	TT	TT	TC	TT	TT	TT	TT	TT	TT	TT	TT	TT	TT	TT	TT	TT	TT	TT	TT	TT	TT	TT	TT	TT	TT	TT
SNP913	C/T	GWHBCIQ00000004	14290522	CC	CT	CT	CC	CT	CC	CC	CT	CT	CT	CC	CC	CC	CC	CC	CC	CC	CC	CC	CT	CC	CC	CC	CC	CC	CC	CC	CC	CC	CC	CC	CC	CC	CC	CC	CC	CC	CC	CC	CC	CC	CC	CC	CC	CC	CC
SNP914	G/T	GWHBCIQ00000004	14290529	GG	GT	GT	GG	GT	GG	GG	GT	GT	GT	GG	GG	GG	GG	GG	GG	GG	GG	GG	GT	GG	GG	GT	GG	GG	GG	GG	GG	GG	GG	GG	GG	GG	GG	GG	GG	GG	GG	GG	GG	GG	GG	GG	GG	GG	GG
SNP915	C/T	GWHBCIQ00000004	14388950	CC	CC	CC	CC	CC	CC	CC	CC	CC	CC	CC	CC	CC	CC	CC	CC	CC	CC	CT	CT	CT	CT	CT	CC	CC	CC	CC	CC	CC	CC	CT	CT	CT	CC	CT	CT	TT	TT	CT	TT	TT	CT	CC	CT	CT	TT
SNP916	A/G	GWHBCIQ00000004	14414430	AA	AA	AA	AA	AA	AA	AA	AA	AA	AA	AA	AA	AA	AA	AA	AA	AA	AA	AG	AA	AA	AA	AG	AA	AA	AA	AA	AA	AA	AA	AA	AA	AA	AA	AA	AG	AA	AA	AA	AG	AG	GG	AA	AA	AG	AA
SNP917	C/A	GWHBCIQ00000004	14414433	CC	CC	CC	CC	CC	CC	CC	CC	CC	CC	CC	CC	CC	CC	CC	CC	CC	CC	CA	CC	CC	CC	CA	CC	CC	CC	CC	CC	CC	CC	CC	CC	CC	CC	CC	CA	CC	CC	CC	CA	CA	AA	CC	CC	CA	CC
SNP918	A/G	GWHBCIQ00000004	14469735	AA	AG	AG	AG	AA	AG	AA	AA	AA	AG	AA	AA	AA	AA	AA	AA	AA	AA	AA	AG	AA	AA	AG	AA	AA	AA	AA	AA	AA	AA	AA	AA	AA	AA	AA	AA	AA	AA	AA	AA	AA	AA	AA	AA	AA	AA
SNP919	A/G	GWHBCIQ00000004	14653286	AA	AA	AA	AA	AA	AA	AA	AA	AA	AA	AA	AA	AA	AA	AA	AA	GG	AG	AG	AG	AG	AA	AA	AA	AA	AA	AA	AA	AA	AA	AA	AA	AA	AA	AA	AA	GG	GG	GG	AA	AG	GG	GG	AG	AG	AA
SNP920	T/C	GWHBCIQ00000004	14653392	TT	TT	TT	TT	TT	TT	TT	TT	TT	TT	TT	TT	TT	TT	TT	TT	CC	TC	TC	TC	CC	TC	TT	TT	TT	TT	TT	TT	TT	TT	TC	TC	TC	TT	TC	CC	CC	CC	CC	TC	CC	CC	CC	CC	CC	CC
SNP921	G/A	GWHBCIQ00000004	14653425	GG	GG	GG	GG	GG	GG	GG	GG	GG	GG	GG	GG	GG	GG	GG	GG	AA	GA	GA	GA	GA	GA	GA	GG	GG	GG	GG	GG	GG	GG	GA	GA	GA	GG	GA	AA	AA	AA	AA	GA	AA	AA	AA	AA	AA	AA
SNP922	A/C	GWHBCIQ00000004	14653441	AA	AA	AA	AA	AA	AA	AA	AA	AA	AA	AA	AA	AA	AA	AA	AA	CC	AC	AC	AC	CC	AC	AC	AA	AA	AA	AA	AA	AA	AA	AC	AC	AC	AA	AC	CC	CC	CC	CC	AC	CC	CC	CC	CC	CC	CC
SNP923	A/C	GWHBCIQ00000004	14653497	AA	AA	AC	AA	AA	AA	AA	AA	AA	AA	AA	AA	AA	AA	AA	AA	CC	AC	AC	AC	CC	AC	AC	AA	AA	AA	AA	AA	AA	AA	AC	AC	AC	AA	AC	CC	CC	CC	CC	AC	CC	CC	CC	CC	CC	CC
SNP924	T/C	GWHBCIQ00000004	14660859	TT	TT	TT	TT	TT	TT	TT	TT	TT	TT	TT	TT	TT	TT	TT	TT	CC	CC	TC	TC	CC	TC	TC	TT	TT	TT	TT	TT	TT	TT	TC	TC	TT	TT	TT	CC	CC	CC	CC	TC	CC	TC	CC	CC	CC	CC
SNP925	C/T	GWHBCIQ00000004	14709276	CC	CT	CT	CC	CC	CC	CC	CC	CT	CT	CC	CC	CC	CC	CC	CC	CC	CC	CC	CC	CC	CC	CT	CC	CC	CC	CC	CC	CC	CC	CC	CC	CC	CC	CC	CC	CC	CC	CC	CC	CC	CC	CC	CC	CC	CC
SNP926	C/G	GWHBCIQ00000004	14709277	CC	CG	CG	CC	CC	CC	CC	CC	CG	CG	CC	CC	CC	CC	CC	CC	CC	CC	CC	CC	CC	CC	CG	CC	CC	CC	CC	CC	CC	CC	CC	CC	CC	CC	CC	CC	CC	CC	CC	CC	CC	CC	CC	CC	CC	CC
SNP927	C/T	GWHBCIQ00000004	14709315	CC	CT	CT	CC	CC	CC	CC	CC	CT	CT	CC	CC	CC	CC	CC	CC	CC	CC	CC	CC	CC	CT	CT	CC	CC	CC	CC	CC	CC	CC	CT	CT	CT	CC	CT	CC	CC	CC	CC	CC	CC	CC	CC	CC	CC	CT
SNP928	G/T	GWHBCIQ00000004	14829714	GG	GG	GT	GG	GG	GG	GG	GG	GG	GT	GG	GG	GG	GG	GG	GG	GG	GG	GG	GG	GG	GT	GT	GG	GG	GG	GG	GG	GG	GG	GT	GT	GT	GG	GT	GG	GG	GG	GG	GG	GG	GT	GG	GG	GG	GG
SNP929	G/C	GWHBCIQ00000004	14843705	GG	GG	GG	GG	GG	GG	GG	GG	GG	GG	GG	GG	GG	GG	GG	GG	GG	GG	GG	GG	CC	GG	GG	GG	GG	GG	GG	GG	GG	GG	GG	GG	GG	GG	GG	GC	GG	GG	GC	GC	GG	GG	CC	GC	GG	GG
SNP930	C/A	GWHBCIQ00000004	14843733	CC	CC	CC	CC	CC	CC	CC	CC	CC	CC	CC	CC	CC	CC	CC	CC	CC	CC	CC	CC	AA	CC	CC	CC	CC	CC	CC	CC	CC	CC	CC	CC	CC	CC	CC	CA	CC	CC	CA	CA	CC	CC	AA	CA	CC	CC
SNP931	C/T	GWHBCIQ00000004	14843739	CC	CC	CC	CC	CC	CC	CC	CC	CC	CC	CC	CC	CC	CC	CC	CC	CC	CC	CC	CC	TT	CT	CT	CC	CC	CC	CC	CC	CC	CC	CT	CT	CT	CC	CT	CT	CC	CC	CT	CT	CC	CT	TT	CT	CC	CC
SNP932	C/T	GWHBCIQ00000004	14843770	CC	CC	CC	CC	CC	CC	CC	CC	CC	CC	CC	CC	CC	CC	CC	CC	CC	CC	CC	CC	TT	CT	CT	CC	CC	CC	CC	CC	CC	CC	CT	CT	CT	CC	CT	CT	CC	CC	CT	CT	CC	CT	TT	CT	CC	CT
SNP933	C/T	GWHBCIQ00000004	14843799	CC	CC	CC	CC	CC	CC	CC	CC	CC	CC	CC	CC	CC	CC	CC	CC	TT	TT	TT	CT	TT	CT	TT	CC	CC	CC	CC	CC	CC	CC	CT	CT	CT	CC	CT	TT	TT	TT	TT	TT	TT	TT	TT	TT	TT	TT
SNP934	G/A	GWHBCIQ00000004	14843895	GG	GG	GG	GG	GG	GG	GG	GG	GG	GG	GG	GG	GG	GG	GG	GG	GG	GG	GG	GG	AA	GG	GG	GG	GG	GG	GG	GG	GG	GG	GG	GG	GG	GG	GG	GA	GG	GG	GA	GA	GG	GG	AA	GA	GG	GG
SNP935	G/A	GWHBCIQ00000004	14913838	GG	GG	GA	GG	GG	GA	GG	GG	GG	GG	GA	GG	GG	GG	GG	GG	GG	GG	GG	GA	GA	GA	GA	GG	GG	GG	GG	GG	GG	GG	GA	GG	GA	GG	GA	GG	GG	GG	GG	GG	GG	GA	GG	GG	GG	GG
SNP936	A/G	GWHBCIQ00000004	14913839	AA	AA	AG	AA	AA	AG	AA	AA	AA	AA	AG	AA	AA	AA	AA	AA	AA	AA	AA	AG	AG	AA	AG	AA	AA	AA	AA	AA	AA	AA	AA	AA	AA	AA	AA	AA	AA	AA	AA	AA	AA	AA	AA	AA	AA	AA
SNP937	A/G	GWHBCIQ00000004	14913843	AA	AA	AG	AA	AA	AG	AA	AA	AA	AA	AG	AA	AA	AA	AA	AA	AA	AA	AA	AG	AG	AA	AG	AA	AA	AA	AA	AA	AA	AA	AA	AA	AA	AA	AA	AA	AA	AA	AA	AA	AA	AA	AA	AA	AA	AA
SNP938	C/T	GWHBCIQ00000004	14913854	CC	CC	CT	CC	CC	CT	CC	CC	CC	CC	CT	CC	CC	CC	CC	CC	CC	CC	CC	CT	CT	CT	CT	CC	CC	CC	CC	CC	CC	CC	CT	CC	CT	CC	CT	CC	CC	CC	CC	CC	CC	CT	CC	CC	CC	CC
SNP939	A/G	GWHBCIQ00000004	14913890	AA	AA	AA	AA	AA	AA	AA	AA	AA	AA	AA	AA	AA	AA	AA	AA	AA	AA	AA	AG	AA	AG	AG	AA	AA	AA	AA	AA	AA	AA	AG	AG	AG	AA	AG	AA	AA	AA	AA	AA	AA	AG	AA	AA	AA	AA
SNP940	T/C	GWHBCIQ00000004	14913984	TT	TC	TC	TT	TT	TC	TT	TT	TC	TT	TC	TT	TT	TT	TT	TT	TT	TT	TT	TC	TC	TT	TC	TT	TT	TT	TT	TT	TT	TT	TT	TT	TT	TT	TT	TT	TT	TT	TT	TT	TT	TT	TT	TT	TT	TT
SNP941	C/G	GWHBCIQ00000004	14962283	CC	CC	CG	CC	CC	CC	CC	CC	CC	CG	CC	CC	CC	CC	CC	CC	CC	CC	CC	CC	CC	CG	CG	CC	CC	CC	CC	CC	CC	CC	CG	CG	CG	CC	CG	CC	CC	CC	CC	CC	CC	CG	CC	CC	CC	CC
SNP942	C/T	GWHBCIQ00000004	14967320	CC	CC	CT	CC	CC	CC	CC	CC	CC	CT	CC	CC	CC	CC	CC	CC	CC	CC	CC	CC	CC	CT	CT	CC	CC	CC	CC	CC	CC	CC	CT	CT	CT	CC	CT	CC	CC	CC	CC	CC	CC	CC	CC	CC	CC	CC
SNP943	T/C	GWHBCIQ00000004	15065356	TT	TT	TC	TT	TT	TT	TT	TT	TT	TT	TT	TT	TT	TT	TT	TT	TT	TT	TT	TT	TT	TC	TC	TT	TT	TT	TT	TT	TT	TT	TC	TC	TC	TT	TC	TT	TT	TT	TT	TT	TT	TC	TT	TT	TT	TC
SNP944	T/A	GWHBCIQ00000004	15065374	TT	TT	TA	TT	TT	TT	TT	TT	TT	TA	TT	TT	TT	TT	TT	TT	TT	TT	TT	TT	TT	TA	TA	TT	TT	TT	TT	TT	TT	TT	TA	TA	TA	TT	TA	TT	TT	TT	TT	TT	TT	TA	TT	TT	TT	TA
SNP945	G/A	GWHBCIQ00000004	15065394	GG	GG	GA	GG	GG	GG	GG	GG	GG	GG	GG	GG	GG	GG	GG	GG	GG	GG	GG	GG	GG	GA	GA	GG	GG	GG	GG	GG	GG	GG	GA	GA	GA	GG	GA	GG	GG	GG	GG	GG	GG	GA	GG	GG	GG	GG
SNP946	T/G	GWHBCIQ00000004	15065410	TT	TT	TT	TT	TT	TT	TT	TT	TT	TT	TT	TT	TT	TT	TT	TT	GG	GG	GG	TG	TG	TG	TG	TT	TT	TT	TT	TT	TT	TT	TG	TG	TG	TT	TG	TG	TG	GG	GG	GG	GG	TG	GG	GG	TG	TG
SNP947	C/T	GWHBCIQ00000004	15146776	CC	CC	CT	CC	CC	CC	CC	CC	CC	CT	CC	CC	CC	CC	CC	CC	CC	CC	CC	CC	CC	CT	CT	CC	CC	CC	CC	CC	CC	CC	CC	CT	CT	CC	CT	CC	CC	CC	CC	CC	CC	CT	CC	CC	CC	CC
SNP948	C/T	GWHBCIQ00000004	15146876	CC	CC	CT	CC	CC	CC	CC	CC	CC	CC	CC	CC	CC	CC	CC	CC	CC	CC	CC	CT	CC	CT	CT	CC	CC	CC	CC	CC	CC	CC	CT	CT	CT	CC	CT	CC	CC	CC	CC	CC	CC	CT	CC	CC	CC	CC
SNP949	C/A	GWHBCIQ00000004	15146900	CC	CA	CA	CC	CC	CA	CA	CC	CC	CC	CA	CC	CC	CC	CC	CC	CC	CC	CC	CA	CC	CC	CA	CC	CC	CC	CC	CC	CC	CC	CA	CC	CC	CC	CC	CC	CC	CC	CC	CC	CC	CC	CC	CC	CC	CC
SNP950	T/C	GWHBCIQ00000004	15146907	TT	TC	TC	TT	TT	TC	TC	TT	TT	TT	TC	TT	TT	TT	TT	TT	TT	TT	TT	TC	TT	TT	TC	TT	TT	TT	TT	TT	TT	TT	TC	TT	TT	TT	TT	TT	TT	TT	TT	TT	TT	TT	TT	TT	TT	TT
SNP951	A/C/G	GWHBCIQ00000004	15605251	AA	AA	AG	AA	AA	AG	AA	AA	AA	AG	AA	AA	AA	AA	AA	AA	CC	CC	CC	AC	CC	AC	GC	AA	AA	AA	AG	AA	AA	AA	AC	AC	AC	AA	AC	AA	CC	AC	CC	CC	CC	AC	CC	CC	CC	CC
SNP952	A/G	GWHBCIQ00000004	15605263	AA	AA	AG	AA	AA	AG	AA	AA	AA	AG	AA	AA	AA	AA	AA	AG	AA	AA	AA	AA	AA	AG	AG	AA	AA	AA	AG	AA	AA	AA	AG	AG	AG	AA	AG	AA	AA	AA	AA	AA	AA	AA	AA	AA	AA	AA
SNP953	A/C	GWHBCIQ00000004	15605299	AC	AC	AC	AC	AC	AC	AA	AA	AA	AA	AA	AA	AA	AA	AA	AC	AA	AA	AA	AA	AA	AA	AA	AA	AA	AA	AC	AA	AA	AA	AA	AA	AA	AA	AA	AA	AA	AA	AA	AA	AA	AA	AA	AA	AA	AA
SNP954	G/T	GWHBCIQ00000004	15648766	GG	GG	GG	GG	GG	GG	GG	GG	GG	GG	GG	GG	GG	GG	GG	GG	TT	TT	TT	GT	GT	GG	GG	GG	GG	GG	GG	GG	GG	GG	GG	GG	GG	GG	GG	GT	TT	GT	GT	TT	TT	GT	TT	GT	GG	TT
SNP955	C/T	GWHBCIQ00000004	15648857	CT	CT	CT	CT	CT	CT	CT	CC	CC	CT	CT	CC	CC	CC	CC	CC	CC	CC	CC	CC	CC	CT	CT	CC	CC	CC	CT	CC	CC	CC	CT	CT	CT	CC	CC	CC	CC	CC	CC	CC	CC	CT	CC	CC	CC	CC
SNP956	A/G	GWHBCIQ00000004	15648874	AG	AG	AG	AG	AG	AG	AG	AA	AA	AG	AG	AA	AA	AA	AA	AA	AA	AA	AA	AA	AA	AA	AA	AA	AA	AA	AG	AA	AA	AA	AA	AA	AA	AA	AA	AA	AA	AA	AA	AA	AA	AA	AA	AA	AA	AA
SNP957	T/C	GWHBCIQ00000004	15803866	TT	TT	TC	TT	TT	TC	TT	TT	TT	TC	TC	TT	TT	TT	TT	TT	TT	TT	TT	TT	TT	TC	TC	TT	TT	TT	TT	TT	TT	TT	TC	TC	TC	TT	TC	TT	TT	TT	TT	TT	TT	TC	TT	TT	TT	TT
SNP958	A/C	GWHBCIQ00000004	15803875	AA	AA	AC	AA	AA	AC	AA	AA	AA	AC	AC	AA	AA	AA	AA	AA	AA	AA	AA	AA	AA	AC	AC	AA	AA	AA	AA	AA	AA	AA	AC	AC	AC	AA	AC	AA	AA	AA	AA	AA	AA	AC	AA	AA	AA	AA
SNP959	C/T	GWHBCIQ00000004	15803881	CC	CC	CT	CC	CC	CT	CC	CC	CC	CT	CT	CC	CC	CC	CC	CC	CC	CC	CC	CC	CC	CC	CT	CC	CC	CC	CC	CC	CC	CC	CC	CC	CC	CC	CC	CC	CC	CC	CC	CC	CC	CC	CC	CC	CC	CC
SNP960	G/T	GWHBCIQ00000004	15803971	GG	GT	GT	GG	GG	GT	GG	GG	GG	GT	GT	GG	GG	GG	GG	GG	GG	GG	GG	GG	GG	GG	GT	GG	GG	GG	GG	GG	GG	GG	GG	GG	GG	GG	GG	GG	GG	GG	GG	GG	GG	GG	GG	GG	GG	GG
SNP961	C/A	GWHBCIQ00000004	15804233	CC	CA	CA	CC	CC	CC	CA	CC	CC	CC	CC	CC	CC	CC	CC	CC	CC	CC	CC	CA	CC	CC	CC	CC	CC	CC	CC	CC	CC	CC	CC	CC	CC	CC	CC	CC	CC	CC	CC	CC	CC	CC	CC	CC	CC	CC
SNP962	G/C	GWHBCIQ00000004	15804249	GG	GC	GC	GG	GG	GG	GC	GG	GG	GG	GG	GG	GG	GG	GG	GG	GG	GG	GG	GC	GG	GG	GG	GG	GG	GG	GG	GG	GG	GG	GG	GG	GG	GG	GG	GG	GG	GG	GG	GG	GG	GG	GG	GG	GG	GG
SNP963	A/G	GWHBCIQ00000004	15835995	AA	AA	AG	AA	AA	AG	AA	AA	AA	AG	AG	AA	AA	AA	AA	AA	AA	AA	AA	AA	AA	AA	AG	AA	AA	AA	AA	AA	AA	AA	AA	AA	AA	AA	AA	AA	AA	AA	AA	AA	AA	AA	AA	AA	AA	AA
SNP964	A/G	GWHBCIQ00000004	15835998	AA	AA	AG	AA	AA	AG	AA	AA	AA	AG	AG	AA	AA	AA	AA	AA	AA	AA	AA	AA	AA	AA	AG	AA	AA	AA	AA	AA	AA	AA	AA	AA	AA	AA	AA	AA	AA	AA	AA	AA	AA	AA	AA	AA	AA	AA
SNP965	C/T	GWHBCIQ00000004	15836029	CC	CC	CT	CC	CC	CT	CC	CC	CC	CT	CT	CC	CC	CC	CC	CC	CC	CC	CC	CT	CC	CT	CT	CC	CC	CC	CC	CC	CC	CC	CT	CT	CT	CC	CT	CC	CC	CC	CC	CC	CC	CT	CC	CC	CC	CC
SNP966	A/G	GWHBCIQ00000004	15836112	AA	AG	AG	AA	AA	AG	AG	AG	AA	AG	AG	AA	AA	AA	AA	AA	AA	AA	AA	AG	AA	AA	AG	AA	AA	AA	AA	AA	AA	AA	AA	AA	AA	AA	AA	AA	AA	AA	AA	AA	AA	AA	AA	AA	AA	AA
SNP967	A/C	GWHBCIQ00000004	15836121	AA	AC	AC	AA	AA	AC	AA	AC	AA	AC	AC	AA	AA	AA	AA	AA	AA	AA	AA	AC	AC	AC	AC	AA	AA	AA	AA	AA	AA	AA	AC	AC	AC	AA	AC	AA	AA	AA	AA	AA	AA	AC	AA	AA	AA	AA
SNP968	T/G	GWHBCIQ00000004	15836201	TG	TG	TG	TT	TT	TG	TG	TG	TG	TG	TG	TT	TT	TT	TT	TT	TT	TT	TT	TG	TT	TT	TG	TT	TT	TT	TG	TT	TT	TT	TT	TT	TT	TT	TT	TT	TT	TT	TT	TT	TT	TT	TT	TT	TT	TT
SNP969	C/A	GWHBCIQ00000004	15939072	CC	CC	CC	CC	CC	CC	CC	CC	CC	CC	CC	CC	CC	CC	CC	CC	AA	AA	AA	CA	CA	CA	CA	CC	CC	CC	CC	CC	CC	CC	CA	CA	CC	CC	CA	CA	AA	AA	AA	AA	AA	CA	AA	AA	AA	AA
SNP970	C/A	GWHBCIQ00000004	16499091	CC	CC	CC	CC	CC	CC	CC	CC	CC	CA	CC	CC	CC	CC	CC	CC	CC	CC	CC	CC	CC	CC	CA	CC	CC	CC	CC	CC	CC	CC	CA	CA	CC	CC	CA	CC	CC	CC	CC	CC	CC	CA	CC	CC	CC	CC
SNP971	C/T	GWHBCIQ00000004	16499100	CC	CC	CC	CC	CC	CC	CC	CC	CC	CC	CC	CC	CC	CC	CC	CC	CC	TT	CT	TT	CT	TT	CT	CC	CC	CC	CC	CC	CC	CC	CT	CT	CT	CC	CT	CC	TT	CT	CT	TT	TT	CT	TT	TT	CT	TT
SNP972	T/C	GWHBCIQ00000004	16499125	TT	TT	TT	TT	TT	TT	TT	TT	TT	TC	TT	TT	TT	TT	TT	TT	TT	CC	TC	TC	TC	CC	CC	TT	TT	TT	TT	TT	TT	TT	TC	TC	TC	TT	TC	TT	CC	TC	TC	CC	CC	CC	CC	CC	TC	CC
SNP973	G/A	GWHBCIQ00000004	16499127	GG	GG	GG	GG	GG	GG	GG	GG	GG	GA	GG	GG	GG	GG	GG	GG	GG	AA	GA	GA	GA	AA	AA	GG	GG	GG	GG	GG	GG	GG	GA	GA	GA	GG	GA	GG	AA	GA	GA	AA	AA	AA	AA	AA	GA	AA
SNP974	C/T	GWHBCIQ00000004	16499144	CC	CC	CC	CC	CC	CC	CC	CC	CC	CT	CC	CC	CC	CC	CC	CC	CC	CC	CC	CC	CC	CC	CT	CC	CC	CC	CC	CC	CC	CC	CT	CT	CC	CC	CT	CC	CC	CC	CC	CC	CC	CT	CC	CC	CC	CC
SNP975	T/G	GWHBCIQ00000004	16499242	TT	TT	TG	TT	TT	TT	TT	TT	TT	TG	TT	TT	TT	TT	TT	TT	GG	GG	GG	GG	TG	GG	GG	TT	TT	TT	TT	TT	TT	TT	TG	TG	TG	TT	TG	GG	GG	GG	GG	GG	GG	GG	GG	GG	TG	GG
SNP976	T/C	GWHBCIQ00000004	16560264	TC	TC	TC	TT	TT	TC	TC	TT	TT	TC	TC	TT	TT	TT	TT	TT	TT	TT	TT	TT	TT	TT	TC	TT	TT	TT	TT	TT	TT	TT	TT	TT	TT	TT	TT	TT	TT	TT	TT	TT	TT	TT	TT	TT	TT	TT
SNP977	T/C	GWHBCIQ00000004	16560274	TC	TC	TC	TT	TT	TC	TC	TT	TT	TC	TC	TT	TT	TT	TT	TT	TT	TT	TT	TT	TT	TT	TC	TT	TT	TT	TT	TT	TT	TT	TT	TT	TT	TT	TT	TT	TT	TT	TT	TT	TT	TT	TT	TT	TT	TT
SNP978	A/T	GWHBCIQ00000004	16560294	AA	AA	AT	AA	AA	AT	AA	AA	AA	AT	AT	AA	AA	AA	AA	AA	AA	AA	AA	AA	AA	AA	AT	AA	AA	AA	AA	AA	AA	AA	AA	AA	AA	AA	AA	AA	AA	AA	AA	AA	AA	AA	AA	AA	AA	AA
SNP979	C/T	GWHBCIQ00000004	16560297	CC	CC	CT	CC	CC	CT	CC	CC	CC	CT	CT	CC	CC	CC	CC	CC	CC	CC	CC	CC	CC	CC	CT	CC	CC	CC	CC	CC	CC	CC	CC	CC	CC	CC	CC	CC	CC	CC	CC	CC	CC	CC	CC	CC	CC	CC
SNP980	A/C	GWHBCIQ00000004	16560308	AA	AA	AC	AA	AA	AC	AA	AA	AA	AC	AC	AA	AA	AA	AA	AA	AA	AA	AA	AA	AA	AA	AC	AA	AA	AA	AA	AA	AA	AA	AA	AA	AA	AA	AA	AA	AA	AA	AA	AA	AA	AA	AA	AA	AA	AA
SNP981	C/G	GWHBCIQ00000004	16560309	CC	CC	CG	CC	CC	CG	CC	CC	CC	CG	CG	CC	CC	CC	CC	CC	CC	CC	CC	CC	CC	CC	CG	CC	CC	CC	CC	CC	CC	CC	CC	CC	CC	CC	CC	CC	CC	CC	CC	CC	CC	CC	CC	CC	CC	CC
SNP982	G/T	GWHBCIQ00000004	16560319	GG	GG	GT	GG	GG	GT	GG	GG	GG	GT	GT	GG	GG	GG	GG	GG	GG	GG	GG	GG	GG	GT	GT	GG	GG	GG	GG	GG	GG	GG	GT	GT	GT	GG	GT	GG	GG	GG	GG	GG	GG	GT	GG	GG	GG	GG
SNP983	C/T	GWHBCIQ00000004	16560358	CC	CC	CT	CC	CC	CT	CC	CC	CC	CT	CT	CC	CC	CC	CC	CC	CC	CC	CC	CT	CC	CT	CT	CC	CC	CC	CC	CC	CC	CC	CT	CT	CT	CC	CT	CC	CC	CC	CC	CC	CC	CT	CC	CC	CC	CC
SNP984	A/G	GWHBCIQ00000004	16664733	AA	AA	AA	AA	AA	AA	AA	AA	AA	AA	AA	AA	AA	AA	AA	AA	AA	AA	AA	AG	AA	AA	AA	AA	AA	AA	AA	AA	AA	AA	AG	AA	AA	AA	AA	AA	AA	AG	AA	AA	AA	AG	AA	AA	AA	AA
SNP985	C/T	GWHBCIQ00000004	16664735	CC	CC	CC	CC	CC	CC	CC	CC	CC	CC	CC	CC	CC	CC	CC	CC	CC	CC	CC	CT	CC	CT	CT	CC	CC	CC	CC	CC	CC	CC	CT	CT	CT	CC	CT	CC	CC	CT	CC	CC	CC	CT	CC	CC	CC	CC
SNP986	G/A	GWHBCIQ00000004	16737428	GG	GA	GA	GG	GG	GA	GA	GG	GG	GG	GG	GG	GG	GG	GG	GG	GG	GG	GG	GA	GG	GA	GA	GG	GG	GG	GG	GG	GG	GG	GA	GA	GA	GG	GA	GG	GG	GG	GG	GG	GG	GA	GG	GG	GG	GG
SNP987	T/C	GWHBCIQ00000004	16737443	TT	TC	TC	TT	TT	TC	TC	TT	TT	TC	TT	TT	TT	TT	TT	TT	TT	TT	TT	TT	TT	TT	TC	TT	TT	TT	TT	TT	TT	TT	TT	TT	TT	TT	TT	TT	TT	TT	TT	TT	TT	TT	TT	TT	TT	TT
SNP988	T/C	GWHBCIQ00000004	16750070	TT	TT	TT	TT	TT	TT	TT	TT	TT	TT	TT	TT	TT	TT	TT	TT	CC	CC	CC	CC	CC	TC	TC	TT	TT	TT	TT	TT	TT	TT	TC	TC	TC	TT	TC	TT	CC	CC	CC	CC	CC	CC	CC	CC	TC	CC
SNP989	A/C	GWHBCIQ00000004	16750155	AA	AA	AA	AA	AA	AA	AA	AA	AA	AA	AA	AA	AA	AA	AA	AA	CC	AA	AC	AA	AA	AA	AA	AA	AA	AA	AA	AA	AA	AA	AA	AA	AA	AA	AA	AA	CC	AA	AC	AC	CC	AA	CC	AA	AC	AA
SNP990	T/A	GWHBCIQ00000004	16750162	TT	TT	TA	TT	TT	TT	TT	TT	TT	TT	TT	TT	TT	TT	TT	TT	TT	TT	TT	TT	TT	TA	TA	TT	TT	TT	TT	TT	TT	TT	TA	TA	TA	TT	TA	TT	TT	TT	TT	TT	TT	TT	TT	TT	TT	TT
SNP991	T/C	GWHBCIQ00000004	16872127	TT	TT	TT	TT	TT	TT	TT	TT	TT	TT	TT	TT	TT	TT	TT	TT	CC	CC	CC	TC	CC	TC	TC	TT	TT	TT	TT	TT	TT	TT	TC	TC	TC	TT	TC	CC	TC	CC	CC	CC	CC	TC	CC	CC	CC	CC
SNP992	G/T	GWHBCIQ00000004	16872180	GG	GT	GT	GG	GG	GT	GG	GG	GG	GG	GG	GG	GG	GG	GG	GG	GG	GG	GG	GG	GG	GT	GT	GG	GG	GG	GG	GG	GG	GG	GT	GT	GT	GG	GT	GG	GG	GG	GG	GG	GG	GT	GG	GG	GG	GG
SNP993	C/T	GWHBCIQ00000004	16872197	CC	CT	CT	CC	CC	CT	CC	CC	CC	CC	CC	CC	CC	CC	CC	CC	CC	CC	CC	CC	CC	CT	CT	CC	CC	CC	CC	CC	CC	CC	CT	CT	CT	CC	CT	CC	CC	CC	CC	CC	CC	CC	CC	CC	CC	CC
SNP994	T/C	GWHBCIQ00000004	16872225	TT	TC	TC	TT	TT	TC	TT	TT	TT	TT	TT	TT	TT	TT	TT	TT	TT	TT	TT	TT	TT	TT	TC	TT	TT	TT	TT	TT	TT	TT	TT	TT	TT	TT	TT	TT	TT	TT	TT	TT	TT	TT	TT	TT	TT	TT
SNP995	G/A	GWHBCIQ00000004	16872251	GG	GG	GA	GG	GG	GG	GG	GG	GG	GG	GG	GG	GG	GG	GG	GG	GG	GG	GG	GG	GG	GA	GA	GG	GG	GG	GG	GG	GG	GG	GA	GA	GA	GG	GA	GG	GG	GG	GG	GG	GG	GG	GG	GG	GG	GG
SNP996	T/A	GWHBCIQ00000004	16872266	TT	TT	TA	TT	TT	TT	TT	TT	TT	TT	TT	TT	TT	TT	TT	TT	TT	TT	TT	TT	TT	TA	TA	TT	TT	TT	TT	TT	TT	TT	TA	TA	TA	TT	TA	TT	TT	TT	TT	TT	TT	TT	TT	TT	TT	TT
SNP997	A/G	GWHBCIQ00000004	17272808	AA	AA	AA	AA	AA	AA	AA	AA	AA	AA	AA	AA	AA	AA	AA	AA	GG	GG	GG	AG	AG	AG	AG	AA	AA	AA	AA	AA	AA	AA	AG	AG	AG	AA	AG	AG	AA	AG	AG	AA	AA	GG	AA	AG	AG	GG
SNP998	T/C	GWHBCIQ00000004	17292305	TT	TT	TT	TT	TT	TT	TT	TT	TT	TT	TT	TT	TT	TT	TT	TT	CC	CC	CC	CC	CC	TC	TC	TT	TT	TT	TT	TT	TT	TT	TC	TC	TC	TT	TC	CC	CC	CC	CC	CC	CC	TC	CC	CC	CC	CC
SNP999	C/A	GWHBCIQ00000004	17796257	CC	CC	CA	CC	CC	CC	CA	CC	CC	CA	CA	CC	CC	CC	CC	CC	CC	CC	CC	CA	CC	CC	CA	CC	CC	CC	CC	CC	CC	CC	CC	CC	CC	CC	CC	CC	CC	CC	CC	CC	CC	CA	CC	CC	CC	CC
SNP1000	T/G	GWHBCIQ00000004	17827931	TT	TT	TG	TT	TT	TT	TT	TT	TT	TG	TT	TT	TT	TT	TT	TT	TT	TT	TT	TT	TT	TG	TG	TT	TT	TT	TT	TT	TT	TT	TG	TG	TG	TT	TG	TT	TT	TT	TT	TT	TT	TG	TT	TT	TT	TT
SNP1001	T/C	GWHBCIQ00000004	17980263	TT	TC	TC	TT	TT	TT	TC	TT	TT	TT	TT	TT	TT	TT	TT	TT	TT	TT	TT	TC	TT	TC	TC	TT	TT	TT	TT	TT	TT	TT	TC	TC	TC	TT	TT	TT	TT	TT	TT	TT	TT	TC	TT	TT	TT	TT
SNP1002	C/T	GWHBCIQ00000004	17980327	CC	CT	CT	CC	CC	CC	CT	CC	CC	CC	CC	CC	CC	CC	CC	CC	CC	CC	CC	CT	CC	CT	CT	CC	CC	CC	CC	CC	CC	CC	CT	CT	CT	CC	CC	CC	CC	CC	CC	CC	CC	CT	CC	CC	CC	CC
SNP1003	G/T	GWHBCIQ00000004	18090472	GG	GG	GT	GG	GG	GG	GG	GG	GG	GT	GG	GG	GG	GG	GG	GG	GG	TT	GT	GG	TT	GT	GT	GG	GG	GG	GG	GG	GG	GG	GT	GT	GG	GG	GT	GT	GG	GG	GG	GG	GG	GT	TT	GG	GG	GG
SNP1004	T/G	GWHBCIQ00000004	18131812	TT	TG	TG	TT	TT	TT	TT	TT	TT	TG	TT	TT	TT	TT	TT	TT	TT	TT	TT	TG	TT	TT	TG	TT	TT	TT	TT	TT	TT	TT	TT	TT	TT	TT	TT	TT	TT	TT	TT	TT	TT	TT	TT	TT	TT	TT
SNP1005	A/G	GWHBCIQ00000004	18259952	AA	AA	AA	AA	AA	AA	AA	AA	AA	AA	AA	AA	AA	AA	AA	AA	AA	GG	AA	AA	AA	AA	AA	AA	AA	AA	AA	AA	AA	AA	AA	AA	AA	AA	AA	AG	AA	GG	AG	AA	AA	AG	AA	AG	AG	AG
SNP1006	A/G	GWHBCIQ00000004	18371148	AA	AA	AG	AA	AA	AA	AA	AA	AA	AG	AA	AA	AA	AA	AA	AA	AA	AA	AA	AA	AA	AG	AG	AA	AA	AA	AA	AA	AA	AA	AG	AG	AG	AA	AG	AA	AA	AA	AA	AA	AA	AG	AA	AA	AA	AA
SNP1007	A/T	GWHBCIQ00000004	18371193	AA	AA	AT	AA	AA	AA	AA	AA	AA	AT	AA	AA	AA	AA	AA	AA	AA	AA	AA	AA	AA	AT	AT	AA	AA	AA	AA	AA	AA	AA	AT	AT	AT	AA	AT	AA	AA	AA	AA	AA	AA	AT	AA	AA	AA	AA
SNP1008	A/T	GWHBCIQ00000004	18371243	AT	AA	AA	AA	AA	AA	AA	AA	AA	AT	AA	AA	AA	AA	AA	AA	AA	AA	AA	AT	AA	AA	AT	AA	AA	AA	AA	AA	AA	AA	AA	AA	AA	AA	AA	AA	AA	AA	AA	AA	AA	AA	AA	AA	AA	AA
SNP1009	A/C	GWHBCIQ00000004	18371244	AC	AA	AA	AA	AA	AA	AA	AA	AA	AC	AA	AA	AA	AA	AA	AA	AA	AA	AA	AC	AA	AC	AC	AA	AA	AA	AA	AA	AA	AA	AC	AC	AC	AA	AC	AA	AA	AA	AA	AA	AA	AC	AA	AA	AA	AA
SNP1010	A/T/C	GWHBCIQ00000004	18371251	AC	AA	AA	AA	AA	AA	AA	AA	AA	AC	AA	AA	AA	AA	AA	AA	TT	TT	TT	TC	TT	AT	TC	AA	AA	AA	AA	AA	AA	AA	AT	AT	AT	AA	AT	TT	TT	TT	TT	TT	TT	TT	TT	TT	TT	TT
SNP1011	A/G	GWHBCIQ00000004	18371302	AG	AA	AA	AA	AA	AG	AA	AA	AA	AG	AA	AA	AA	AA	AA	AA	AA	AA	AA	AG	AA	AA	AG	AA	AA	AA	AA	AA	AA	AA	AA	AA	AA	AA	AA	AA	AA	AA	AA	AA	AA	AA	AA	AA	AA	AA
SNP1012	G/C	GWHBCIQ00000004	18489249	GC	GC	GC	GG	GC	GC	GC	GG	GC	GC	GC	GG	GG	GG	GG	GG	GG	GG	GG	GC	GC	GG	GC	GG	GG	GG	GG	GG	GG	GG	GC	GG	GG	GG	GG	GG	GG	GG	GG	GG	GG	GG	GG	GG	GG	GG
SNP1013	C/T	GWHBCIQ00000004	18489301	CT	CT	CT	CC	CT	CT	CT	CT	CT	CT	CT	CC	CC	CC	CC	CC	CC	CC	CC	CT	CT	CC	CT	CC	CC	CC	CC	CC	CC	CC	CT	CC	CC	CC	CC	CC	CC	CC	CC	CC	CC	CC	CC	CC	CC	CC
SNP1014	G/A	GWHBCIQ00000004	18489311	GA	GA	GA	GG	GA	GA	GA	GA	GA	GA	GA	GG	GG	GG	GG	GG	GG	GG	GG	GA	GA	GA	GA	GG	GG	GG	GG	GG	GG	GG	GA	GA	GA	GG	GA	GG	GG	GG	GG	GG	GG	GA	GG	GG	GG	GG
SNP1015	G/A	GWHBCIQ00000004	18764827	AA	GG	AA	AA	AA	AA	GG	GG	GG	GG	GG	GG	GG	GG	GG	GG	GG	GG	GG	GG	GG	GA	GA	GG	GG	GG	GG	GG	GG	GG	GA	GA	GA	GG	GA	GG	GG	GG	GG	GG	GG	GA	GG	GG	GG	GG
SNP1016	A/C	GWHBCIQ00000004	18764828	CC	AA	CC	CC	CC	CC	AA	AA	AA	AA	AA	AA	AA	AA	AA	AA	AA	AA	AA	AA	AA	AC	AC	AA	AA	AA	AA	AA	AA	AA	AC	AC	AC	AA	AC	AA	AA	AA	AA	AA	AA	AC	AA	AA	AA	AA
SNP1017	A/G	GWHBCIQ00000004	18895297	AA	AA	AA	AA	AA	AA	AA	AA	AA	AA	AA	AA	AA	AA	AA	AA	GG	GG	AG	AG	GG	AG	AG	AA	AA	AA	AA	AA	AA	AA	AG	AG	AG	AA	AG	AG	AG	AG	GG	AG	GG	GG	GG	GG	GG	AA
SNP1018	C/T	GWHBCIQ00000004	18959965	CC	CC	CT	CC	CC	CC	CC	CC	CC	CT	CC	CC	CC	CC	CC	CC	CC	CC	CC	CC	CC	CT	CT	CC	CC	CC	CC	CC	CC	CC	CT	CT	CT	CC	CT	CC	CC	CC	CC	CC	CC	CT	CC	CC	CC	CC
SNP1019	T/G	GWHBCIQ00000004	18959998	TT	TT	TT	TT	TT	TT	TT	TT	TT	TT	TT	TT	TT	TT	TT	TT	GG	GG	TG	TG	GG	TT	TT	TT	TT	TT	TT	TT	TT	TT	TG	TT	TG	TT	TT	TG	TT	TG	GG	GG	GG	TG	GG	GG	GG	TT
SNP1020	G/C	GWHBCIQ00000004	18960039	GG	GC	GC	GG	GG	GC	GG	GC	GG	GC	GC	GG	GG	GG	GG	GG	GG	GG	GG	GC	GG	CC	CC	GG	GG	GG	GG	GG	GG	GG	GC	GC	GC	GG	GC	GG	GG	GG	GG	GG	GG	GC	GG	GG	GG	GG
SNP1021	A/G	GWHBCIQ00000004	18960050	AG	AG	AG	AA	AA	AG	AG	AG	AG	AG	AG	AA	AA	AA	AA	AA	AA	AA	AA	AG	AA	AA	AG	AA	AA	AA	AA	AA	AA	AA	AA	AA	AA	AA	AA	AA	AA	AA	AA	AA	AA	AA	AA	AA	AA	AA
SNP1022	A/T	GWHBCIQ00000004	18960081	AT	AT	AT	AA	AA	AT	AT	AT	AT	AT	AT	AA	AA	AA	AA	AA	AA	AA	AA	AT	AA	AT	AT	AA	AA	AA	AA	AA	AA	AA	AT	AT	AT	AA	AT	AA	AA	AA	AA	AA	AA	AT	AA	AA	AA	AA
SNP1023	T/C	GWHBCIQ00000004	18960109	TT	TT	TT	TT	TT	TT	TT	TT	TT	TT	TT	TT	TT	TT	TT	TT	CC	CC	TC	TC	TC	TT	TT	TT	TT	TT	TT	TT	TT	TT	TC	TT	TC	TT	TT	TC	TT	TC	CC	CC	CC	TC	CC	CC	CC	TT
SNP1024	T/C	GWHBCIQ00000004	18960121	TC	TC	TC	TT	TT	TC	TC	TC	TC	TC	TC	TT	TT	TT	TT	TT	TT	TT	TT	TC	TT	TC	TC	TT	TT	TT	TT	TT	TT	TT	TC	TC	TC	TT	TC	TT	TT	TT	TT	TT	TT	TC	TT	TT	TT	TT
SNP1025	G/C	GWHBCIQ00000004	19275950	GG	GG	GC	GG	GG	GG	GG	GG	GG	GG	GC	GG	GG	GG	GG	GG	GG	GG	GG	GG	GG	GC	GC	GG	GG	GG	GG	GG	GG	GG	GC	GC	GC	GG	GC	GG	GG	GG	GG	GG	GG	GG	GG	GG	GG	GG
SNP1026	C/A	GWHBCIQ00000004	19380299	CC	CC	CC	CC	CC	CC	CC	CC	CC	CC	CC	CC	CC	CC	CC	CC	CC	CC	CC	CA	CA	CA	CA	CC	CC	CC	CC	CC	CC	CC	CA	CA	CA	CC	CA	CA	CC	CC	CC	CA	CA	CA	CC	CC	CC	AA
SNP1027	T/C	GWHBCIQ00000005	97453	TT	TT	TC	TT	TT	TT	TT	TT	TT	TC	TT	TT	TT	TT	TT	TT	CC	CC	CC	TC	TC	TC	CC	TT	TT	TT	TT	TT	TT	TT	TC	TC	TC	TT	TC	CC	TC	CC	CC	CC	CC	CC	TC	CC	CC	CC
SNP1028	G/C	GWHBCIQ00000005	123099	GG	GG	GC	GG	GG	GG	GG	GG	GG	GC	GG	GG	GG	GG	GG	GG	GG	GG	GG	GC	GG	GG	GC	GG	GG	GG	GG	GG	GG	GG	GC	GG	GG	GG	GG	GG	GG	GG	GG	GG	GG	GG	GG	GG	GG	GG
SNP1029	G/T	GWHBCIQ00000005	123108	GG	GG	GT	GG	GG	GG	GG	GG	GG	GT	GG	GG	GG	GG	GG	GG	GG	GG	GG	GT	GG	GG	GT	GG	GG	GG	GG	GG	GG	GG	GT	GG	GG	GG	GG	GG	GG	GG	GG	GG	GG	GG	GG	GG	GG	GG
SNP1030	G/A	GWHBCIQ00000005	517663	GG	GG	GG	GG	GG	GG	GG	GG	GG	GG	GG	GG	GG	GG	GG	GG	AA	AA	GA	GA	AA	GA	GA	GG	GG	GG	GG	GG	GG	GG	GA	GA	GA	GG	GA	GA	GG	GA	AA	GA	GG	GA	GG	AA	GA	GG
SNP1031	A/G	GWHBCIQ00000005	716466	AA	GG	AG	AG	AG	AG	AA	GG	AA	AG	AA	AA	GG	GG	AA	AA	AA	AA	AA	AA	AA	AG	AG	AA	AA	AA	AA	AA	GG	GG	AG	AG	AG	AG	AG	AA	AA	AA	AA	AA	AA	AA	AA	AA	AA	AA
SNP1032	C/G	GWHBCIQ00000005	737953	CC	CG	CG	CG	CG	CG	CC	CG	CC	CC	CG	CC	CC	CC	CC	CC	CC	CC	CC	CG	CC	CC	CG	CC	CC	CC	CC	CC	CC	CC	CC	CC	CC	CC	CC	CC	CC	CC	CC	CC	CC	CC	CC	CC	CC	CC
SNP1033	A/G	GWHBCIQ00000005	1031913	AA	AG	AA	AA	AA	AA	AA	AA	AA	AA	AA	AA	AA	AA	AA	AA	AA	AA	AA	AG	AA	AG	AG	AA	AA	AA	AA	AA	GG	GG	AG	AG	AG	AG	AG	AA	AA	AA	AA	AA	AA	AA	AA	AA	AA	AA
SNP1034	G/A	GWHBCIQ00000005	1120748	GG	GG	GA	GG	GG	GG	GG	GG	GG	GA	GG	GG	GG	GG	GG	GG	GG	GG	GG	GG	GG	GA	GA	GG	GG	GG	GG	GG	GG	GG	GA	GA	GA	GG	GA	GG	GG	GG	GG	GG	GG	GA	GG	GG	GG	GG
SNP1035	A/G	GWHBCIQ00000005	1200724	AA	AA	AG	AA	AA	AA	AA	AA	AA	AA	AA	AA	AA	AA	AA	AA	AA	AA	AA	AA	AA	GG	GG	AA	AA	AA	AA	AA	AA	AA	AG	AG	AG	AA	AG	AA	AA	AA	AA	AA	AA	AA	AA	AA	AA	AA
SNP1036	T/G	GWHBCIQ00000005	1311053	TT	TT	TG	TG	TG	TG	TG	TG	TT	TT	TT	TT	TT	TT	TT	TT	GG	GG	GG	GG	GG	GG	TG	TT	TT	TT	TT	TT	TT	TT	GG	TG	TG	TT	TG	GG	TG	TG	TT	GG	GG	GG	GG	GG	GG	GG
SNP1037	A/C	GWHBCIQ00000005	1373769	AA	AA	AC	AA	AA	AA	AA	AA	AA	AC	AA	AA	AA	AA	AA	AA	AA	AA	AA	AA	AA	AC	AC	AA	AA	AA	AA	AA	AA	AA	AC	AC	AC	AA	AC	AA	AA	AA	AA	AA	AA	AC	AA	AA	AA	AA
SNP1038	G/A	GWHBCIQ00000005	1373770	GG	GG	GA	GG	GG	GG	GG	GG	GG	GA	GG	GG	GG	GG	GG	GG	GG	GG	GG	GG	GG	GA	GA	GG	GG	GG	GG	GG	GG	GG	GA	GA	GA	GG	GA	GG	GG	GG	GG	GG	GG	GA	GG	GG	GG	GG
SNP1039	A/T	GWHBCIQ00000005	1396037	AA	AA	AA	AA	AA	AA	AA	AA	AA	AA	AA	AA	AA	AA	AA	AA	TT	TT	TT	AT	TT	AT	AA	AA	AA	AA	AA	AA	AA	AA	AT	AA	AA	AA	AA	TT	TT	TT	AT	TT	TT	TT	TT	TT	TT	TT
SNP1040	A/T	GWHBCIQ00000005	1396090	AT	AT	AT	AA	AA	AA	AA	AT	AA	AT	AT	AA	AA	AA	AA	AA	AA	AA	AA	AT	AA	AA	AT	AA	AA	AA	AA	AA	AA	AA	AA	AA	AA	AA	AA	AA	AA	AA	AA	AA	AA	AA	AA	AA	AA	AA
SNP1041	C/A	GWHBCIQ00000005	1396139	CA	CC	CA	CC	CC	CC	CA	CA	CC	CA	CA	CC	CC	CC	CC	CC	CC	CC	CC	CC	CC	CC	CA	CC	CC	CC	CC	CC	CC	CC	CC	CC	CC	CC	CC	CC	CC	CC	CC	CC	CC	CC	CC	CC	CC	CC
SNP1042	A/G	GWHBCIQ00000005	1396163	AA	AA	AA	AA	AA	AA	AA	AA	AA	AA	AA	AA	AA	AA	AA	AA	GG	GG	GG	AG	AG	AG	AA	AA	AA	AA	AA	AA	AA	AA	AG	AA	AA	AA	AA	GG	GG	GG	AG	GG	GG	AG	GG	GG	GG	GG
SNP1043	T/C	GWHBCIQ00000005	1396188	TC	TT	TT	TT	TT	TT	TC	TC	TT	TT	TC	TT	TT	TT	TT	TT	TT	TT	TT	TC	TT	TT	TC	TT	TT	TT	TT	TT	TT	TT	TT	TT	TT	TT	TT	TT	TT	TT	TT	TT	TT	TT	TT	TT	TT	TT
SNP1044	T/C	GWHBCIQ00000005	1451881	TC	TC	TC	TT	TC	TC	TT	TC	TT	TC	TT	TT	TT	TT	TT	TT	TT	TT	TT	TT	TC	TC	TC	TT	TT	TT	TT	TT	TT	TT	TC	TC	TC	TT	TC	TT	TT	TT	TT	TT	TT	TC	TT	TT	TT	TT
SNP1045	G/T	GWHBCIQ00000005	1451897	GG	GT	GT	GG	GG	GT	GG	GT	GG	GT	GG	GG	GG	GG	GG	GG	GG	GG	GG	GG	GT	GG	GT	GG	GG	GG	GG	GG	GG	GG	GG	GG	GG	GG	GG	GG	GG	GG	GG	GG	GG	GG	GG	GG	GG	GG
SNP1046	A/G	GWHBCIQ00000005	1451918	AA	AG	AG	AA	AA	AG	AA	AG	AA	AG	AA	AA	AA	AA	AA	AA	AA	AA	AA	AA	AG	AA	AG	AA	AA	AA	AA	AA	AA	AA	AA	AA	AA	AA	AA	AA	AA	AA	AA	AA	AA	AA	AA	AA	AA	AA
SNP1047	C/T	GWHBCIQ00000005	1452050	CC	CC	CC	CC	CC	CC	CC	CC	CC	CT	CC	CC	CC	CC	CC	CC	CC	CC	CC	CT	CC	CT	CT	CC	CC	CC	CC	CC	CC	CC	CT	CC	CT	CC	CT	CC	CC	CC	CC	CC	CC	CT	CC	CC	CC	CC
SNP1048	G/C	GWHBCIQ00000005	1591511	GG	GG	GC	GG	GG	GG	GG	GG	GG	GC	GG	GG	GG	GG	GG	GG	GG	GG	GG	GG	GC	GC	GC	GG	GG	GG	GG	GG	GG	GG	GC	GC	GC	GG	GC	GG	GG	GG	GG	GC	GG	GC	GG	GG	GG	GG
SNP1049	A/G	GWHBCIQ00000005	1597721	AA	AA	AA	AA	AA	AA	AA	AA	AA	AA	AA	AA	AA	AA	AA	AA	AA	AA	AA	AA	AA	AG	AG	AA	AA	AA	AA	AA	AA	AA	AG	AG	AG	AA	AG	AA	AA	AA	AA	AA	AA	AA	AA	AA	AA	AA
SNP1050	C/A	GWHBCIQ00000005	1728777	CC	CA	CA	CC	CC	CC	CC	CC	CC	CA	CC	CC	CC	CC	CC	CC	CC	CC	CC	CC	CC	CC	CA	CC	CC	CC	CC	CC	CC	CC	CC	CC	CC	CC	CC	CC	CC	CC	CC	CC	CC	CC	CC	CC	CC	CC
SNP1051	A/G	GWHBCIQ00000005	1819508	AA	AA	AG	AA	AA	AA	AA	AA	AA	AG	AA	AA	AA	AA	AA	AA	AA	AA	AA	AG	AA	AG	AG	AA	AA	AA	AA	AA	AA	AA	AG	AG	AG	AA	AG	AA	AA	AA	AA	AA	AA	AA	AA	AA	AA	AA
SNP1052	T/A	GWHBCIQ00000005	1819551	TT	TT	TA	TT	TT	TT	TT	TT	TT	TA	TT	TT	TT	TT	TT	TT	TT	TT	TT	TT	TT	TA	TA	TT	TT	TT	TT	TT	TT	TT	TA	TA	TA	TT	TA	TT	TT	TT	TT	TT	TT	TT	TT	TT	TT	TT
SNP1053	T/C	GWHBCIQ00000005	2108071	TT	TT	TC	TT	TT	TT	TT	TT	TT	TC	TT	TT	TT	TT	TT	TT	TT	CC	TT	TT	TT	TC	TC	TT	TT	TT	TT	TT	TT	TT	TC	TT	TC	TT	TC	TT	TT	TT	TT	TT	TT	TC	TT	TT	TT	TT
SNP1054	A/T	GWHBCIQ00000005	2194267	AA	AA	AT	AA	AA	AA	AA	AA	AA	AA	AA	AA	AA	AA	AA	AA	TT	TT	TT	AT	TT	AT	TT	AA	AA	AA	AA	AA	AA	AA	AT	AT	AT	AA	AT	AT	TT	TT	TT	TT	TT	AT	TT	TT	TT	TT
SNP1055	G/C	GWHBCIQ00000005	2218886	GG	GG	GC	GG	GG	GG	GG	GG	GG	GG	GC	GG	GG	GG	GG	GG	GG	GG	GG	GG	GG	GG	GC	GG	GG	GG	GG	GG	GG	GG	GG	GG	GG	GG	GG	GG	GG	GG	GG	GG	GG	GG	GG	GG	GG	GG
SNP1056	G/A	GWHBCIQ00000005	2218934	GG	GA	GA	GG	GG	GG	GG	GG	GG	GG	GA	GG	GG	GG	GG	GG	GG	GG	GG	GG	GG	GA	GA	GG	GG	GG	GG	GG	GG	GG	GA	GA	GA	GG	GA	GG	GG	GG	GG	GG	GG	GG	GG	GG	GG	GG
SNP1057	A/G	GWHBCIQ00000005	2218946	AA	AG	AG	AA	AA	AA	AA	AA	AG	AA	AG	AA	AA	AA	AA	AA	AA	AA	AA	AA	AA	AA	AG	AA	AA	AA	AA	AA	AA	AA	AA	AA	AA	AA	AA	AA	AA	AA	AA	AA	AA	AA	AA	AA	AA	AA
SNP1058	G/C	GWHBCIQ00000005	2218990	GG	GC	GC	GG	GG	GG	GG	GG	GC	GG	GC	GG	GG	GG	GG	GG	GG	GG	GG	GG	GG	GG	GC	GG	GG	GG	GG	GG	GG	GG	GG	GG	GG	GG	GG	GG	GG	GG	GG	GG	GG	GG	GG	GG	GG	GG
SNP1059	A/T	GWHBCIQ00000005	2219012	AA	AT	AT	AA	AA	AT	AT	AA	AT	AT	AT	AA	AA	AA	AA	AA	AA	AA	AA	AA	AA	AA	AT	AA	AA	AA	AA	AA	AA	AA	AA	AA	AA	AA	AA	AA	AA	AA	AA	AA	AA	AA	AA	AA	AA	AA
SNP1060	T/G	GWHBCIQ00000005	2219030	TT	TG	TG	TT	TT	TG	TG	TG	TG	TG	TG	TT	TT	TT	TT	TT	TT	TT	TT	TT	TT	TT	TG	TT	TT	TT	TT	TT	TT	TT	TT	TT	TT	TT	TT	TT	TT	TT	TT	TT	TT	TT	TT	TT	TT	TT
SNP1061	A/G	GWHBCIQ00000005	2219032	AA	AG	AG	AA	AA	AG	AG	AG	AG	AG	AG	AA	AA	AA	AA	AA	AA	AA	AA	AA	AA	AA	AG	AA	AA	AA	AA	AA	AA	AA	AA	AA	AA	AA	AA	AA	AA	AA	AA	AA	AA	AA	AA	AA	AA	AA
SNP1062	A/G	GWHBCIQ00000005	2219056	AA	AG	AG	AA	AA	AG	AG	AG	AG	AA	AG	AA	AA	AA	AA	AA	AA	AA	AA	AA	AA	AA	AG	AA	AA	AA	AA	AA	AA	AA	AA	AA	AA	AA	AA	AA	AA	AA	AA	AA	AA	AA	AA	AA	AA	AA
SNP1063	T/C	GWHBCIQ00000005	2219060	TT	TC	TC	TT	TT	TC	TC	TC	TC	TT	TC	TT	TT	TT	TT	TT	TT	TT	TT	TT	TT	TC	TC	TT	TT	TT	TT	TT	TT	TT	TC	TC	TC	TT	TC	TT	TT	TT	TT	TT	TT	TC	TT	TT	TT	TT
SNP1064	C/G	GWHBCIQ00000005	2281743	CC	CC	CG	CC	CC	CC	CC	CC	CC	CC	CC	CC	CC	CC	CC	CC	CC	CC	CC	CC	CC	CG	CG	CC	CC	CC	CC	CC	CC	CC	CG	CG	CG	CC	CG	CC	CC	CC	CC	CC	CC	CG	CC	CC	CC	CC
SNP1065	T/C	GWHBCIQ00000005	2281772	TT	TT	TC	TT	TT	TT	TT	TT	TT	TT	TT	TT	TT	TT	TT	TT	TT	TT	TT	TT	TT	TC	TC	TT	TT	TT	TT	TT	TT	TT	TC	TC	TC	TT	TC	TT	TT	TT	TT	TT	TT	TC	TT	TT	TT	TT
SNP1066	G/C	GWHBCIQ00000005	2281891	GG	GC	GC	GG	GG	GC	GG	GC	GG	GG	GG	GG	GG	GG	GG	GG	GG	GG	GG	GC	GG	GC	GC	GG	GG	GG	GG	GG	GG	GG	GC	GC	GC	GG	GC	GG	GG	GG	GG	GG	GG	GC	GG	GG	GG	GG
SNP1067	C/A	GWHBCIQ00000005	2386733	CC	CA	CA	CC	CC	CA	CC	CC	CC	CC	CC	CC	CC	CC	CC	CC	CC	CC	CC	CA	CC	CA	CA	CC	CC	CC	CC	CC	CC	CC	CA	CA	CC	CC	CC	CC	CC	CC	CC	CC	CC	CC	CC	CC	CC	CC
SNP1068	T/C	GWHBCIQ00000005	2461614	TT	TT	TC	TT	TT	TT	TT	TC	TT	TT	TT	TT	TT	TT	TT	TT	TT	TT	TT	TT	TT	TC	TC	TT	TT	TT	TT	TT	TT	TT	TC	TC	TC	TT	TC	TT	TT	TT	TT	TT	TT	TC	TT	TT	TT	TT
SNP1069	T/C	GWHBCIQ00000005	2476676	TT	TT	TC	TT	TT	TT	TT	TT	TT	TT	TT	TT	TT	TT	TT	TT	TT	TT	TT	TT	TT	TT	TC	TT	TT	TT	TT	TT	TT	TT	TC	TT	TT	TT	TT	TT	TT	TT	TT	TT	TT	TC	TT	TT	TT	TT
SNP1070	C/T	GWHBCIQ00000005	2476778	CC	CC	CT	CC	CC	CT	CC	CC	CC	CC	CC	CC	CC	CC	CC	CC	CC	CC	CC	CC	CC	CC	CT	CC	CC	CC	CC	CC	CC	CC	CT	CC	CC	CC	CC	CC	CC	CC	CC	CC	CC	CT	CC	CC	CC	CC
SNP1071	C/A	GWHBCIQ00000005	2476823	CC	CC	CA	CC	CC	CA	CC	CC	CC	CC	CC	CC	CC	CC	CC	CC	CC	CC	CC	CC	CC	CC	CA	CC	CC	CC	CC	CC	CC	CC	CA	CC	CC	CC	CC	CC	CC	CC	CC	CA	CC	CA	CC	CC	CC	CC
SNP1072	T/C	GWHBCIQ00000005	2535300	TT	TT	TT	TT	TT	TT	TT	TT	TT	TT	TT	TT	TT	TT	TT	TT	TT	CC	TC	TT	TT	TC	TC	TT	TT	TT	TT	TT	TT	TT	TC	TT	TC	TT	TT	CC	TC	TT	TC	TT	CC	TC	TT	TT	TT	TT
SNP1073	C/T	GWHBCIQ00000005	2658463	CC	CC	CT	CC	CC	CT	CC	CC	CC	CT	CC	CC	CC	CC	CC	CC	CC	CC	CC	CC	CC	CT	CT	CC	CC	CC	CC	CC	CC	CC	CT	CT	CT	CC	CT	CC	CC	CC	CC	CC	CC	CT	CC	CC	CC	CC
SNP1074	T/C	GWHBCIQ00000005	2658526	TT	TT	TC	TT	TT	TT	TT	TT	TT	TC	TT	TT	TT	TT	TT	TT	TT	TT	TT	TT	TT	TT	TC	TT	TT	TT	TT	TT	TT	TT	TT	TT	TT	TT	TT	TT	TT	TT	TT	TT	TT	TT	TT	TT	TT	TT
SNP1075	A/G	GWHBCIQ00000005	2658622	AA	AA	AG	AA	AA	AA	AA	AA	AA	AG	AA	AA	AA	AA	AA	AA	AA	AA	AA	AA	AA	AA	AG	AA	AA	AA	AA	AA	AA	AA	AA	AA	AA	AA	AA	AA	AA	AA	AA	AA	AA	AA	AA	AA	AA	AA
SNP1076	T/A	GWHBCIQ00000005	3675439	TT	TT	TT	TT	TT	TT	TT	TT	TT	TT	TT	TT	TT	TT	TT	TT	AA	AA	AA	TA	AA	TA	TA	TT	TT	TT	TT	TT	TT	TT	TA	TT	TA	TT	TA	AA	AA	TT	AA	TA	TA	TA	TA	AA	AA	AA
SNP1077	G/A	GWHBCIQ00000005	3847697	GG	GG	GG	GG	GG	GG	GG	GG	GG	GG	GG	GG	GG	GG	GG	GG	GA	GG	GA	GG	GG	GG	GG	GG	GG	GG	GG	GG	GG	GG	GG	GG	GG	GG	GG	GG	GG	GG	GG	GA	GG	GG	GA	GG	GG	AA
SNP1078	G/A	GWHBCIQ00000005	3874758	GG	GA	GA	GG	GA	GA	GA	GG	GG	GG	GG	GG	GG	GG	GG	GG	GG	GG	GG	GA	GG	GA	GA	GG	GG	GG	GG	GG	GG	GG	GA	GA	GG	GG	GA	GG	GG	GG	GG	GG	GG	GA	GG	GG	GG	GG
SNP1079	T/C	GWHBCIQ00000005	3874892	TT	TC	TC	TT	TT	TT	TT	TT	TT	TT	TT	TT	TT	TT	TT	TT	TT	TT	TT	TC	TT	TT	TC	TT	TT	TT	TT	TT	TT	TT	TT	TT	TT	TT	TT	TT	TT	TT	TT	TT	TT	TT	TT	TT	TT	TT
SNP1080	A/G	GWHBCIQ00000005	3874931	AA	AG	AG	AA	AA	AA	AA	AA	AA	AA	AA	AA	AA	AA	AA	AA	AA	AA	AA	AG	AA	AA	AG	AA	AA	AA	AA	AA	AA	AA	AA	AA	AA	AA	AA	AA	AA	AA	AA	AA	AA	AA	AA	AA	AA	AA
SNP1081	C/T	GWHBCIQ00000005	3992474	CC	CC	CT	CC	CC	CC	CC	CC	CC	CT	CC	CC	CC	CC	CC	CC	CT	TT	CC	CC	CC	CT	CT	CC	CC	CC	CC	CC	CC	CC	CT	CT	CT	CC	CT	CT	CC	CC	CC	CC	CT	CT	CC	CC	CC	CC
SNP1082	T/A	GWHBCIQ00000005	4138482	TT	TT	TT	TT	TT	TT	TT	TT	TT	TT	TT	TT	TT	TT	TT	TT	AA	AA	TA	TA	TT	TT	TA	TT	TT	TT	TT	TT	TT	TT	TT	TT	TT	TT	TT	TT	TA	TA	TA	TA	TA	TA	TA	TA	AA	AA
SNP1083	A/C	GWHBCIQ00000005	4141885	AA	AA	AC	AA	AA	AA	AA	AA	AA	AC	AC	AA	AA	AA	AA	AA	CC	CC	CC	AC	CC	AC	CC	AA	AA	AA	AA	AA	AA	AA	AC	AC	AC	AA	AC	CC	CC	CC	CC	AC	CC	CC	CC	CC	CC	CC
SNP1084	G/A	GWHBCIQ00000005	4238254	GA	GA	GG	GG	GG	GA	GG	GG	GG	GG	GG	GG	GG	GG	GG	GG	GG	GG	GG	GG	GG	GG	GA	GG	GG	GG	GG	GG	GG	GG	GA	GG	GG	GG	GG	GG	GG	GG	GG	GG	GG	GG	GG	GG	GG	GG
SNP1085	T/G	GWHBCIQ00000005	5068179	TT	TT	TT	TT	TT	TT	TT	TT	TT	TT	TT	TT	TT	TT	TT	TT	GG	TG	TG	TG	TG	TG	GG	TT	TT	TT	TT	TT	TT	TT	GG	TG	TG	TT	TG	TG	TT	TT	TG	TG	TG	TG	TG	TG	TG	TG
SNP1086	T/C	GWHBCIQ00000005	5068241	TT	TT	TC	TT	TT	TT	TT	TT	TT	TT	TT	TT	TT	TT	TT	TT	CC	TC	TC	TC	TC	TC	CC	TT	TT	TT	TT	TT	TT	TT	CC	TC	TC	TT	TC	TC	TT	TT	TC	TC	TC	TC	TC	TC	TC	TC
SNP1087	A/G	GWHBCIQ00000005	6523094	AA	AG	AG	AA	AA	AA	AA	AA	AA	AA	AG	AA	AA	AA	AA	AA	AA	AA	AA	AG	AA	AA	AG	AA	AA	AA	AA	AA	AA	AA	AA	AA	AA	AA	AA	AA	AA	AA	AA	AA	AA	AA	AA	AA	AA	AA
SNP1088	A/G	GWHBCIQ00000005	6671965	GG	AA	GG	GG	GG	GG	GG	AA	GG	GA	GA	AA	AA	AA	GG	GG	AA	AA	GA	GA	AA	GA	GA	GG	GG	GG	GG	GG	AA	AA	GA	GA	GA	AA	GA	AA	AA	AA	GA	AA	GA	AA	GA	GA	GG	AA
SNP1089	C/A	GWHBCIQ00000005	6769252	CC	CA	CA	CA	CA	CA	CA	CA	CC	CA	CA	CC	CC	CC	CC	CC	CC	CC	CC	CA	CC	CA	CA	CC	CC	CC	CC	CC	CC	CC	CA	CA	CA	CC	CA	CC	CC	CC	CC	CC	CC	CA	CC	CC	CC	CA
SNP1090	T/C	GWHBCIQ00000005	6769263	TT	TC	TC	TC	TC	TC	TC	TC	TT	TC	TC	TT	TT	TT	TT	TT	TT	TT	TT	TC	TT	TC	TC	TT	TT	TT	TT	TT	TT	TT	TC	TC	TC	TT	TC	TT	TT	TT	TT	TT	TT	TC	TT	TT	TT	TC
SNP1091	A/G	GWHBCIQ00000005	6769267	AA	AG	AG	AG	AG	AG	AG	AG	AA	AG	AG	AA	AA	AA	AA	AA	AA	AA	AA	AG	AA	AA	AG	AA	AA	AA	AA	AA	AA	AA	AG	AA	AA	AA	AA	AA	AA	AA	AA	AA	AA	AA	AA	AA	AA	AA
SNP1092	G/A	GWHBCIQ00000005	6769295	GG	GA	GA	GA	GA	GA	GA	GA	GG	GA	GA	GG	GG	GG	GG	GG	GG	GG	GG	GA	GG	GA	GA	GG	GG	GG	GG	GG	GG	GG	GA	GA	GA	GG	GA	GG	GG	GG	GG	GG	GG	GA	GG	GG	GG	GG
SNP1093	G/A	GWHBCIQ00000005	7092606	GG	GA	GA	GG	GG	GA	GG	GG	GG	GA	GG	GG	GG	GG	GG	GG	GG	GG	GG	GG	GG	GG	GA	GG	GG	GG	GG	GG	GG	GG	GG	GG	GG	GG	GG	GG	GG	GG	GG	GG	GG	GG	GG	GG	GG	GG
SNP1094	C/T	GWHBCIQ00000005	7092647	CC	CC	CT	CC	CC	CT	CC	CC	CC	CT	CC	CC	CC	CC	CC	CC	CC	CC	CC	CT	CC	CT	CT	CC	CC	CC	CC	CC	CC	CC	CT	CT	CT	CC	CT	CC	CC	CC	CC	CC	CC	CT	CC	CC	CC	CC
SNP1095	G/A	GWHBCIQ00000005	7454643	GG	GG	GA	GG	GG	GG	GG	GG	GG	GA	GG	GG	GG	GG	GG	GG	GG	GG	GG	GA	GG	GA	GA	GG	GG	GG	GG	GG	GG	GG	GA	GA	GA	GG	GA	GG	GG	GG	GG	GG	GG	GA	GG	GG	GG	GG
SNP1096	C/T	GWHBCIQ00000005	7454680	CC	CC	CT	CC	CC	CC	CC	CC	CC	CT	CC	CC	CC	CC	CC	CC	CC	CC	CC	CT	CC	CC	CT	CC	CC	CC	CC	CC	CC	CC	CC	CC	CC	CC	CC	CC	CC	CC	CC	CC	CC	CC	CC	CC	CC	CC
SNP1097	T/A	GWHBCIQ00000005	7454702	TT	TT	TA	TT	TT	TT	TT	TT	TT	TA	TT	TT	TT	TT	TT	TT	TT	TT	TT	TA	TT	TA	TA	TT	TT	TT	TT	TT	TT	TT	TA	TA	TA	TT	TA	TT	TT	TT	TT	TT	TT	TA	TT	TT	TT	TT
SNP1098	A/T	GWHBCIQ00000005	7454733	AA	AA	AT	AA	AA	AA	AA	AA	AA	AT	AA	AA	AA	AA	AA	AA	AA	AA	AA	AT	AA	AT	AT	AA	AA	AA	AA	AA	AA	AA	AT	AT	AT	AA	AT	AA	AA	AA	AA	AA	AA	AT	AA	AA	AA	AA
SNP1099	C/G	GWHBCIQ00000005	7454734	CC	CC	CG	CC	CC	CC	CC	CC	CC	CG	CC	CC	CC	CC	CC	CC	CC	CC	CC	CG	CC	CG	CG	CC	CC	CC	CC	CC	CC	CC	CG	CG	CG	CC	CG	CC	CC	CC	CC	CC	CC	CG	CC	CC	CC	CC
SNP1100	C/T	GWHBCIQ00000005	7927812	CC	CC	CC	CC	CC	CC	CC	CC	CC	CC	CC	CC	CC	CC	CC	CC	CC	CC	CC	CC	CC	CT	CT	CC	CC	CC	CC	CC	CC	CC	CT	CT	CC	CC	CT	CC	CC	CT	CT	CT	CC	CC	CC	CC	CC	CC
SNP1101	G/A	GWHBCIQ00000005	7927813	GG	GG	GG	GG	GG	GG	GG	GG	GG	GG	GG	GG	GG	GG	GG	GG	GG	GG	GG	GG	GG	GG	GG	GG	GG	GG	GG	GG	GG	GG	GG	GG	GG	GG	GG	GG	GG	GA	GA	GA	GG	GG	GG	GG	GG	GG
SNP1102	T/G	GWHBCIQ00000005	8412436	TT	TT	TG	TT	TT	TT	TT	TT	TT	TG	TT	TT	TT	TT	TT	TT	TT	TT	TT	TT	TT	TG	TT	TT	TT	TT	TT	TT	TT	TT	TG	TG	TG	TT	TG	TT	TT	TT	TT	TT	TT	TT	TT	TT	TT	TT
SNP1103	A/C	GWHBCIQ00000005	8412438	AA	AA	AC	AA	AA	AA	AA	AA	AA	AC	AA	AA	AA	AA	AA	AA	AA	AA	AA	AA	AA	AC	AA	AA	AA	AA	AA	AA	AA	AA	AC	AC	AC	AA	AC	AA	AA	AA	AA	AA	AA	AA	AA	AA	AA	AA
SNP1104	T/C	GWHBCIQ00000005	8412444	TT	TT	TC	TT	TT	TT	TT	TT	TT	TC	TT	TT	TT	TT	TT	TT	TT	TT	TT	TT	TT	TC	TT	TT	TT	TT	TT	TT	TT	TT	TC	TC	TC	TT	TC	TT	TT	TT	TT	TT	TT	TT	TT	TT	TT	TT
SNP1105	C/T	GWHBCIQ00000005	8617598	CC	CC	CT	CC	CC	CC	CC	CC	CC	CC	CC	CC	CC	CC	CC	CC	TT	TT	TT	CT	TT	CT	CT	CC	CC	CC	CC	CC	CC	CC	CT	CT	CT	CC	CT	CT	TT	TT	TT	TT	TT	TT	TT	TT	TT	TT
SNP1106	T/C	GWHBCIQ00000005	8617632	TT	TT	TT	TT	TT	TT	TT	TT	TT	TT	TT	TT	TT	TT	TT	TT	CC	CC	CC	TC	CC	TC	TC	TT	TT	TT	TT	TT	TT	TT	TC	TC	TC	TT	TC	TC	CC	CC	CC	CC	CC	TC	CC	CC	CC	CC
SNP1107	C/T	GWHBCIQ00000005	8617739	CC	CC	CC	CC	CC	CC	CC	CC	CC	CC	CC	CC	CC	CC	CC	CC	TT	TT	TT	CT	TT	CT	CT	CC	CC	CC	CC	CC	CC	CC	CT	CT	CT	CC	CT	CT	TT	TT	TT	TT	TT	TT	TT	TT	TT	TT
SNP1108	C/T	GWHBCIQ00000005	8617754	CC	CC	CT	CC	CC	CC	CC	CC	CC	CC	CC	CC	CC	CC	CC	CC	TT	TT	TT	CT	TT	CT	CT	CC	CC	CC	CC	CC	CC	CC	CT	CT	CT	CC	CT	CT	TT	TT	TT	TT	TT	TT	TT	TT	TT	TT
SNP1109	A/T	GWHBCIQ00000005	8701634	AA	AA	AT	AA	AA	AA	AA	AA	AA	AT	AA	AA	AA	AA	AA	AA	AA	AA	AA	AA	AA	AT	AT	AA	AA	AA	AA	AA	AA	AA	AT	AT	AT	AA	AT	AA	AA	AA	AA	AA	AA	AT	AA	AA	AA	AA
SNP1110	T/C	GWHBCIQ00000005	8701723	TT	TT	TC	TT	TT	TT	TT	TT	TT	TC	TT	TT	TT	TT	TT	TT	TT	TT	TT	TT	TT	TC	TC	TT	TT	TT	TT	TT	TT	TT	TC	TC	TC	TT	TC	TT	TT	TT	TT	TT	TT	TC	TT	TT	TT	TT
SNP1111	T/C	GWHBCIQ00000005	8701743	TT	TT	TC	TT	TT	TT	TT	TT	TT	TC	TT	TT	TT	TT	TT	TT	TT	TT	TT	TT	TT	TT	TC	TT	TT	TT	TT	TT	TT	TT	TC	TT	TT	TT	TT	TT	TT	TT	TT	TT	TT	TT	TT	TT	TT	TT
SNP1112	C/T	GWHBCIQ00000005	8917364	CC	CC	CT	CC	CC	CC	CC	CC	CC	CT	CC	CC	CC	CC	CC	CC	CC	CC	CC	CC	CC	CC	CT	CC	CC	CC	CC	CC	CC	CC	CT	CC	CC	CC	CC	CC	CC	CC	CC	CC	CC	CC	CC	CC	CC	CC
SNP1113	A/T	GWHBCIQ00000005	8917377	AA	AA	AT	AA	AA	AA	AA	AA	AA	AT	AA	AA	AA	AA	AA	AA	AA	AA	AA	AA	AA	AA	AT	AA	AA	AA	AA	AA	AA	AA	AT	AA	AA	AA	AA	AA	AA	AA	AA	AA	AA	AA	AA	AA	AA	AA
SNP1114	A/G	GWHBCIQ00000005	8917378	AA	AA	AG	AA	AA	AA	AA	AA	AA	AG	AA	AA	AA	AA	AA	AA	AA	AA	AA	AA	AA	AA	AG	AA	AA	AA	AA	AA	AA	AA	AG	AA	AA	AA	AA	AA	AA	AA	AA	AA	AA	AA	AA	AA	AA	AA
SNP1115	G/A	GWHBCIQ00000005	8917381	GG	GG	GA	GG	GG	GG	GG	GG	GG	GA	GG	GG	GG	GG	GG	GG	GG	GG	GG	GG	GG	GA	AA	GG	GG	GG	GG	GG	GG	GG	AA	GA	GA	GG	GA	GG	GG	GG	GA	AA	GG	GA	GA	AA	GA	AA
SNP1116	C/T	GWHBCIQ00000005	8917420	CC	CC	CC	CC	CC	CC	CC	CC	CC	CC	CC	CC	CC	CC	CC	CC	CC	CC	CC	CC	CC	CT	CT	CC	CC	CC	CC	CC	CC	CC	CT	CT	CT	CC	CT	CC	CC	CC	CT	TT	CC	CC	CT	TT	CT	TT
SNP1117	A/G	GWHBCIQ00000005	8948918	AA	AA	AG	AA	AA	AA	AA	AA	AA	AA	AG	AA	AA	AA	AA	AA	AA	AA	AA	AA	AA	AA	AG	AA	AA	AA	AA	AA	AA	AA	AA	AA	AA	AA	AA	AA	AA	AA	AA	AA	AA	AA	AA	AA	AA	AA
SNP1118	A/G	GWHBCIQ00000005	8984987	AA	AA	AA	AA	AA	AA	AA	AA	AA	AA	AA	AA	AA	AA	AA	AA	AA	GG	GG	AA	GG	AA	AA	AA	AA	AA	AA	AA	AA	AA	AA	AA	AA	AA	AA	AG	AG	AG	AG	AA	AG	AG	AA	AA	AA	AA
SNP1119	G/A	GWHBCIQ00000005	8985199	GG	AG	GG	GG	GG	GG	GG	GG	GG	GG	GG	GG	GG	GG	GG	GG	AA	AA	AA	AG	AA	AG	AA	AA	AA	AA	AA	AA	GG	GG	AG	AG	AG	AG	AG	AG	AA	AG	AA	AA	AA	AA	AA	AA	AA	AA
SNP1120	G/A	GWHBCIQ00000005	9090384	GG	GG	GG	GG	GG	GG	GG	GG	GG	GG	GG	GG	GG	GG	GG	GG	AA	AA	AA	GA	AA	GA	AA	GG	GG	GG	GG	GG	GG	GG	GA	GA	GA	GG	GA	AA	AA	AA	AA	AA	AA	AA	AA	AA	AA	GA
SNP1121	A/G	GWHBCIQ00000005	9300247	AA	AG	AG	AA	AG	AG	AA	AA	AA	AA	AG	AA	AG	AA	AA	AA	AA	AA	AA	AG	AG	AA	AG	AA	AA	AA	AA	AA	AA	AA	AA	AA	AA	AA	AA	AA	AA	AA	AA	AA	AA	AA	AA	AA	AA	AA
SNP1122	G/A	GWHBCIQ00000005	9300255	GG	GA	GA	GG	GA	GA	GG	GG	GG	GG	GA	GG	GA	GG	GG	GG	GG	GG	GG	GA	GA	GG	GA	GG	GG	GG	GG	GG	GG	GG	GG	GG	GG	GG	GG	GG	GG	GG	GG	GG	GG	GG	GG	GG	GG	GG
SNP1123	T/G	GWHBCIQ00000005	9300323	TT	TT	TT	TT	TT	TT	TT	TT	TT	TT	TT	TT	TT	TT	TT	TT	TG	GG	TT	TG	TT	TG	TG	TT	TT	TT	TT	TT	TT	TT	TG	TG	TG	TT	TG	GG	TG	TT	TG	TT	TG	TT	TG	TG	GG	TG
SNP1124	G/A	GWHBCIQ00000005	9300346	GG	GG	GA	GG	GG	GG	GG	GG	GG	GG	GA	GG	GG	GG	GG	GG	GG	GG	GG	GG	GG	GA	GA	GG	GG	GG	GG	GG	GG	GG	GA	GA	GA	GG	GA	GG	GG	GG	GG	GG	GG	GG	GG	GG	GG	GG
SNP1125	T/C	GWHBCIQ00000005	9456526	TT	TC	TC	TT	TT	TC	TC	TC	TT	TT	TC	TT	TT	TT	TT	TT	TT	TT	TT	TT	TT	TT	TT	TT	TT	TT	TT	TT	TT	TT	TT	TT	TT	TT	TT	TT	TT	TT	TT	TT	TT	TT	TT	TT	TT	TT
SNP1126	A/G	GWHBCIQ00000005	9456556	AA	AG	AG	AA	AA	AG	AG	AG	AA	AA	AG	AA	AA	AA	AA	AA	AA	AA	AA	AA	AA	AA	AA	AA	AA	AA	AA	AA	AA	AA	AA	AA	AA	AA	AA	AA	AA	AA	AA	AA	AA	AA	AA	AA	AA	AA
SNP1127	A/C	GWHBCIQ00000005	9456560	AA	AC	AC	AA	AA	AC	AC	AC	AA	AA	AC	AA	AA	AA	AA	AA	AA	AA	AA	AA	AA	AA	AA	AA	AA	AA	AA	AA	AA	AA	AA	AA	AA	AA	AA	AA	AA	AA	AA	AA	AA	AA	AA	AA	AA	AA
SNP1128	A/G	GWHBCIQ00000005	9456568	AA	AG	AG	AA	AA	AG	AG	AG	AA	AA	AG	AA	AA	AA	AA	AA	AA	AA	AA	AA	AA	AA	AA	AA	AA	AA	AA	AA	AA	AA	AA	AA	AA	AA	AA	AA	AA	AA	AA	AA	AA	AA	AA	AA	AA	AA
SNP1129	A/G	GWHBCIQ00000005	9456589	AA	AG	AG	AA	AA	AG	AG	AG	AA	AG	AG	AA	AA	AA	AA	AA	AA	AA	AA	AA	AA	AA	AA	AA	AA	AA	AA	AA	AA	AA	AA	AA	AA	AA	AA	AA	AA	AA	AA	AA	AA	AA	AA	AA	AA	AA
SNP1130	G/T	GWHBCIQ00000005	9456591	GG	GT	GT	GG	GG	GT	GT	GT	GG	GT	GT	GG	GG	GG	GG	GG	GG	GG	GG	GG	GG	GG	GG	GG	GG	GG	GG	GG	GG	GG	GG	GG	GG	GG	GG	GG	GG	GG	GG	GG	GG	GG	GG	GG	GG	GG
SNP1131	C/G	GWHBCIQ00000005	9456596	CC	CG	CG	CC	CC	CG	CG	CG	CC	CG	CG	CC	CC	CC	CC	CC	CC	CC	CC	CC	CC	CG	CG	CC	CC	CC	CC	CC	CC	CC	CG	CG	CG	CC	CG	CC	CC	CC	CC	CC	CC	CC	CC	CC	CC	CC
SNP1132	C/T	GWHBCIQ00000005	9754367	CC	CC	CT	CC	CC	CC	CC	CC	CC	CC	CC	CC	CC	CC	CC	CC	CC	CC	CC	CC	CC	CT	CT	CC	CC	CC	CC	CC	CC	CC	CT	CT	CT	CC	CT	CC	CC	CC	CC	CC	CC	CT	CC	CC	CC	CC
SNP1133	T/A	GWHBCIQ00000005	9754413	TT	TT	TA	TT	TT	TT	TT	TT	TT	TT	TT	TT	TT	TT	TT	TT	TT	TT	TT	TT	TT	TA	TA	TT	TT	TT	TT	TT	TT	TT	TA	TA	TA	TT	TA	TT	TT	TT	TT	TT	TT	TA	TT	TT	TT	TT
SNP1134	G/C	GWHBCIQ00000005	10099817	GG	GC	GC	GG	GG	GG	GG	GG	GG	GC	GG	GG	GG	GG	GG	GG	GG	GG	GG	GC	GC	GG	GC	GG	GG	GG	GG	GG	GG	GG	GG	GG	GG	GG	GG	GG	GG	GG	GG	GG	GG	GG	GG	GG	GG	GG
SNP1135	A/G	GWHBCIQ00000005	10099824	AA	AG	AG	AA	AA	AA	AA	AA	AA	AG	AA	AA	AA	AA	AA	AA	AA	AA	AA	AG	AG	AG	AG	AA	AA	AA	AA	AA	AA	AA	AG	AG	AG	AA	AG	AA	AA	AA	AA	AA	AA	AA	AA	AA	AA	AA
SNP1136	T/G	GWHBCIQ00000005	10099836	TT	TG	TG	TT	TT	TT	TT	TT	TT	TG	TT	TT	TT	TT	TT	TT	TT	TT	TT	TG	TG	TG	TG	TT	TT	TT	TT	TT	TT	TT	TG	TG	TG	TT	TG	TT	TT	TT	TT	TT	TT	TT	TT	TT	TT	TT
SNP1137	A/C	GWHBCIQ00000005	10099994	AA	AA	AC	AA	AA	AA	AA	AA	AA	AC	AA	AA	AA	AA	AA	AA	CC	CC	CC	AC	CC	AC	AC	AA	AA	AA	AA	AA	AA	AA	AC	AC	AC	AA	AC	CC	CC	CC	CC	CC	CC	CC	AC	CC	CC	CC
SNP1138	C/T	GWHBCIQ00000005	10539504	CC	CC	CT	CC	CC	CC	CC	CC	CC	CT	CC	CC	CC	CC	CC	CC	CC	CC	CC	CT	CC	CT	CT	CC	CC	CC	CC	CC	CC	CC	CT	CT	CC	CC	CT	CC	CC	CC	CC	CC	CC	CT	CC	CC	CC	CC
SNP1139	T/G	GWHBCIQ00000005	10539549	TT	TT	TG	TT	TT	TT	TT	TT	TT	TG	TT	TT	TT	TT	TT	TT	TT	TT	TT	TT	TT	TT	TT	TT	TT	TT	TT	TT	TT	TT	TT	TT	TT	TT	TT	TT	TT	TT	TT	TT	TT	TT	TT	TT	TT	TT
SNP1140	T/C	GWHBCIQ00000005	10539564	TT	TT	TC	TT	TT	TT	TT	TT	TT	TC	TT	TT	TT	TT	TT	TT	TT	TT	TT	TT	TT	TT	TT	TT	TT	TT	TT	TT	TT	TT	TT	TT	TT	TT	TT	TT	TT	TT	TT	TT	TT	TT	TT	TT	TT	TT
SNP1141	C/G	GWHBCIQ00000005	10539598	CC	CC	CC	CC	CC	CC	CC	CC	CC	CC	CC	CC	CC	CC	CC	CC	CC	CC	CC	CG	CC	CC	CC	CC	CC	CC	CC	CC	CC	CC	CC	CC	CC	CC	CC	CG	CC	CC	CC	CC	CG	CC	CG	CG	CG	CG
SNP1142	T/G	GWHBCIQ00000005	10539606	TT	TT	TG	TT	TT	TT	TT	TT	TT	TG	TT	TT	TT	TT	TT	TG	TT	TT	TT	TG	TG	TT	TT	TT	TT	TT	TT	TT	TT	TT	TT	TT	TT	TT	TT	TT	TT	TT	TT	TT	TT	TT	TT	TT	TT	TT
SNP1143	A/G	GWHBCIQ00000005	10539609	AA	AA	AG	AA	AA	AA	AA	AA	AA	AG	AA	AA	AA	AA	AA	AG	AA	AA	AA	AG	AG	AA	AA	AA	AA	AA	AA	AA	AA	AA	AA	AA	AA	AA	AA	AA	AA	AA	AA	AA	AA	AA	AA	AA	AA	AA
SNP1144	T/C	GWHBCIQ00000005	10675900	TT	CC	CT	CC	CC	CC	TT	TT	TT	TT	CC	TT	TT	TT	TT	TT	TT	TT	TT	TT	TT	TT	CT	CC	CC	CC	CC	CC	CC	CC	CT	CT	CT	CC	CT	TT	TT	TT	TT	TT	TT	TT	TT	TT	TT	TT
SNP1145	A/T	GWHBCIQ00000005	10675902	AA	TT	TA	TT	TT	TT	AA	AA	AA	AA	TT	AA	AA	AA	AA	AA	AA	AA	AA	AA	AA	AA	TA	TT	TT	TT	TT	TT	TT	TT	TA	TA	TA	TT	TA	AA	AA	AA	AA	AA	AA	AA	AA	AA	AA	AA
SNP1146	G/A	GWHBCIQ00000005	10679561	GG	GG	GG	GG	GG	GG	GG	GG	GG	GG	GG	GG	GG	GG	GG	GG	AA	AA	AA	GA	AA	GA	GA	GG	GG	GG	GG	GG	GG	GG	GA	GA	GA	GG	GA	AA	AA	AA	AA	GA	AA	AA	AA	AA	AA	AA
SNP1147	T/C	GWHBCIQ00000005	10837069	TC	TC	TC	TT	TT	TC	TC	TT	TC	TC	TC	TT	TT	TT	TT	TT	TT	TT	TT	TT	TT	TT	TC	TT	TT	TT	TT	TT	TT	TT	TT	TT	TT	TT	TT	TT	TT	TT	TT	TT	TT	TT	TT	TT	TT	TT
SNP1148	C/A	GWHBCIQ00000005	10837085	CA	CA	CA	CC	CC	CA	CA	CC	CA	CA	CA	CC	CC	CC	CC	CC	CC	CC	CC	CC	CC	CC	CA	CC	CC	CC	CC	CC	CC	CC	CC	CC	CC	CC	CC	CC	CC	CC	CC	CC	CC	CC	CC	CC	CC	CC
SNP1149	C/T	GWHBCIQ00000005	10990748	CC	CC	CT	CC	CC	CC	CC	CC	CC	CC	CC	CC	CC	CC	CC	CC	CC	CC	CC	CC	CC	CT	CT	CC	CC	CC	CC	CC	CC	CC	CT	CT	CT	CC	CT	CC	CC	CC	CC	CC	CC	CT	CC	CC	CC	CC
SNP1150	G/C	GWHBCIQ00000005	10990776	GG	GG	GC	GG	GG	GG	GG	GG	GG	GG	GG	GG	GG	GG	GG	GG	GG	GG	GG	GG	GG	GC	GC	GG	GG	GG	GG	GG	GG	GG	GC	GC	GC	GG	GC	GG	GG	GG	GG	GG	GG	GC	GG	GG	GG	GG
SNP1151	A/C	GWHBCIQ00000005	11257545	AA	AA	AC	AA	AA	AC	AA	AA	AA	AC	AA	AA	AA	AA	AA	AA	AA	AA	AA	AA	AA	AC	AC	AA	AA	AA	AA	AA	AA	AA	AC	AC	AC	AA	AC	AA	AA	AA	AA	AA	AA	AC	AA	AA	AA	AA
SNP1152	T/C	GWHBCIQ00000005	11257791	TT	TT	TC	TT	TT	TT	TT	TT	TT	TC	TT	TT	TT	TT	TT	TT	TT	TT	TT	TT	TT	TC	TC	TT	TT	TT	TT	TT	TT	TT	TC	TC	TC	TT	TC	TT	TT	TT	TT	TT	TT	TC	TT	TT	TT	TT
SNP1153	A/C	GWHBCIQ00000005	11315766	AA	AA	AC	AA	AA	AC	AA	AC	AA	AC	AC	AA	AA	AA	AA	AA	AA	AA	AA	AC	AA	AA	AC	AA	AA	AA	AA	AA	AA	AA	AA	AA	AA	AA	AA	AA	AA	AA	AA	AA	AA	AA	AA	AA	AA	AA
SNP1154	C/T	GWHBCIQ00000005	11315778	CC	CC	CT	CC	CC	CT	CT	CT	CC	CT	CT	CC	CC	CC	CC	CC	CC	CC	CC	CT	CC	CC	CT	CC	CC	CC	CC	CC	CC	CC	CC	CC	CC	CC	CC	CC	CC	CC	CC	CC	CC	CC	CC	CC	CC	CC
SNP1155	T/A	GWHBCIQ00000005	11471683	TT	TT	TT	TT	TT	TT	TT	TT	TT	TA	TT	TT	TT	TT	TT	TT	TT	TT	TT	TT	TT	TA	TA	TT	TT	TT	TT	TT	TT	TT	TA	TA	TA	TT	TT	TT	TA	TT	TT	TA	AA	TA	TT	TA	TT	AA
SNP1156	C/T	GWHBCIQ00000005	11471857	CC	CT	CT	CT	CT	CT	CC	CC	CC	CC	CT	CC	CC	CC	CC	CC	CC	CC	CC	CT	CC	CT	TT	CC	CC	CC	CT	CC	CC	CC	CT	CT	CT	CC	CT	CC	CT	CC	CC	CT	TT	CT	CC	CT	CC	TT
SNP1157	A/T	GWHBCIQ00000005	11471870	AA	AT	AT	AT	AT	AT	AA	AA	AA	AA	AT	AA	AA	AA	AA	AA	AA	AA	AA	AT	AA	AA	AT	AA	AA	AA	AT	AA	AA	AA	AA	AA	AA	AA	AA	AA	AA	AA	AA	AA	AA	AA	AA	AA	AA	AA
SNP1158	A/G	GWHBCIQ00000005	11537406	AA	AA	AG	AA	AA	AA	AA	AA	AA	AA	AA	AA	AA	AA	AA	AA	AA	AA	AA	AA	GG	AG	AG	AA	AA	AA	AA	AA	AA	AA	AG	AG	AG	AA	AG	AG	AG	AA	AG	AA	GG	GG	AA	AG	AA	GG
SNP1159	T/C	GWHBCIQ00000005	11537470	CC	TC	CC	CC	CC	CC	TT	TT	TT	TT	TT	TT	TT	TT	TT	TT	TT	TT	TT	TT	CC	TC	TC	CC	CC	CC	CC	CC	TT	TT	TC	TC	TC	TT	TC	CC	TC	CC	TC	TC	CC	CC	TT	TC	CC	CC
SNP1160	T/G	GWHBCIQ00000005	11664186	GG	TT	GT	GG	GG	GG	GG	GG	GG	GT	TT	TT	GG	GG	GG	GG	TT	TT	TT	TT	TT	GT	GT	TT	TT	TT	TT	TT	TT	TT	GT	GT	GT	TT	GT	GG	GT	GG	GT	GG	GG	GT	GT	GG	GG	GG
SNP1161	T/G	GWHBCIQ00000005	11807990	TT	TT	TG	TT	TT	TT	GG	TT	TT	TG	GG	GG	TT	TT	TT	TT	GG	TT	TT	TG	GG	GG	TG	TT	TT	TT	TT	TT	TT	TT	TG	TG	TG	TT	TG	TG	TT	TG	TG	GG	TT	TT	TG	GG	GG	GG
SNP1162	G/T	GWHBCIQ00000005	11839893	GG	GG	GT	GG	GG	GT	GG	GG	GG	GG	GG	GG	GG	GG	GG	GG	GG	GG	GG	GG	GG	GT	GT	GG	GG	GG	GG	GG	GG	GG	GT	GT	GT	GG	GT	GG	GG	GG	GG	GG	GG	GG	GG	GG	GG	GG
SNP1163	A/G	GWHBCIQ00000005	11864882	AA	AA	AA	AA	AA	AA	AA	AA	AA	AA	AA	AA	AA	AA	AA	AA	AA	AA	AA	AA	AA	AG	AG	AA	AA	AA	AA	AA	AA	AA	AG	AG	AA	AA	AG	AA	AA	AA	AA	AA	AA	AG	AA	AA	AA	AA
SNP1164	A/C	GWHBCIQ00000005	11864946	AA	AA	AA	AA	AA	AA	AA	AA	AA	AA	AA	AA	AA	AA	AA	AA	AA	AA	AA	AA	AA	AC	AC	AA	AA	AA	AA	AA	AA	AA	AC	AC	AA	AA	AC	AA	AA	AA	AA	AA	AA	AC	AA	AA	AA	AA
SNP1165	A/G	GWHBCIQ00000005	11864967	AA	AA	AG	AA	AA	AA	AA	AA	AA	AA	AG	AA	AA	AA	AA	AA	AA	AA	AA	AA	AA	AG	AG	AA	AA	AA	AA	AA	AA	AA	AG	AG	AA	AA	AG	AA	AA	AA	AA	AA	AA	AG	AA	AA	AA	AA
SNP1166	G/C	GWHBCIQ00000005	11963402	GG	GG	GG	GG	GG	GG	GG	GG	GG	GG	GG	GG	GG	GG	GG	GG	GG	GG	GC	GC	GG	GC	GC	GG	GG	GG	GG	GG	GG	GG	GC	GC	GC	GG	GC	CC	GG	GG	GG	GC	GG	GG	GG	GG	GG	GC
SNP1167	C/A	GWHBCIQ00000005	11994740	CC	CC	CA	CC	CC	CA	CC	CC	CC	CA	CC	CC	CC	CC	CC	CC	CC	CC	CC	CA	CC	CC	CA	CC	CC	CC	CC	CC	CC	CC	CA	CC	CC	CC	CC	CC	CC	CC	CC	CC	CC	CC	CC	CC	CC	CC
SNP1168	C/T	GWHBCIQ00000005	11994769	CC	CC	CT	CC	CC	CT	CC	CC	CC	CT	CC	CC	CC	CC	CC	CC	CC	CC	CC	CT	CC	CC	CT	CC	CC	CC	CC	CC	CC	CC	CT	CC	CC	CC	CC	CC	CC	CC	CC	CC	CC	CC	CC	CC	CC	CC
SNP1169	A/G	GWHBCIQ00000005	12109839	AA	AA	AG	AA	AA	AA	AA	AA	AA	AG	AA	AA	AA	AA	AA	AA	AA	AA	AA	AG	AA	AG	AG	AA	AA	AA	AA	AA	AA	AA	AG	AG	AG	AA	AG	AA	AA	AA	AA	AA	AA	AA	AA	AA	AA	AA
SNP1170	G/A	GWHBCIQ00000005	12126713	GG	GG	GG	GG	GG	GG	GG	AA	AA	GA	AA	AA	AA	AA	AA	AA	GG	GG	GA	GA	GG	GA	GA	GG	GG	GG	GG	GG	GG	GG	GA	GG	GG	GG	GA	AA	GA	GA	GG	GG	GA	GA	AA	GA	GG	GG
SNP1171	A/G	GWHBCIQ00000005	12126727	AA	AA	AA	AA	AA	AA	AA	GG	GG	AG	GG	GG	GG	GG	GG	GG	AA	AA	AG	AG	AA	AG	AA	AA	AA	AA	AA	AA	AA	AA	AA	AA	AA	AA	AA	GG	AG	AG	AA	AA	AG	AG	GG	AG	AA	AA
SNP1172	C/T	GWHBCIQ00000005	12126747	CC	CC	CC	CC	CC	CC	CC	TT	TT	CT	TT	TT	TT	TT	TT	TT	CC	CC	CT	CT	CC	CT	CC	CC	CC	CC	CC	CC	CC	CC	CT	CC	CC	CC	CT	TT	CT	CT	CC	CC	CT	CT	TT	CT	CC	CC
SNP1173	G/C	GWHBCIQ00000005	12126820	GG	GG	GC	GG	GG	GG	GG	CC	CC	GC	CC	CC	CC	CC	CC	CC	GG	GG	GC	GC	GG	GC	GC	GG	GG	GG	GG	GG	GG	GG	GC	GC	GC	GG	GC	GC	GC	GC	GC	GC	GC	GC	CC	GC	GG	GG
SNP1174	C/T	GWHBCIQ00000005	12126846	CC	TC	TC	TC	TC	TC	TC	CC	CC	TC	CC	CC	CC	CC	CC	CC	TC	TC	TC	TC	TC	TC	TC	TC	TC	TC	TC	TC	TC	TC	TC	TC	TC	TC	TC	CC	TC	CC	CC	CC	CC	CC	CC	TC	CC	TC
SNP1175	T/A	GWHBCIQ00000005	12126861	TT	TT	TA	TT	TT	TT	TT	AA	AA	TA	AA	AA	AA	AA	AA	AA	TT	TT	TA	TA	TT	TA	TA	TT	TT	TT	TT	TT	TT	TT	TA	TA	TA	TT	TA	AA	TA	TA	TA	TA	TA	TA	AA	TA	TT	TT
SNP1176	G/A	GWHBCIQ00000005	12126880	GG	GG	GA	GG	GG	GG	GG	AA	AA	GA	AA	AA	AA	AA	AA	AA	GG	GG	GA	GA	GG	GA	GA	GG	GG	GG	GG	GG	GG	GG	GA	GA	GA	GG	GA	AA	GA	GA	GA	GA	GA	GA	AA	GA	GG	GG
SNP1177	C/T	GWHBCIQ00000005	12126888	CC	CC	CT	CC	CC	CC	CC	TT	TT	CT	TT	TT	TT	TT	TT	TT	CC	CC	CT	CT	CC	CT	CT	CC	CC	CC	CC	CC	CC	CC	CT	CT	CT	CC	CT	TT	CT	CT	CT	CT	CT	CT	TT	CT	CC	CC
SNP1178	A/G	GWHBCIQ00000005	12617911	AA	AA	AG	AA	AA	AA	AA	AA	AA	AG	AA	AA	AA	AA	AA	AA	AA	AA	AA	AA	AA	AA	AG	AA	AA	AA	AA	AA	AA	AA	AA	AA	AA	AA	AA	AA	AA	AA	AA	AA	AA	AA	AA	AA	AA	AA
SNP1179	C/G	GWHBCIQ00000005	12617935	CC	CC	CG	CC	CC	CC	CC	CC	CC	CG	CC	CC	CC	CC	CC	CC	CC	CC	CC	CC	CC	CC	CG	CC	CC	CC	CC	CC	CC	CC	CC	CC	CC	CC	CC	CC	CC	CC	CC	CC	CC	CC	CC	CC	CC	CC
SNP1180	G/T	GWHBCIQ00000005	12618067	GG	GG	GT	GG	GG	GG	GG	GG	GG	GT	GG	GG	GG	GG	GG	GG	GG	GG	GG	GG	GG	GT	GT	GG	GG	GG	GG	GG	GG	GG	GT	GT	GT	GG	GT	GG	GG	GG	GG	GG	GG	GT	GG	GG	GG	GG
SNP1181	T/A	GWHBCIQ00000005	12618072	TT	TT	TA	TT	TT	TT	TT	TT	TT	TA	TT	TT	TT	TT	TT	TT	TT	TT	TT	TT	TT	TA	TA	TT	TT	TT	TT	TT	TT	TT	TA	TA	TA	TT	TA	TT	TT	TT	TT	TT	TT	TA	TT	TT	TT	TT
SNP1182	C/T	GWHBCIQ00000005	12618104	CC	CC	CT	CC	CT	CC	CC	CC	CC	CT	CC	CC	CC	CC	CC	CC	CC	CC	CC	CC	CC	CC	CT	CC	CC	CC	CC	CC	CC	CC	CC	CC	CC	CC	CC	CC	CC	CC	CC	CC	CC	CC	CC	CC	CC	CC
SNP1183	C/T	GWHBCIQ00000005	12939174	CC	CC	CC	CC	CC	CC	CC	CC	CC	CC	CC	CC	CC	CC	CC	CC	TT	TT	TT	CT	TT	TT	TT	CC	CC	CC	CC	CC	CC	CC	CT	CT	CT	CC	CT	TT	TT	TT	TT	TT	TT	TT	TT	CT	TT	TT
SNP1184	C/T	GWHBCIQ00000005	12958010	CC	TT	CC	CC	CC	CC	CC	CC	CC	CC	CC	CC	CC	CC	CC	CC	CC	CC	CC	CT	CC	CT	CT	TT	TT	TT	TT	TT	TT	TT	CT	CT	CT	TT	CT	CC	CC	CC	CC	CC	CC	CC	CC	CT	CT	CC
SNP1185	A/G	GWHBCIQ00000005	12958027	AA	AA	AG	AA	AA	AA	AA	AG	AA	AA	AG	AA	AA	AA	AA	AA	AA	AA	AA	AG	AA	AA	AG	AA	AA	AA	AA	AA	AA	AA	AA	AA	AA	AA	AA	AA	AA	AA	AA	AA	AA	AA	AA	AA	AA	AA
SNP1186	T/A	GWHBCIQ00000005	12958039	TT	TT	TA	TT	TT	TT	TT	TA	TT	TT	TA	TT	TT	TT	TT	TT	TT	TT	TT	TA	TT	TT	TA	TT	TT	TT	TT	TT	TT	TT	TT	TT	TT	TT	TT	TT	TT	TT	TT	TT	TT	TT	TT	TT	TT	TT
SNP1187	A/G	GWHBCIQ00000005	12958041	AA	AA	AG	AA	AA	AA	AA	AG	AA	AA	AG	AA	AA	AA	AA	AA	AA	AA	AA	AG	AA	AA	AG	AA	AA	AA	AA	AA	AA	AA	AA	AA	AA	AA	AA	AA	AA	AA	AA	AA	AA	AA	AA	AA	AA	AA
SNP1188	T/A	GWHBCIQ00000005	12958058	TT	TT	TA	TT	TT	TT	TT	TA	TT	TT	TA	TT	TT	TT	TT	TT	TT	TT	TT	TA	TT	TT	TA	TT	TT	TT	TT	TT	TT	TT	TT	TT	TT	TT	TT	TT	TT	TT	TT	TT	TT	TT	TT	TT	TT	TT
SNP1189	T/C	GWHBCIQ00000005	12958066	TT	TT	TC	TT	TT	TT	TT	TC	TT	TT	TC	TT	TT	TT	TT	TT	TT	TT	TT	TC	TT	TT	TC	TT	TT	TT	TT	TT	TT	TT	TT	TT	TT	TT	TT	TT	TT	TT	TT	TT	TT	TT	TT	TT	TT	TT
SNP1190	C/T	GWHBCIQ00000005	12958070	CC	CC	CT	CC	CC	CC	CC	CT	CC	CC	CT	CC	CC	CC	CC	CC	CC	CC	CC	CT	CC	CT	CT	CC	CC	CC	CC	CC	CC	CC	CT	CT	CT	CC	CT	CC	CC	CC	CC	CC	CC	CC	CC	CC	CC	CC
SNP1191	C/T	GWHBCIQ00000005	13071234	CC	CC	CT	CC	CC	CC	CC	CC	CC	CC	CC	CC	CC	CC	CC	CC	CC	CC	CC	CC	CC	CT	CT	CC	CC	CC	CC	CC	CC	CC	CT	CT	CT	CC	CT	CC	CC	CC	CC	CC	CC	CC	CC	CC	CC	CC
SNP1192	C/T	GWHBCIQ00000005	13081769	CC	CC	CC	CC	CC	CC	CC	CC	CC	CC	CC	CC	CC	CC	CC	CC	TT	TT	TT	CC	CC	CT	CT	CC	CC	CC	CC	CC	CC	CC	CT	CT	CT	CC	CT	CT	CT	CT	TT	CT	CC	CT	CT	TT	CT	TT
SNP1193	C/A	GWHBCIQ00000005	13081806	CC	CC	CC	CC	CC	CC	CC	CC	CC	CC	CC	CC	CC	CC	CC	CC	AA	AA	AA	CC	CC	CA	CA	CC	CC	CC	CC	CC	CC	CC	CA	CA	CA	CC	CA	CA	CA	CA	AA	CA	CC	CA	CA	AA	CA	AA
SNP1194	G/T	GWHBCIQ00000005	13175814	GG	GT	GT	GG	GG	GT	GG	GG	GG	GG	GG	GG	GG	GG	GG	GG	GG	GG	GG	GG	GG	GG	GT	GG	GG	GG	GG	GG	GG	GG	GG	GG	GG	GG	GG	GG	GG	GG	GG	GG	GG	GG	GG	GG	GG	GG
SNP1195	G/C	GWHBCIQ00000005	13175818	GG	GC	GC	GG	GG	GC	GG	GG	GG	GG	GG	GG	GG	GG	GG	GG	GG	GG	GG	GG	GG	GG	GC	GG	GG	GG	GG	GG	GG	GG	GG	GG	GG	GG	GG	GG	GG	GG	GG	GG	GG	GG	GG	GG	GG	GG
SNP1196	C/A	GWHBCIQ00000005	13175820	CC	CA	CA	CC	CC	CA	CC	CC	CC	CC	CC	CC	CC	CC	CC	CC	CC	CC	CC	CC	CC	CC	CA	CC	CC	CC	CC	CC	CC	CC	CC	CC	CC	CC	CC	CC	CC	CC	CC	CC	CC	CC	CC	CC	CC	CC
SNP1197	G/A	GWHBCIQ00000005	13175828	GG	GA	GA	GG	GG	GA	GG	GG	GG	GG	GG	GG	GG	GG	GG	GG	GG	GG	GG	GG	GG	GG	GA	GG	GG	GG	GG	GG	GG	GG	GG	GG	GG	GG	GG	GG	GG	GG	GG	GG	GG	GG	GG	GG	GG	GG
SNP1198	G/T	GWHBCIQ00000005	13175847	GG	GG	GT	GG	GG	GG	GG	GG	GG	GT	GG	GG	GG	GG	GG	GG	GG	GG	GG	GT	GG	GT	GT	GG	GG	GG	GG	GG	GG	GG	GT	GT	GG	GG	GT	GG	GG	GG	GG	GG	GG	GT	GG	GG	GG	GG
SNP1199	C/T	GWHBCIQ00000005	13175914	CC	CC	CT	CC	CC	CC	CC	CC	CC	CT	CC	CC	CC	CC	CC	CC	CC	CC	CC	CT	CC	CT	CT	CC	CC	CC	CC	CC	CC	CC	CT	CT	CC	CC	CT	CC	CC	CC	CC	CC	CC	CT	CC	CC	CC	CC
SNP1200	C/G	GWHBCIQ00000005	13182279	CC	CC	CG	CC	CG	CC	CC	CC	CC	CG	CC	CC	CC	CC	CC	CC	CC	CC	CC	CC	CC	CG	CG	CC	CC	CC	CC	CC	CC	CC	CG	CG	CG	CC	CG	CC	CC	CC	CC	CC	CC	CG	CC	CC	CC	CC
SNP1201	T/G	GWHBCIQ00000005	13182285	TT	TT	TG	TT	TG	TT	TT	TT	TT	TG	TT	TT	TT	TT	TT	TT	TT	TT	TT	TT	TT	TT	TG	TT	TT	TT	TT	TT	TT	TT	TT	TT	TT	TT	TT	TT	TT	TT	TT	TT	TT	TT	TT	TT	TT	TT
SNP1202	T/A	GWHBCIQ00000005	13182288	TT	TT	TA	TT	TA	TT	TT	TT	TT	TA	TT	TT	TT	TT	TT	TT	TT	TT	TT	TT	TT	TT	TA	TT	TT	TT	TT	TT	TT	TT	TT	TT	TT	TT	TT	TT	TT	TT	TT	TT	TT	TT	TT	TT	TT	TT
SNP1203	C/T	GWHBCIQ00000005	13182289	CC	CC	CT	CC	CT	CC	CC	CC	CC	CT	CC	CC	CC	CC	CC	CC	CC	CC	CC	CC	CC	CC	CT	CC	CC	CC	CC	CC	CC	CC	CC	CC	CC	CC	CC	CC	CC	CC	CC	CC	CC	CC	CC	CC	CC	CC
SNP1204	T/G	GWHBCIQ00000005	13182302	TT	TT	TG	TT	TG	TT	TT	TT	TT	TT	TT	TT	TT	TT	TT	TT	GG	GG	GG	TG	GG	TG	GG	TT	TT	TT	TT	TT	TT	TT	TG	TG	TG	TT	TG	GG	GG	GG	GG	GG	GG	GG	GG	GG	TG	GG
SNP1205	C/A	GWHBCIQ00000005	13182314	CC	CC	CA	CC	CA	CC	CC	CC	CC	CA	CC	CC	CC	CC	CC	CC	CC	CC	CC	CC	CC	CC	CA	CC	CC	CC	CC	CC	CC	CC	CC	CC	CC	CC	CC	CC	CC	CC	CC	CC	CC	CC	CC	CC	CC	CC
SNP1206	A/C	GWHBCIQ00000005	13182318	AA	AA	AC	AA	AC	AA	AA	AA	AA	AC	AA	AA	AA	AA	AA	AA	AA	AA	AA	AA	AA	AA	AC	AA	AA	AA	AA	AA	AA	AA	AA	AA	AA	AA	AA	AA	AA	AA	AA	AA	AA	AA	AA	AA	AA	AA
SNP1207	G/A	GWHBCIQ00000005	13182327	GG	GG	GA	GG	GG	GG	GG	GG	GG	GA	GG	GG	GG	GG	GG	GG	GG	GG	GG	GG	GG	GG	GA	GG	GG	GG	GG	GG	GG	GG	GG	GG	GG	GG	GG	GG	GG	GG	GG	GG	GG	GG	GG	GG	GG	GG
SNP1208	T/C	GWHBCIQ00000005	13275041	TT	TT	TT	TT	TT	TT	TT	TT	TT	TT	TT	TT	TT	TT	TT	TT	CC	CC	CC	TC	CC	TC	TC	TT	TT	TT	TT	TT	TT	TT	TC	TC	TC	TT	TT	CC	CC	CC	CC	CC	CC	TC	TC	CC	CC	CC
SNP1209	G/A	GWHBCIQ00000005	13275063	GG	GG	GG	GG	GG	GG	GG	GG	GG	GG	GG	GG	GG	GG	GG	GG	AA	AA	AA	GA	AA	GA	GA	GG	GG	GG	GG	GG	GG	GG	GA	GA	GA	GG	GG	AA	AA	AA	AA	AA	AA	GA	GA	AA	AA	AA
SNP1210	A/G	GWHBCIQ00000005	13275071	AA	AA	AG	AA	AA	AA	AA	AA	AA	AG	AA	AA	AA	AA	AA	AA	AA	AA	AA	AA	AA	AA	AG	AA	AA	AA	AA	AA	AA	AA	AG	AA	AA	AA	AA	AA	AA	AA	AA	AA	AA	AA	AA	AA	AA	AA
SNP1211	A/C	GWHBCIQ00000005	13275094	AA	AA	AC	AA	AA	AC	AC	AC	AA	AC	AA	AA	AA	AA	AA	AA	CC	CC	CC	AC	CC	AC	AC	AA	AA	AA	AA	AA	AA	AA	AC	AC	AC	AA	AA	CC	CC	CC	CC	CC	CC	AC	AC	CC	CC	CC
SNP1212	C/A	GWHBCIQ00000005	13275099	CC	CC	CA	CC	CC	CA	CA	CA	CC	CA	CC	CC	CC	CC	CC	CC	CC	CC	CC	CC	CC	CC	CA	CC	CC	CC	CC	CC	CC	CC	CA	CC	CC	CC	CC	CC	CC	CC	CC	CC	CC	CC	CC	CC	CC	CC
SNP1213	A/T	GWHBCIQ00000005	13275186	AA	AA	AT	AA	AA	AA	AT	AT	AA	AT	AA	AA	AA	AA	AA	AA	AA	AA	AA	AA	AA	AA	AT	AA	AA	AA	AA	AA	AA	AA	AA	AA	AA	AA	AA	AA	AA	AA	AA	AA	AA	AA	AA	AA	AA	AA
SNP1214	G/A	GWHBCIQ00000005	13368512	GG	GG	GA	GG	GG	GG	GG	GG	GG	GG	GG	GG	GG	GG	GG	GG	GG	GG	GG	GG	GG	GA	GA	GG	GG	GG	GG	GG	GG	GG	GA	GA	GA	GG	GA	GG	GG	GG	GG	GG	GG	GA	GG	GG	GG	GG
SNP1215	G/T	GWHBCIQ00000005	13412565	GG	GG	GT	GG	GG	GG	GG	GG	GG	GG	GG	GG	GG	GG	GG	GT	GG	GG	GG	GT	GG	GG	GT	GG	GG	GG	GG	GG	GG	GG	GG	GG	GG	GG	GG	GG	GG	GG	GG	GG	GG	GG	GG	GG	GG	GG
SNP1216	T/C	GWHBCIQ00000005	13412781	CC	CT	TT	TT	TT	TT	CC	TT	TT	CT	TT	TT	TT	TT	TT	TT	TT	TT	TT	TT	TT	CT	TT	TT	TT	TT	TT	TT	CC	CC	CT	CT	CT	CT	CT	CT	TT	CC	TT	CC	CC	CT	CT	TT	CT	TT
SNP1217	A/G	GWHBCIQ00000005	13549200	AA	AG	AG	AA	AA	AG	AG	AG	AA	AG	AA	AA	AA	AA	AA	AA	AA	AA	AA	AG	AA	AA	AG	AA	AA	AA	AA	AA	AA	AA	AA	AA	AA	AA	AA	AA	AA	AA	AA	AA	AA	AA	AA	AA	AA	AA
SNP1218	C/A	GWHBCIQ00000005	13549240	CC	CA	CA	CC	CC	CA	CA	CA	CA	CA	CC	CC	CC	CC	CC	CC	CC	CC	CC	CA	CC	CC	CA	CC	CC	CC	CC	CC	CC	CC	CC	CC	CC	CC	CC	CC	CC	CC	CC	CC	CC	CC	CC	CC	CC	CC
SNP1219	A/C	GWHBCIQ00000005	13762431	AA	AA	AC	AA	AA	AA	AA	AA	AA	AA	AA	AA	AA	AA	AA	AA	AA	AA	AA	AC	AA	AA	AA	AA	AA	AA	AA	AA	AA	AA	AC	AA	AA	AA	AA	AA	AA	AA	AA	AA	AA	AA	AA	AA	AA	AA
SNP1220	A/G	GWHBCIQ00000005	13893851	AA	AA	AG	AA	AA	AA	AA	AA	AA	AG	AA	AA	AA	AA	AA	AA	AA	AA	AA	AA	AA	AA	AG	AA	AA	AA	AA	AA	AA	AA	AA	AA	AA	AA	AA	AA	AA	AA	AA	AA	AA	AA	AA	AA	AA	AA
SNP1221	T/G	GWHBCIQ00000005	13893853	TT	TT	TG	TT	TT	TT	TT	TT	TT	TG	TT	TT	TT	TT	TT	TT	TT	TT	TT	TT	TT	TT	TG	TT	TT	TT	TT	TT	TT	TT	TT	TT	TT	TT	TT	TT	TT	TT	TT	TT	TT	TT	TT	TT	TT	TT
SNP1222	G/T	GWHBCIQ00000005	13893910	GG	GG	GT	GG	GG	GG	GG	GG	GG	GT	GG	GG	GG	GG	GG	GG	GG	GG	GG	GG	GG	GG	GT	GG	GG	GG	GG	GG	GG	GG	GG	GG	GG	GG	GG	GG	GG	GG	GG	GG	GG	GG	GG	GG	GG	GG
SNP1223	G/T	GWHBCIQ00000005	13943700	GG	GG	GT	GG	GG	GT	GG	GG	GG	GT	GG	GG	GG	GG	GG	GG	GG	GG	GG	GG	GG	GT	GT	GG	GG	GG	GG	GG	GG	GG	GT	GT	GT	GG	GT	GG	GG	GG	GG	GG	GG	GT	GG	GG	GG	GG
SNP1224	C/T	GWHBCIQ00000005	13943767	CC	CT	CT	CC	CC	CT	CT	CC	CC	CT	CC	CC	CC	CC	CC	CC	CC	CC	CC	CC	CC	CC	CT	CC	CC	CC	CC	CC	CC	CC	CC	CC	CC	CC	CC	CC	CC	CC	CC	CC	CC	CC	CC	CC	CC	CC
SNP1225	A/G	GWHBCIQ00000005	13943785	AA	AG	AG	AA	AA	AG	AG	AA	AA	AG	AA	AA	AA	AA	AA	AA	AA	AA	AA	AA	AA	AA	AG	AA	AA	AA	AA	AA	AA	AA	AA	AA	AA	AA	AA	AA	AA	AA	AA	AA	AA	AA	AA	AA	AA	AA
SNP1226	G/T	GWHBCIQ00000005	13943790	GG	GG	GG	GG	GG	GG	GG	GG	GG	GG	GG	GG	GG	GG	GG	GG	TT	TT	GT	GG	GT	GT	GT	GG	GG	GG	GG	GG	GG	GG	GT	GT	GT	GG	GT	TT	GG	TT	GT	GT	TT	GT	TT	TT	GT	TT
SNP1227	C/T	GWHBCIQ00000005	13943801	CC	CT	CT	CC	CC	CT	CT	CC	CC	CT	CC	CC	CC	CC	CC	CC	CC	CC	CC	CC	CC	CT	CT	CC	CC	CC	CC	CC	CC	CC	CT	CT	CT	CC	CT	CC	CC	CC	CC	CC	CC	CT	CC	CC	CC	CC
SNP1228	A/G	GWHBCIQ00000005	13943808	AA	AG	AG	AA	AA	AG	AG	AA	AA	AG	AA	AA	AA	AA	AA	AA	AA	AA	AA	AA	AA	AA	AG	AA	AA	AA	AA	AA	AA	AA	AA	AA	AA	AA	AA	AA	AA	AA	AA	AA	AA	AA	AA	AA	AA	AA
SNP1229	A/G	GWHBCIQ00000005	13947569	AA	AA	AA	AA	AA	AA	GA	GA	GA	GA	AA	AA	GA	GA	AA	AA	AA	AA	AA	AA	AA	GA	GA	AA	AA	AA	AA	AA	AA	AA	GA	GA	GA	AA	GA	GA	GA	AA	GA	GA	AA	GA	AA	AA	GA	AA
SNP1230	G/T	GWHBCIQ00000005	13947626	GG	GG	GG	GG	GG	GG	TG	TG	TG	TG	GG	GG	TG	TG	GG	GG	GG	GG	GG	GG	GG	TG	TG	GG	GG	GG	GG	GG	GG	GG	TG	TG	TG	GG	TG	TG	TG	GG	TG	TG	GG	TG	GG	GG	TG	GG
SNP1231	T/C	GWHBCIQ00000005	13950437	TT	TT	TC	TT	TT	TT	TT	TT	TT	TT	TT	TT	TT	TT	TT	TT	TT	TT	TT	TT	TT	TC	TC	TT	TT	TT	TT	TT	TT	TT	TC	TC	TC	TT	TC	TT	TT	TT	TT	TT	TT	TT	TT	TT	TT	TT
SNP1232	C/G	GWHBCIQ00000005	13950459	CC	CC	CG	CC	CC	CC	CC	CC	CC	CC	CC	CC	CC	CC	CC	CC	CC	CC	CC	CC	CC	CG	CG	CC	CC	CC	CC	CC	CC	CC	CG	CC	CG	CC	CG	CC	CC	CC	CC	CC	CC	CG	CC	CC	CC	CC
SNP1233	C/T	GWHBCIQ00000005	13950538	CC	CC	CT	CC	CC	CC	CC	CC	CC	CC	CC	CC	CC	CC	CC	CC	CC	CC	CC	CC	CC	CT	CT	CC	CC	CC	CC	CC	CC	CC	CT	CT	CT	CC	CT	CC	CC	CC	CC	CC	CC	CT	CC	CC	CC	CC
SNP1234	C/G	GWHBCIQ00000005	13950546	GC	GC	CC	CC	CC	CC	GC	GC	GC	GC	GC	GC	GC	GC	GG	GG	CC	CC	CC	GC	GC	GC	GC	GC	GC	GC	GC	GC	GC	GC	GC	GC	GC	GC	GC	CC	GC	CC	CC	CC	CC	GC	CC	CC	CC	CC
SNP1235	T/G	GWHBCIQ00000005	14133851	TT	GG	TG	TT	TT	TT	GG	GG	GG	TG	TG	TT	GG	GG	GG	GG	TT	GG	TG	TT	TG	TG	TG	GG	GG	GG	GG	TT	TT	TT	TG	TG	TG	TT	TG	TG	TT	TT	TT	TG	TT	TT	TT	TG	TG	TT
SNP1236	T/C	GWHBCIQ00000005	14133855	TT	TT	TT	TT	TT	TT	TT	TT	TT	TT	TT	TT	TT	TT	TT	TT	TT	TT	TT	TT	TT	TT	TT	TT	TT	TT	TT	TT	TT	TT	TT	TT	TT	TT	TC	TT	TT	TT	TT	TT	TT	TT	TT	TT	TT	TT
SNP1237	T/C	GWHBCIQ00000005	14133936	TT	CC	TT	TT	TT	TT	CC	CC	CC	TC	TC	TT	CC	CC	CC	CC	TT	CC	TC	TT	TC	TC	TC	CC	CC	CC	CC	TT	TT	TT	TC	TC	TC	TT	TC	TC	TT	TT	TT	TC	TT	TT	TT	TC	TC	TT
SNP1238	T/C	GWHBCIQ00000005	14266573	TT	TC	TC	TT	TT	TT	TC	TT	TT	TT	TC	TT	TT	TT	TT	TT	TT	TT	TT	TT	TT	TT	TC	TT	TT	TT	TT	TT	TT	TT	TC	TT	TT	TT	TT	TT	TT	TT	TT	TT	TT	TT	TT	TT	TT	TT
SNP1239	A/G	GWHBCIQ00000005	14476632	AA	AA	AA	AA	AA	AA	AA	AA	AA	AA	AA	AA	AA	AA	AA	AA	GG	GG	GG	AG	GG	AG	AG	AA	AA	AA	AA	AA	AA	AA	AG	AG	AG	AA	AG	GG	GG	GG	GG	GG	GG	AG	GG	GG	GG	GG
SNP1240	C/A	GWHBCIQ00000005	14520665	CC	CC	CC	CC	CC	CC	CC	CC	CC	CC	CC	CC	CC	CC	CC	CC	AA	AA	CA	CA	CA	CA	CA	CC	CC	CC	CC	CC	CC	CC	CA	CA	CA	CC	CA	AA	CA	AA	AA	AA	CA	CA	CA	CC	AA	CA
SNP1241	C/T	GWHBCIQ00000005	14520700	CC	CC	CC	CC	CC	CC	CC	CC	CC	CC	CC	CC	CC	CC	CC	CC	TT	TT	CT	CT	CT	CT	CT	CC	CC	CC	CC	CC	CC	CC	CT	CT	CT	CC	CT	TT	CT	TT	TT	TT	CT	CT	CT	CC	TT	CT
SNP1242	T/A	GWHBCIQ00000005	14520786	TT	TT	TT	TT	TT	TT	TT	TT	TT	TT	TT	TT	TT	TT	TT	TT	AA	AA	TA	TA	AA	TA	TA	TT	TT	TT	TT	TT	TT	TT	TA	TA	TA	TT	TA	AA	TA	AA	AA	AA	TA	TA	TA	TT	AA	TA
SNP1243	G/C	GWHBCIQ00000005	14520798	GG	GG	GG	GG	GG	GG	GG	GG	GG	GG	GG	GG	GG	GG	GG	GG	CC	CC	GC	GC	CC	GC	GC	GG	GG	GG	GG	GG	GG	GG	GC	GC	GC	GG	GC	CC	GC	CC	CC	CC	GC	GC	GC	GG	CC	GC
SNP1244	C/G	GWHBCIQ00000005	14562304	CC	CG	CG	CG	CC	CG	CG	CG	CC	CC	CG	CC	CC	CC	CC	CC	CC	CC	CC	CC	CG	CC	CG	CC	CC	CC	CC	CC	CC	CC	CC	CC	CC	CC	CC	CC	CC	CC	CC	CC	CC	CC	CC	CC	CC	CC
SNP1245	T/G	GWHBCIQ00000005	14562392	TT	TG	TG	TG	TT	TG	TT	TT	TT	TT	TT	TT	TT	TT	TT	TT	TT	TT	TT	TT	TT	TT	TG	TT	TT	TT	TT	TT	TT	TT	TT	TT	TT	TT	TT	TT	TT	TT	TT	TT	TT	TT	TT	TT	TT	TT
SNP1246	A/T	GWHBCIQ00000005	14562419	AA	AT	AT	AT	AA	AT	AT	AT	AA	AA	AA	AA	AA	AA	AA	AA	AA	AA	AA	AA	AT	AA	AT	AA	AA	AA	AA	AA	AA	AA	AA	AA	AA	AA	AA	AA	AA	AA	AA	AA	AA	AA	AA	AA	AA	AA
SNP1247	C/T	GWHBCIQ00000005	14562423	CC	CT	CT	CT	CC	CT	CT	CT	CC	CC	CC	CC	CC	CC	CC	CC	CC	CC	CC	CC	CT	CC	CT	CC	CC	CC	CC	CC	CC	CC	CC	CC	CC	CC	CC	CC	CC	CC	CC	CC	CC	CC	CC	CC	CC	CC
SNP1248	G/T	GWHBCIQ00000005	14562435	GG	GT	GT	GT	GG	GT	GT	GT	GG	GG	GG	GG	GG	GG	GG	GG	GG	GG	GG	GG	GT	GG	GG	GG	GG	GG	GG	GG	GG	GG	GG	GG	GG	GG	GG	GG	GG	GG	GT	GG	GG	GG	GG	GG	GG	GG
SNP1249	C/A	GWHBCIQ00000005	14562437	CC	CA	CA	CA	CC	CA	CA	CA	CC	CC	CC	CC	CC	CC	CC	CC	CC	CC	CC	CC	CA	CC	CC	CC	CC	CC	CC	CC	CC	CC	CC	CC	CC	CC	CC	CC	CC	CC	CA	CC	CC	CA	CC	CC	CC	CC
SNP1250	G/A	GWHBCIQ00000005	14562438	GG	GA	GA	GA	GG	GA	GA	GA	GG	GG	GG	GG	GG	GG	GG	GG	GG	GG	GG	GG	GA	GA	GA	GG	GG	GG	GG	GG	GG	GG	GA	GA	GA	GG	GA	GG	GG	GG	GA	GG	GG	GA	GG	GG	GG	GG
SNP1251	A/C	GWHBCIQ00000005	14562470	AA	AC	AC	AC	AA	AC	AC	AC	AA	AA	AA	AA	AA	AA	AA	AA	AA	AA	AA	AC	AC	AA	AA	AA	AA	AA	AC	AA	AA	AA	AA	AA	AA	AA	AA	AA	AA	AA	AC	AA	AA	AC	AA	AA	AA	AA
SNP1252	A/C	GWHBCIQ00000005	14562475	AA	AC	AC	AC	AA	AC	AC	AC	AA	AA	AA	AA	AA	AA	AA	AA	AA	AA	AA	AA	AC	AA	AA	AA	AA	AA	AA	AA	AA	AA	AA	AA	AA	AA	AA	AA	AA	AA	AC	AA	AA	AA	AA	AA	AA	AA
SNP1253	C/T	GWHBCIQ00000005	14562479	CC	CC	CC	CT	CC	CC	CC	CC	CC	CC	CC	CC	CC	CC	CC	CC	CC	CC	CC	CC	CT	CC	CC	CC	CC	CC	CC	CC	CC	CC	CC	CC	CC	CC	CC	CC	CC	CC	CC	CC	CC	CC	CC	CC	CC	CC
SNP1254	A/C	GWHBCIQ00000005	14562490	AA	AC	AC	AC	AA	AC	AC	AC	AA	AA	AA	AA	AA	AA	AA	AA	AA	AA	AA	AC	AC	AA	AA	AA	AA	AA	AC	AA	AA	AA	AA	AA	AA	AA	AA	AA	AA	AA	AC	AA	AA	AC	AA	AA	AA	AA
SNP1255	C/T	GWHBCIQ00000005	14742272	CC	CC	CC	CC	CC	CC	CC	CC	CC	CC	CC	CC	CC	CC	CC	CC	CC	TT	CC	CC	CC	CC	CC	CC	CC	CC	CC	CC	CC	CC	CC	CC	CC	CC	CC	CC	TT	CC	CC	TT	CT	CC	CC	CC	CC	CC
SNP1256	A/G	GWHBCIQ00000005	14742531	AA	AA	AG	AA	AA	AG	AA	AA	AA	AA	AG	AA	AA	AA	AA	AA	AA	AA	AA	AG	AA	AA	AG	AA	AA	AA	AA	AA	AA	AA	AG	AA	AA	AA	AA	AA	AA	AA	AA	AA	AA	AA	AA	AA	AA	AA
SNP1257	G/A	GWHBCIQ00000005	14742538	GG	GG	GA	GG	GG	GA	GG	GG	GG	GG	GA	GG	GG	GG	GG	GG	GG	GG	GG	GA	GG	GA	GA	GG	GG	GG	GG	GG	GG	GG	GA	GA	GA	GG	GA	GG	GG	GG	GG	GG	GG	GA	GG	GG	GG	GG
SNP1258	T/C	GWHBCIQ00000005	15170481	TT	TT	TC	TT	TT	TT	TT	TT	TT	TT	TT	TT	TT	TT	TT	TT	TT	TT	TT	TC	TT	TC	TC	TT	TT	TT	TT	TT	TT	TT	TC	TC	TC	TT	TC	TT	TT	TT	TT	TT	TT	TC	TT	TT	TT	TT
SNP1259	T/C	GWHBCIQ00000005	15170516	TT	TT	TC	TT	TT	TT	TT	TT	TT	TT	TT	TT	TT	TT	TT	TT	TT	TT	TT	TC	TT	TC	TC	TT	TT	TT	TT	TT	TT	TT	TC	TC	TC	TT	TC	TT	TT	TT	TT	TT	TT	TC	TT	TT	TT	TT
SNP1260	T/C	GWHBCIQ00000005	15170549	TT	TT	TC	TT	TT	TT	TT	TT	TT	TT	TT	TT	TT	TT	TT	TT	TT	TT	TT	TC	TT	TC	TC	TT	TT	TT	TT	TT	TT	TT	TC	TC	TC	TT	TC	TT	TT	TT	TT	TT	TT	TC	TT	TT	TT	TT
SNP1261	T/C	GWHBCIQ00000005	15170572	TT	TT	TC	TT	TT	TT	TT	TT	TT	TT	TC	TT	TT	TT	TT	TT	TT	TT	TT	TC	TT	TT	TC	TT	TT	TT	TT	TT	TT	TT	TT	TT	TT	TT	TT	TT	TT	TT	TT	TT	TT	TT	TT	TT	TT	TT
SNP1262	T/G	GWHBCIQ00000005	15183902	TT	TT	TG	TT	TT	TT	TT	TT	TT	TG	TT	TT	TT	TT	TT	TT	TT	TT	TT	TT	TT	TT	TG	TT	TT	TT	TT	TT	TT	TT	TG	TT	TT	TT	TT	TT	TT	TT	TT	TT	TT	TT	TT	TT	TT	TT
SNP1263	T/C	GWHBCIQ00000005	15183908	TT	TT	TC	TT	TT	TT	TT	TT	TT	TC	TT	TT	TT	TT	TT	TT	TT	TT	TT	TT	TT	TT	TC	TT	TT	TT	TT	TT	TT	TT	TC	TT	TT	TT	TT	TT	TT	TT	TT	TT	TT	TT	TT	TT	TT	TT
SNP1264	T/C	GWHBCIQ00000005	15331537	TT	TT	TC	TT	TT	TT	TT	TT	TT	TC	TC	TT	TT	TT	TT	TT	TT	TT	TT	TT	TT	TC	TC	TT	TT	TT	TT	TT	TT	TT	TC	TC	TC	TT	TC	TT	TT	TT	TT	TT	TT	TC	TT	TT	TT	TT
SNP1265	C/A	GWHBCIQ00000005	15331637	CC	CC	CA	CC	CC	CC	CC	CC	CC	CA	CC	CC	CC	CC	CC	CC	CC	CC	CC	CC	CC	CA	CA	CC	CC	CC	CC	CC	CC	CC	CA	CA	CA	CC	CA	CC	CC	CC	CC	CC	CC	CA	CC	CC	CC	CC
SNP1266	A/G	GWHBCIQ00000005	15331659	AA	AA	AG	AA	AA	AA	AA	AA	AA	AG	AA	AA	AA	AA	AA	AA	AA	AA	AA	AA	AA	AA	AG	AA	AA	AA	AA	AA	AA	AA	AA	AA	AA	AA	AA	AA	AA	AA	AA	AA	AA	AA	AA	AA	AA	AA
SNP1267	T/C	GWHBCIQ00000005	15464205	TT	TT	TT	TT	TT	TT	TT	TT	TT	TT	TT	TT	TT	TT	TT	TT	CC	TT	TC	TT	TT	TC	TC	TT	TT	TT	TT	TT	TT	TT	TC	TC	TC	TT	TC	TC	TC	TT	TT	TT	TC	TT	TC	TT	TC	TT
SNP1268	C/T	GWHBCIQ00000005	15464226	CC	CC	CT	CC	CC	CC	CC	CC	CC	CC	CC	CC	CC	CC	CC	CC	TT	CC	CT	CC	CC	CT	TT	CC	CC	CC	CC	CC	CC	CC	CT	CT	CT	CC	CT	CT	CT	CC	CC	CC	CT	CT	CT	CC	CT	CC
SNP1269	G/A	GWHBCIQ00000005	15464228	GG	GG	GG	GG	GG	GG	GG	GG	GG	GG	GG	GG	GG	GG	GG	GG	AA	GG	GA	GG	GG	GA	GA	GG	GG	GG	GG	GG	GG	GG	GA	GA	GA	GG	GA	GA	GA	GG	GG	GG	GA	GG	GA	GG	GA	GG
SNP1270	C/T	GWHBCIQ00000005	15464231	CC	CC	CT	CC	CC	CC	CC	CC	CC	CC	CC	CC	CC	CC	CC	CC	TT	CC	CT	CC	CC	CT	TT	CC	CC	CC	CC	CC	CC	CC	CT	CT	CT	CC	CT	CT	CT	CC	CC	CC	CT	CT	CT	CC	CT	CC
SNP1271	C/G	GWHBCIQ00000005	15464238	CC	CC	CC	CC	CC	CC	CC	CC	CC	CC	CC	CC	CC	CC	CC	CC	GG	CC	CG	CC	CC	CG	CG	CC	CC	CC	CC	CC	CC	CC	CG	CG	CG	CC	CG	CG	CG	CC	CC	CC	CG	CC	CG	CC	CG	CC
SNP1272	C/A	GWHBCIQ00000005	15464321	CC	CC	CA	CC	CC	CC	CC	CC	CC	CC	CA	CC	CC	CC	CC	CC	CC	CC	CC	CC	CC	CC	CA	CC	CC	CC	CC	CC	CC	CC	CC	CC	CC	CC	CC	CC	CC	CC	CC	CC	CC	CC	CC	CC	CC	CC
SNP1273	C/G	GWHBCIQ00000005	15464335	CC	CC	CG	CC	CC	CC	CC	CC	CC	CC	CG	CC	CC	CC	CC	CC	CC	CC	CC	CC	CC	CG	CG	CC	CC	CC	CC	CC	CC	CC	CG	CG	CG	CC	CG	CC	CC	CC	CC	CC	CC	CG	CC	CC	CC	CC
SNP1274	G/A	GWHBCIQ00000005	15464361	GG	GG	GA	GG	GG	GG	GG	GG	GG	GG	GA	GG	GG	GG	GG	GG	GG	GG	GG	GG	GG	GA	GA	GG	GG	GG	GG	GG	GG	GG	GA	GA	GA	GG	GA	GG	GG	GG	GG	GG	GG	GA	GG	GG	GG	GG
SNP1275	T/C	GWHBCIQ00000005	15533447	TT	TT	TT	TT	TT	TT	TT	TT	TT	TT	TT	TT	TT	TT	TT	TT	TT	CC	CC	TT	TC	TC	TC	TT	TT	TT	TT	TT	TT	TT	TC	TC	TC	TT	TC	TT	TC	CC	CC	CC	TT	TC	TC	CC	TC	TC
SNP1276	A/C	GWHBCIQ00000005	15702506	AA	AA	AA	AA	AA	AA	AA	AA	AA	AA	AA	AA	AA	AA	AA	AA	AA	AA	AC	AA	AA	AC	AC	AA	AA	AA	AA	AA	AA	AA	AC	AA	AC	AA	AC	AC	AA	CC	AC	CC	AC	AC	AC	CC	CC	CC
SNP1277	G/C	GWHBCIQ00000005	15843068	GG	GC	GC	GG	GG	GC	GC	GG	GC	GC	GG	GG	GG	GG	GG	GG	GG	GG	GG	GC	GG	GG	GC	GG	GG	GG	GG	GG	GG	GG	GC	GG	GG	GG	GG	GG	GG	GG	GG	GG	GG	GG	GG	GG	GG	GG
SNP1278	A/C	GWHBCIQ00000005	15843072	AA	AC	AC	AA	AA	AC	AC	AA	AC	AC	AA	AA	AA	AA	AA	AA	AA	AA	AA	AC	AA	AA	AC	AA	AA	AA	AA	AA	AA	AA	AC	AA	AA	AA	AA	AA	AA	AA	AA	AA	AA	AA	AA	AA	AA	AA
SNP1279	T/C	GWHBCIQ00000005	15843077	TT	TC	TC	TT	TT	TC	TC	TT	TC	TC	TT	TT	TT	TT	TT	TT	TT	TT	TT	TC	TT	TT	TC	TT	TT	TT	TT	TT	TT	TT	TC	TT	TT	TT	TT	TT	TT	TT	TT	TT	TT	TT	TT	TT	TT	TT
SNP1280	A/G	GWHBCIQ00000005	15843087	AA	AG	AG	AA	AA	AG	AG	AA	AG	AG	AA	AA	AA	AA	AA	AA	AA	AA	AA	AG	AA	AA	AG	AA	AA	AA	AA	AA	AA	AA	AG	AA	AA	AA	AA	AA	AA	AA	AA	AA	AA	AA	AA	AA	AA	AA
SNP1281	A/T	GWHBCIQ00000006	392035	AA	AA	AT	AA	AA	AA	AA	AA	AA	AA	AA	AA	AA	AA	AA	AA	AA	AA	AA	AA	AA	AT	AT	AA	AA	AA	AA	AA	AA	AA	AT	AT	AT	AA	AT	AA	AA	AA	AA	AA	AA	AT	AA	AA	AA	AA
SNP1282	C/T	GWHBCIQ00000006	392145	CC	CC	CT	CC	CC	CC	CC	CC	CC	CC	CC	CC	CC	CC	CC	CC	CC	CC	CC	CC	CC	CT	CT	CC	CC	CC	CC	CC	CC	CC	CT	CT	CT	CC	CT	CC	CC	CC	CC	CC	CC	CT	CC	CC	CC	CC
SNP1283	T/C	GWHBCIQ00000006	392148	TT	CC	TC	CC	CC	CC	TT	TT	CC	TC	CC	CC	TT	TT	CC	CC	TT	TT	TT	TT	TT	TC	TC	TT	TT	TT	TT	TT	CC	CC	TC	TC	TT	TC	TC	TT	TT	TT	TT	TT	TT	TT	TT	TT	TT	TT
SNP1284	A/G	GWHBCIQ00000006	392202	AA	GG	AG	GG	GG	GG	AA	AA	GG	AG	GG	GG	AA	AA	GG	GG	AA	AA	AA	AA	AA	AG	AG	AA	AA	AA	AA	AA	GG	GG	AG	AG	AA	AG	AG	AA	AA	AA	AA	AA	AA	AA	AA	AA	AA	AA
SNP1285	C/A	GWHBCIQ00000006	392208	AA	CC	CC	CC	CC	CC	AA	AA	CC	AC	CC	CC	AA	AA	CC	CC	CC	CC	CC	CC	CC	CC	CC	AA	AA	AA	AA	AA	CC	CC	CC	AC	AC	AC	AC	CC	AA	CC	CC	CC	CC	CC	CC	AC	CC	CC
SNP1286	A/T	GWHBCIQ00000006	392212	AA	TT	AT	TT	TT	TT	AA	AA	TT	AT	TT	TT	AA	AA	TT	TT	AA	AA	AA	AA	AA	AT	AT	AA	AA	AA	AA	AA	TT	TT	AT	AT	AT	AT	AT	AA	AA	AA	AA	AT	AT	AT	AA	AA	AA	AA
SNP1287	C/T	GWHBCIQ00000006	392238	CC	TT	TT	TT	TT	TT	CC	CC	TT	CT	TT	TT	CC	CC	TT	TT	CC	CC	CC	CC	CC	CT	CT	CC	CC	CC	CC	CC	TT	TT	CT	CT	CT	CT	CT	CC	CC	CC	CC	CT	CT	CT	CC	CC	CC	CC
SNP1288	A/G	GWHBCIQ00000006	621254	AA	AA	AG	AA	AA	AA	AA	AA	AA	AA	AA	AA	AA	AA	AA	AA	AA	AA	AA	AA	AA	AG	AA	AA	AA	AA	AA	AA	AA	AA	AG	AG	AG	AA	AG	AA	AA	AA	AA	AA	AA	AG	AA	AA	AA	AA
SNP1289	C/G	GWHBCIQ00000006	621294	CC	CC	CC	CC	CC	CC	CC	CC	CC	CC	CC	CC	CC	CC	CC	CC	GG	CC	CG	CG	GG	CC	CC	CC	CC	CC	CC	CC	CC	CC	CG	CC	CC	CC	CC	CG	CC	GG	GG	CC	GG	GG	GG	CC	CG	GG
SNP1290	G/C	GWHBCIQ00000006	1283010	GG	GC	GC	GG	GG	GG	GG	GG	GG	GC	GG	GG	GG	GG	GG	GG	GG	GG	GG	GC	GG	GC	GC	GG	GG	GG	GG	GG	GG	GG	GC	GC	GC	GG	GC	GG	GG	GG	GG	GG	GG	GC	GG	GG	GG	GG
SNP1291	A/C	GWHBCIQ00000006	1283123	AA	AC	AC	AA	AA	AA	AA	AC	AA	AC	AA	AA	AA	AA	AA	AA	AA	AA	AA	AC	AA	AA	AC	AA	AA	AA	AA	AA	AA	AA	AA	AA	AA	AA	AA	AA	AA	AA	AA	AA	AA	AA	AA	AA	AA	AA
SNP1292	C/T	GWHBCIQ00000006	1283199	CC	CC	CT	CC	CC	CC	CC	CC	CC	CT	CC	CC	CC	CC	CC	CC	CC	CC	CC	CC	CC	CT	CT	CC	CC	CC	CC	CC	CC	CC	CT	CT	CT	CC	CT	CC	CC	CC	CC	CC	CC	CT	CC	CC	CC	CC
SNP1293	C/T	GWHBCIQ00000006	2082926	CC	CC	CC	CC	CC	CC	CT	CT	CT	CT	CC	CC	CC	CC	CC	CC	CC	CC	CC	CT	CT	CC	CT	CC	CC	CC	CC	CC	CC	CC	CC	CC	CC	CC	CC	CT	CC	CT	CC	CC	CC	CC	CT	CC	CT	CC
SNP1294	T/C	GWHBCIQ00000006	2082965	TT	TT	TC	TT	TT	TT	TC	TC	TC	TC	TT	TT	TT	TT	TT	TT	TT	TT	TT	TT	TT	TT	TC	TT	TT	TT	TT	TT	TT	TT	TT	TT	TT	TT	TT	TT	TT	TT	TT	TT	TT	TT	TT	TT	TT	TT
SNP1295	T/C	GWHBCIQ00000006	2082968	TT	TT	TC	TT	TT	TT	TC	TC	TC	TC	TT	TT	TT	TT	TT	TT	TT	TT	TT	TT	TT	TT	TC	TT	TT	TT	TT	TT	TT	TT	TT	TT	TT	TT	TT	TT	TT	TT	TT	TT	TT	TT	TT	TT	TT	TT
SNP1296	G/A	GWHBCIQ00000006	2082973	GG	GG	GA	GG	GG	GG	GA	GA	GA	GA	GG	GG	GG	GG	GG	GG	GG	GG	GG	GG	GG	GG	GG	GG	GG	GG	GG	GG	GG	GG	GG	GG	GG	GG	GG	GG	GG	GG	GG	GG	GG	GG	GG	GG	GG	GG
SNP1297	A/T	GWHBCIQ00000006	2082976	AA	AA	AT	AA	AA	AA	AT	AT	AT	AT	AA	AA	AA	AA	AA	AA	AA	AA	AA	AA	AA	AA	AT	AA	AA	AA	AA	AA	AA	AA	AA	AA	AA	AA	AA	AA	AA	AA	AA	AA	AA	AA	AA	AA	AA	AA
SNP1298	C/T	GWHBCIQ00000006	2082979	CC	CC	CT	CC	CC	CC	CT	CT	CT	CT	CC	CC	CC	CC	CC	CC	CC	TT	TT	CT	CT	CC	CT	CC	CC	CC	CC	CC	CC	CC	CC	CC	CC	CC	CC	CT	CC	CT	CC	CC	CC	CC	CT	CT	CT	CC
SNP1299	T/C	GWHBCIQ00000006	2083102	TT	TT	TC	TT	TT	TT	TC	TC	TC	TC	TT	TT	TT	TT	TT	TT	TT	TT	TT	TC	TT	TT	TC	TT	TT	TT	TT	TT	TT	TT	TT	TT	TT	TT	TT	TT	TT	TT	TT	TT	TT	TT	TT	TT	TT	TT
SNP1300	A/C	GWHBCIQ00000006	2251863	AA	AA	AA	AA	AA	AA	AA	AA	AA	AA	AA	AA	AA	AA	AA	AA	AA	AA	AA	AA	AA	AC	AC	AA	AA	AA	AA	AA	AA	AA	AC	AC	AC	AA	AC	AA	AA	AA	AA	AA	AA	AC	AA	AA	AA	AA
SNP1301	T/A	GWHBCIQ00000006	2329097	TT	TT	TT	TT	TT	TT	TT	TT	TT	TT	TT	TT	TT	TT	TT	TT	TA	AA	AA	TA	AA	TA	TA	TT	TT	TT	TT	TT	TT	TT	TA	TA	TA	TT	TA	TT	TT	TA	AA	TA	AA	TT	AA	TT	TT	TT
SNP1302	G/T	GWHBCIQ00000006	2886952	GG	GG	GG	GG	GG	GG	GG	GG	GG	GG	GG	GG	GG	GG	GG	GG	TT	TT	TT	GT	TT	TT	GT	GG	GG	GG	GG	GG	GG	GG	GT	GT	GT	GG	GT	GG	TT	TT	TT	TT	GT	GT	TT	TT	TT	TT
SNP1303	G/A	GWHBCIQ00000006	2886975	GG	GG	GG	GG	GG	GG	GG	GG	GG	GG	GG	GG	GG	GG	GG	GG	AA	AA	AA	GA	AA	AA	GA	GG	GG	GG	GG	GG	GG	GG	GA	GA	GA	GG	GA	GG	AA	AA	AA	AA	GA	GA	AA	AA	AA	AA
SNP1304	G/C	GWHBCIQ00000006	2886977	GG	GG	GC	GG	GG	GG	GG	GG	GG	GG	GG	GG	GG	GG	GG	GG	CC	CC	CC	GC	CC	CC	CC	GG	GG	GG	GG	GG	GG	GG	GC	GC	GC	GG	GC	GG	CC	CC	CC	CC	CC	CC	CC	CC	CC	CC
SNP1305	T/C	GWHBCIQ00000006	2887064	TT	TT	TC	TT	TT	TT	TT	TT	TT	TT	TT	TT	TT	TT	TT	TT	CC	CC	CC	TC	CC	CC	CC	TT	TT	TT	TT	TT	TT	TT	TC	TC	TC	TT	TC	TT	CC	CC	CC	CC	CC	CC	CC	CC	CC	CC
SNP1306	T/C	GWHBCIQ00000006	2887068	TT	TT	TT	TT	TT	TT	TT	TT	TT	TT	TT	TT	TT	TT	TT	TT	CC	CC	CC	TC	CC	CC	TC	TT	TT	TT	TT	TT	TT	TT	TC	TC	TC	TT	TC	TT	CC	CC	CC	CC	CC	TC	CC	CC	CC	CC
SNP1307	C/G	GWHBCIQ00000006	2887074	CC	CC	CC	CC	CC	CC	CC	CC	CC	CC	CC	CC	CC	CC	CC	CC	GG	GG	GG	CG	GG	GG	CG	CC	CC	CC	CC	CC	CC	CC	CG	CG	CG	CC	CG	CC	GG	GG	GG	GG	GG	CG	GG	GG	GG	GG
SNP1308	C/T	GWHBCIQ00000006	3299473	CC	CC	CT	CC	CC	CT	CC	CC	CC	CT	CC	CC	CC	CC	CC	CC	CC	CC	CC	CC	CC	CT	CT	CC	CC	CC	CC	CC	CC	CC	CT	CT	CT	CC	CT	CC	CC	CC	CC	CC	CC	CT	CC	CC	CC	CC
SNP1309	T/G	GWHBCIQ00000006	3361880	TG	TG	TG	TT	TT	TG	TG	TG	TT	TG	TG	TT	TT	TT	TT	TT	TT	TT	TT	TG	TG	TT	TG	TT	TT	TT	TT	TT	TT	TT	TT	TT	TT	TT	TT	TT	TT	TT	TG	TT	TT	TT	TT	TT	TT	TT
SNP1310	G/A	GWHBCIQ00000006	3782084	GG	GG	GA	GG	GG	GG	GG	GG	GG	GA	GG	GG	GG	GG	GG	GG	GG	GG	GG	GG	GG	GA	GA	GG	GG	GG	GG	GG	GG	GG	GA	GA	GA	GG	GA	GG	GG	GG	GG	GG	GG	GG	GG	GG	GG	GG
SNP1311	T/G	GWHBCIQ00000006	3833008	TT	TT	TG	TT	TT	TT	TT	TT	TT	TG	TT	TT	TT	TT	TT	TT	TT	TT	TT	TG	TT	TG	TG	TT	TT	TT	TT	TT	TT	TT	TG	TG	TG	TT	TG	TT	TT	TT	TT	TT	TT	TG	TT	TT	TT	TT
SNP1312	G/A	GWHBCIQ00000006	3833092	GG	GG	GA	GG	GG	GG	GG	GG	GG	GG	GG	GG	GG	GG	GG	GG	GG	GG	GG	GG	GG	GA	GA	GG	GG	GG	GG	GG	GG	GG	GA	GA	GA	GG	GA	GG	GG	GG	GG	GG	GG	GA	GG	GG	GG	GG
SNP1313	C/T	GWHBCIQ00000006	3833187	CC	CC	CT	CC	CC	CC	CC	CC	CC	CC	CT	CC	CC	CC	CC	CC	CC	CC	CC	CC	CC	CC	CT	CC	CC	CC	CC	CC	CC	CC	CT	CC	CC	CC	CC	CC	CC	CC	CC	CC	CC	CC	CC	CC	CC	CC
SNP1314	C/A	GWHBCIQ00000006	3833198	CC	CC	CA	CC	CC	CC	CC	CC	CC	CC	CA	CC	CC	CC	CC	CC	CC	CC	CC	CC	CC	CC	CA	CC	CC	CC	CC	CC	CC	CC	CA	CC	CC	CC	CC	CC	CC	CC	CC	CC	CC	CC	CC	CC	CC	CC
SNP1315	C/T	GWHBCIQ00000006	3984316	CC	TT	CT	CT	CT	CT	CC	CC	CC	CC	CC	CC	CC	CC	CC	CC	CC	CC	CC	CC	CT	CT	CC	TT	TT	TT	TT	TT	TT	TT	CC	CT	CT	TT	CT	CC	CC	CC	CC	CC	CC	CC	CC	CC	CC	CT
SNP1316	C/T	GWHBCIQ00000006	4074060	CC	CC	CT	CC	CC	CC	CC	CC	CC	CT	CC	CC	CC	CC	CC	CC	CC	CC	CC	CC	CC	CT	CT	CC	CC	CC	CC	CC	CC	CC	CT	CT	CT	CC	CT	CC	CC	CC	CC	CC	CC	CT	CC	CC	CC	CC
SNP1317	T/C	GWHBCIQ00000006	4074234	TT	TT	TC	TT	TT	TC	TT	TC	TT	TC	TT	TT	TT	TT	TT	TT	TT	TT	TT	TT	TT	TT	TC	TT	TT	TT	TT	TT	TT	TT	TT	TT	TT	TT	TT	TT	TT	TT	TT	TT	TT	TT	TT	TT	TT	TT
SNP1318	A/C	GWHBCIQ00000006	4240731	AA	AA	AC	AA	AA	AA	AA	AA	AA	AA	AC	AA	AA	AA	AA	AA	AA	AA	AA	AA	AA	AA	AC	AA	AA	AA	AA	AA	AA	AA	AA	AA	AA	AA	AA	AA	AA	AA	AA	AA	AA	AA	AA	AA	AA	AA
SNP1319	A/G	GWHBCIQ00000006	4240741	AA	AA	AG	AG	AG	AG	AA	AA	AA	AA	AA	AA	AA	AA	AA	AA	GG	GG	GG	AG	AA	AG	AG	AA	AA	AA	AA	AA	AA	AA	AG	AG	AG	AA	AG	GG	GG	GG	GG	AG	GG	AG	GG	AG	GG	GG
SNP1320	A/G	GWHBCIQ00000006	4240838	AA	AG	AG	AG	AG	AG	AA	AA	AA	AG	AA	AA	AA	AA	AA	AA	AA	AA	AA	AA	AA	AA	AG	AA	AA	AA	AA	AA	AA	AA	AA	AA	AA	AA	AA	AA	AA	AA	AA	AA	AA	AA	AA	AA	AA	AA
SNP1321	C/G	GWHBCIQ00000006	4240842	CC	CG	CG	CG	CG	CG	CC	CC	CC	CG	CC	CC	CC	CC	CC	CC	CC	CC	CC	CC	CC	CG	CG	CC	CC	CC	CC	CC	CC	CC	CG	CC	CC	CC	CG	CC	CC	CC	CC	CC	CC	CG	CC	CC	CC	CC
SNP1322	T/C	GWHBCIQ00000006	4240875	TT	TC	TC	TC	TC	TC	TT	TT	TT	TC	TT	TT	TT	TT	TT	TT	TT	TT	TT	TC	TT	TT	TT	TT	TT	TT	TT	TT	TT	TT	TT	TT	TT	TT	TT	TT	TT	TT	TT	TT	TT	TT	TT	TT	TT	TT
SNP1323	A/C	GWHBCIQ00000006	4240895	AA	CA	CC	CC	CC	CC	CA	AA	AA	CA	AA	AA	AA	AA	AA	AA	CC	CC	CC	CC	AA	CA	CC	AA	AA	AA	AA	AA	AA	AA	CA	CA	CA	AA	CA	CC	CC	CC	CC	CA	CC	CC	CC	CA	CC	CC
SNP1324	A/G	GWHBCIQ00000006	4240896	AA	AG	AG	AG	AG	AG	AG	AA	AA	AG	AA	AA	AA	AA	AA	AA	AA	AA	AA	AG	AA	AA	AG	AA	AA	AA	AA	AA	AA	AA	AA	AA	AA	AA	AA	AA	AA	AA	AA	AA	AA	AA	AA	AA	AA	AA
SNP1325	G/C	GWHBCIQ00000006	4240900	GG	GC	GC	GC	GC	GC	GC	GG	GG	GC	GG	GG	GG	GG	GG	GG	GG	GG	GG	GC	GG	GG	GG	GG	GG	GG	GG	GG	GG	GG	GG	GG	GG	GG	GG	GG	GG	GG	GG	GG	GG	GG	GG	GG	GG	GG
SNP1326	A/G	GWHBCIQ00000006	4240907	AA	AG	AG	AG	AG	AG	AG	AA	AA	AG	AA	AA	AA	AA	AA	AA	AA	AA	AA	AG	AA	AA	AG	AA	AA	AA	AA	AA	AA	AA	AA	AA	AA	AA	AA	AA	AA	AA	AA	AA	AA	AA	AA	AA	AA	AA
SNP1327	A/G	GWHBCIQ00000006	4241567	AA	AA	AG	AA	AA	AA	AA	AA	AA	AG	AA	AA	AA	AA	AA	AA	AA	AA	AA	AA	AA	AG	AG	AA	AA	AA	AA	AA	AA	AA	AG	AG	AA	AA	AG	AA	AA	AA	AA	AA	AA	AG	AA	AA	AA	AA
SNP1328	A/G	GWHBCIQ00000006	4241594	AA	AA	AG	AA	AA	AA	AA	AA	AA	AG	AA	AA	AA	AA	AA	AA	AA	AA	AA	AA	AA	AA	AG	AA	AA	AA	AA	AA	AA	AA	AA	AA	AA	AA	AA	AA	AA	AA	AA	AA	AA	AA	AA	AA	AA	AA
SNP1329	C/A	GWHBCIQ00000006	4348631	CC	CC	CC	CC	CC	CC	CC	CC	CC	CC	CC	CC	CC	CC	CC	CC	CC	CC	CC	CC	CC	CA	CA	CC	CC	CC	CC	CC	CC	CC	CA	CA	CA	CC	CA	CC	CC	CC	CC	CA	CC	CA	CC	CC	CC	CC
SNP1330	T/G	GWHBCIQ00000006	4348672	TT	TT	TT	TT	TT	TT	TT	TT	TT	TT	TT	TT	TT	TT	TT	TT	TT	TT	TT	TT	TT	TG	TG	TT	TT	TT	TT	TT	TT	TT	TG	TG	TG	TT	TG	TT	TT	TT	TT	TG	TT	TG	TT	TT	TT	TT
SNP1331	A/T	GWHBCIQ00000006	4438098	AA	AA	AA	AA	AA	AA	AA	TT	AA	TA	TT	TT	TT	TT	AA	AA	AA	AA	AA	TA	TA	TA	TA	TT	AA	TT	TT	AA	AA	AA	TA	TA	TA	AA	TA	AA	TA	AA	AA	AA	AA	AA	TT	AA	TA	AA
SNP1332	C/A	GWHBCIQ00000006	4482622	CC	CC	CA	CC	CC	CC	CC	CC	CC	CA	CA	CC	CC	CC	CC	CC	CC	CC	CC	CC	CC	CC	CA	CC	CC	CC	CC	CC	CC	CC	CA	CC	CC	CC	CC	CC	CC	CC	CC	CC	CC	CC	CC	CC	CC	CC
SNP1333	A/G	GWHBCIQ00000006	4558357	AA	AA	AG	AA	AA	AG	AA	AA	AA	AG	AA	AA	AA	AA	AA	AA	AA	AA	AA	AA	AA	AG	AG	AA	AA	AA	AA	AA	AA	AA	AG	AA	AG	AA	AG	AA	AA	AA	AA	AA	AA	AG	AA	AA	AA	AA
SNP1334	A/C	GWHBCIQ00000006	4752678	AA	AC	AC	AA	AA	AA	AA	AC	AA	AA	AC	AA	AA	AA	AA	AA	AA	AA	AA	AC	AA	AC	AC	AA	AA	AA	AA	AA	AA	AA	AC	AC	AC	AA	AC	AA	AA	AA	AA	AA	AA	AC	AA	AA	AA	AA
SNP1335	T/A	GWHBCIQ00000006	4752725	TT	TA	TA	TT	TT	TA	TA	TA	TA	TT	TA	TT	TT	TT	TT	TT	TT	TT	TT	TA	TT	TA	TA	TT	TT	TT	TT	TT	TT	TT	TA	TA	TA	TT	TA	TT	TT	TT	TT	TT	TT	TA	TT	TT	TT	TT
SNP1336	C/T	GWHBCIQ00000006	4854319	CC	CC	CT	CC	CC	CC	CC	CC	CC	CC	CC	CC	CC	CC	CC	CC	TT	TT	TT	CT	TT	CT	CT	CC	CC	CC	CC	CC	CC	CC	CT	CT	CT	CC	CT	TT	TT	TT	CT	TT	TT	TT	TT	TT	TT	TT
SNP1337	G/A	GWHBCIQ00000006	4901571	GG	GG	GA	GG	GG	GG	GG	GG	GG	GA	GG	GG	GG	GG	GG	GG	AA	AA	AA	GA	GA	AA	AA	GG	GG	GG	GG	GG	GG	GG	GA	GA	GA	GG	GA	AA	AA	AA	AA	AA	AA	GA	AA	AA	AA	AA
SNP1338	G/C	GWHBCIQ00000006	4901642	GG	GG	GC	GG	GG	GG	GG	GG	GG	GC	GG	GG	GG	GG	GG	GG	GG	GG	GG	GG	GG	GC	GC	GG	GG	GG	GG	GG	GG	GG	GC	GC	GC	GG	GC	GG	GG	GG	GG	GG	GG	GC	GG	GG	GG	GG
SNP1339	G/C	GWHBCIQ00000006	4901663	GG	GG	GC	GG	GG	GG	GG	GG	GG	GC	GG	GG	GG	GG	GG	GG	GG	GG	GG	GG	GG	GC	GC	GG	GG	GG	GG	GG	GG	GG	GC	GC	GC	GG	GC	GG	GG	GG	GG	GG	GG	GC	GG	GG	GG	GG
SNP1340	T/C	GWHBCIQ00000006	4901681	TT	TT	TC	TT	TT	TC	TT	TT	TT	TC	TT	TT	TT	TT	TT	TT	TT	TT	TT	TT	TT	TC	TC	TT	TT	TT	TT	TT	TT	TT	TC	TC	TC	TT	TC	TT	TT	TT	TT	TT	TT	TC	TT	TT	TT	TT
SNP1341	C/T	GWHBCIQ00000006	4905009	CC	CC	CC	CC	CC	CC	CC	CC	CC	CC	CC	CC	CC	CC	CC	CC	TT	TT	TT	CT	CT	CT	CT	CC	CC	CC	CC	CC	CC	CC	CT	CT	CT	CC	CT	TT	TT	TT	TT	TT	TT	CC	TT	TT	TT	TT
SNP1342	C/T	GWHBCIQ00000006	4962360	CC	CC	CT	CC	CC	CC	CC	CC	CC	CC	CC	CC	CC	CC	CC	CC	CC	CC	CC	CC	CC	CT	CT	CC	CC	CC	CC	CC	CC	CC	CT	CT	CT	CC	CT	CC	CC	CC	CC	CC	CC	CC	CC	CC	CC	CC
SNP1343	G/A	GWHBCIQ00000006	4962433	GG	GG	GA	GG	GG	GG	GG	GG	GG	GG	GG	GG	GG	GG	GG	GG	GG	GG	GG	GA	GG	GA	GA	GG	GG	GG	GG	GG	GG	GG	GA	GA	GA	GG	GA	GG	GG	GG	GG	GG	GG	GA	GG	GG	GG	GG
SNP1344	A/G	GWHBCIQ00000006	4962506	AA	AA	AG	AA	AA	AA	AA	AA	AA	AA	AA	AA	AA	AA	AA	AA	AA	AA	AA	AG	AA	AA	AG	AA	AA	AA	AA	AA	AA	AA	AA	AA	AA	AA	AA	AA	AA	AA	AA	AA	AA	AA	AA	AA	AA	AA
SNP1345	T/G	GWHBCIQ00000006	5081427	TT	TT	TG	TT	TT	TT	TT	TT	TT	TG	TT	TT	TT	TT	TT	TT	TT	TT	TT	TT	TT	TT	TG	TT	TT	TT	TT	TT	TT	TT	TG	TT	TT	TT	TT	TT	TT	TT	TT	TT	TT	TT	TT	TT	TT	TT
SNP1346	C/T	GWHBCIQ00000006	5213849	CC	CC	CT	CC	CC	CC	CC	CC	CC	CC	CC	CC	CC	CC	CC	CC	CC	CC	CC	CC	CC	CT	CT	CC	CC	CC	CC	CC	CC	CC	CT	CT	CT	CC	CT	CC	CC	CC	CC	CC	CC	CT	CC	CC	CC	CC
SNP1347	C/T	GWHBCIQ00000006	5213960	CC	CC	CC	CC	CC	CC	CC	CC	CC	CC	CC	CC	CC	CC	CC	CC	CC	CC	CT	CT	CT	TT	CT	CC	CC	CC	CC	CC	CC	CC	TT	CT	CT	CC	CT	CT	CT	CT	CC	CC	CC	TT	CT	CC	CC	CT
SNP1348	T/C	GWHBCIQ00000006	5213963	TT	TT	TT	TT	TT	TT	TT	TT	TT	TT	TT	TT	TT	TT	TT	TT	TT	TT	TC	TC	TC	TC	TC	TT	TT	TT	TT	TT	TT	TT	TC	TC	TC	TT	TC	TC	TC	TC	TT	TT	TT	TC	TC	TT	TT	TC
SNP1349	T/C	GWHBCIQ00000006	5321385	TT	TT	TC	TT	TT	TT	TT	TT	TT	TT	TT	TT	TT	TT	TT	TT	TT	TT	TT	TT	TT	TC	TC	TT	TT	TT	TT	TT	TT	TT	TC	TC	TC	TT	TC	TT	TT	TT	TT	TT	TT	TC	TT	TT	TT	TT
SNP1350	A/T	GWHBCIQ00000006	5581982	TA	TA	TA	TA	TA	TA	TA	TT	TA	TA	TA	TA	TA	AA	AA	TA	TA	TA	TT	TA	TA	TA	TA	TA	AA	TA	TA	AA	TA	AA	TA	TA	TA	AA	TA	AA	TA	TA	AA	TT	TT	TA	TA	TA	TA	AA
SNP1351	G/A	GWHBCIQ00000006	5581985	GA	GA	GA	GA	GA	GA	GA	AA	GA	GA	GA	GA	GA	GG	GG	GA	GA	GG	GG	GA	GA	GA	GA	GA	GG	GA	GA	GG	GA	GG	GA	GA	GA	GG	GA	GG	GG	GG	GG	AA	GG	GA	GG	GA	GA	GG
SNP1352	C/A	GWHBCIQ00000006	5581987	CC	CC	CC	CC	CC	CC	CC	CC	CC	CA	CC	CC	CC	CC	CC	CC	CC	CA	AA	CC	CC	CC	CC	CC	CC	CC	CC	CC	CC	CC	CC	CC	CC	CC	CC	CC	CA	CA	CC	CC	CC	CC	CC	CC	CA	CC
SNP1353	A/G	GWHBCIQ00000006	5581994	AG	AG	AG	AG	AG	AG	AG	GG	AG	AG	AG	AG	AG	AA	AA	AG	AG	AA	AA	AG	AG	AG	AG	AG	AA	AG	AG	AA	AG	AA	AG	AG	AG	AA	AG	AA	AA	AA	AA	GG	AA	AG	AA	AG	AG	AA
SNP1354	C/T	GWHBCIQ00000006	5581996	CC	CC	CC	CC	CC	CC	CC	CC	CC	CT	CC	CC	CC	CC	CC	CC	CC	CT	TT	CC	CC	CC	CC	CC	CC	CC	CC	CC	CC	CC	CC	CC	CC	CC	CC	CC	CT	CT	CC	CC	CC	CC	CC	CC	CT	CC
SNP1355	T/C	GWHBCIQ00000006	5581997	TT	TT	TT	TT	TT	TT	TT	TT	TT	TT	TT	TT	TT	TT	TT	TT	TT	TT	TT	TT	TT	TT	TT	TT	TT	TT	TT	TT	TT	TT	TT	TT	TT	TT	TT	TT	TT	TT	TT	TT	CT	TT	CT	TT	TT	TT
SNP1356	C/G	GWHBCIQ00000006	5581999	CG	CC	CG	CC	CC	CC	CC	CG	CC	CG	CC	CC	CC	CC	CC	CC	CC	CC	CC	CC	CG	CG	CC	CG	CC	CC	CC	CC	CG	CC	CG	CG	CG	CC	CG	CC	CC	CC	CC	CC	CC	CG	CC	CC	CG	CC
SNP1357	A/C	GWHBCIQ00000006	5582005	AC	AC	AC	AC	AC	AC	AC	CC	AC	AC	AC	AC	AC	AA	AA	AC	AC	AC	CC	AC	AC	AC	AC	AC	AA	AC	AC	AA	AC	AA	AC	AC	AC	AA	AC	AA	AC	AC	AA	CC	AC	AC	AA	AC	AC	AA
SNP1358	A/T	GWHBCIQ00000006	5582006	TA	TA	TA	TA	TA	TA	TA	TT	TA	TA	TA	TA	TA	AA	AA	TA	TA	TA	TT	TA	TA	TA	TA	TA	AA	TA	TA	AA	TA	AA	TA	TA	TA	AA	TA	AA	TA	TA	AA	TT	TT	TA	TA	TA	TA	AA
SNP1359	C/G	GWHBCIQ00000006	5582019	CC	CC	CC	CC	CC	CC	CC	CC	CC	CC	CC	CG	CC	CC	CC	CC	CG	CC	CC	CG	CG	CG	CC	CC	CC	CC	CC	CC	CC	CC	CG	CG	CG	CC	CG	CC	CC	CC	CC	GG	CC	CC	CC	CG	CG	CC
SNP1360	G/A	GWHBCIQ00000006	5622488	GG	GG	GA	GG	GG	GG	GG	GG	GG	GG	GG	GG	GG	GG	AA	AA	AA	AA	AA	GA	AA	GA	GA	GG	GG	GG	GG	GG	GG	GG	GA	GA	GA	GA	GA	AA	AA	AA	AA	AA	GG	AA	GA	GA	AA	AA
SNP1361	G/A	GWHBCIQ00000006	5622497	GG	GG	GA	GG	GG	GG	GG	GG	GG	GG	GG	GG	GG	GG	AA	AA	AA	AA	AA	GA	AA	GA	GA	GG	GG	GG	GG	GG	GG	GG	GA	GA	GA	GA	GA	AA	AA	AA	AA	AA	GG	AA	GA	GA	AA	AA
SNP1362	T/A	GWHBCIQ00000006	5622620	TT	TA	TA	TA	TA	TA	TA	TA	TA	TT	TT	TT	TT	TT	TT	TT	TT	TT	TT	TA	TA	TT	TA	TT	TT	TT	TT	TT	TT	TT	TA	TT	TT	TT	TT	TT	TT	TT	TT	TT	TT	TT	TT	TT	TT	TT
SNP1363	A/C	GWHBCIQ00000006	5622649	AA	AC	AC	AC	AC	AC	AC	AC	AC	AA	AA	AA	AA	AA	AA	AA	AA	AA	AA	AC	AC	AA	AC	AA	AA	AA	AA	AA	AA	AA	AC	AA	AA	AA	AA	AA	AA	AA	AA	AA	AA	AA	AA	AA	AA	AA
SNP1364	T/C	GWHBCIQ00000006	6005345	TT	TT	TC	TT	TT	TT	TT	TT	TT	TC	TT	TT	TT	TT	TT	TT	TT	TT	TT	TT	TT	TT	TC	TT	TT	TT	TT	TT	TT	TT	TT	TT	TT	TT	TT	TT	TT	TT	TT	TT	TT	TT	TT	TT	TT	TT
SNP1365	C/G	GWHBCIQ00000006	6274590	CC	CC	CG	CC	CC	CC	CC	CC	CC	CC	CC	CC	CC	CC	CC	CC	CC	CC	CC	CC	CC	CG	CG	CC	CC	CC	CC	CC	CC	CC	CG	CG	CG	CC	CG	CC	CC	CC	CC	CC	CC	CC	CC	CC	CC	CC
SNP1366	A/G	GWHBCIQ00000006	6298136	AA	AG	AG	AG	AG	AG	AA	AA	AA	AA	AA	AA	AA	AA	AA	AA	GG	GG	GG	AG	AG	AA	AA	GG	GG	GG	GG	GG	AA	AA	AA	AA	AG	AG	AG	AA	AG	AA	AG	AA	GG	AA	AA	AA	AA	AA
SNP1367	G/A	GWHBCIQ00000006	6298263	AA	AG	AG	AG	AG	AG	AG	AG	AG	AG	AG	AA	AA	AA	AA	AA	GG	GG	GG	GG	GG	GG	GG	GG	GG	GG	GG	GG	AA	AA	AG	AG	AG	AG	AG	GG	GG	GG	GG	GG	GG	GG	GG	GG	GG	GG
SNP1368	C/G	GWHBCIQ00000006	6298267	CC	CG	CG	CC	CC	CG	CG	CG	CG	CG	CG	CC	CC	CC	CC	CC	CC	CC	CC	CG	CC	CC	CG	CC	CC	CC	CC	CC	CC	CC	CC	CC	CC	CC	CC	CC	CC	CC	CC	CC	CC	CC	CC	CC	CC	CC
SNP1369	A/G	GWHBCIQ00000006	6298274	AA	AG	AG	AG	AG	AG	AA	AA	AA	AA	AA	AA	AA	AA	AA	AA	AA	AA	AA	AG	AG	AA	AA	GG	GG	GG	GG	GG	AA	AA	AA	AG	AG	AG	AG	AA	AG	AA	AG	AA	AA	AA	AA	AA	AA	AA
SNP1370	A/T	GWHBCIQ00000006	6867815	AA	AA	AA	AA	AA	AA	AA	AA	AA	AA	AA	AA	AA	AA	AA	AA	TT	TT	TT	AT	AT	AT	AT	AA	AA	AA	AA	AA	AA	AA	AT	AT	AT	AA	AT	AT	AT	TT	AT	AA	AT	TT	TT	TT	AA	TT
SNP1371	G/A	GWHBCIQ00000006	7031417	GG	GG	GG	GG	GG	GG	GG	GG	GG	GG	GG	GG	GG	GG	GG	GG	GG	GG	GG	GA	GG	GA	GA	GG	GG	GG	GG	GG	GG	GG	GA	GA	GA	GG	GA	AA	GA	GG	GG	GG	GG	GG	GG	GG	GG	AA
SNP1372	T/C	GWHBCIQ00000006	7176963	TT	TT	TC	TT	TT	TT	TT	TT	TT	TC	TT	TT	TT	TT	TT	TT	TT	TT	TT	TC	TT	TT	TC	TT	TT	TT	TT	TT	TT	TT	TT	TT	TT	TT	TT	TT	TT	TT	TT	TT	TT	TT	TT	TT	TT	TT
SNP1373	G/A	GWHBCIQ00000006	7176964	GG	GG	GA	GG	GG	GG	GG	GG	GG	GA	GG	GG	GG	GG	GG	GG	AA	AA	AA	GA	AA	GA	GA	GG	GG	GG	GG	GG	GG	GG	GA	GA	GA	GG	GA	GA	GA	AA	AA	GA	AA	AA	AA	AA	AA	AA
SNP1374	T/C	GWHBCIQ00000006	7431795	TT	TC	TC	TT	TT	TC	TC	TC	TT	TT	TC	TT	TT	TT	TT	TT	TT	TT	TT	TC	TT	TT	TT	TT	TT	TT	TT	TT	TT	TT	TT	TT	TT	TT	TT	TT	TT	TT	TT	TT	TT	TT	TT	TT	TT	TT
SNP1375	C/A	GWHBCIQ00000006	7431800	CC	CA	CA	CC	CC	CA	CA	CA	CC	CC	CA	CC	CC	CC	CC	CC	CC	CC	CC	CA	CC	CC	CC	CC	CC	CC	CC	CC	CC	CC	CC	CC	CC	CC	CC	CC	CC	CC	CC	CC	CC	CC	CC	CC	CC	CC
SNP1376	T/C	GWHBCIQ00000006	7431852	TT	TC	TC	TT	TC	TC	TC	TC	TC	TT	TC	TT	TT	TT	TT	TT	TT	TT	TT	TC	TT	TT	TC	TT	TT	TT	TC	TT	TT	TT	TC	TT	TT	TT	TT	TT	TT	TT	TT	TT	TT	TT	TT	TT	TT	TT
SNP1377	C/T	GWHBCIQ00000006	7431861	CC	CT	CT	CC	CT	CT	CT	CT	CT	CC	CT	CC	CC	CC	CC	CC	CC	CC	CC	CT	CC	CC	CT	CC	CC	CC	CT	CC	CC	CC	CT	CC	CC	CC	CC	CC	CC	CC	CC	CC	CC	CC	CC	CC	CC	CC
SNP1378	C/G	GWHBCIQ00000006	7431868	CC	CG	CG	CC	CG	CG	CG	CG	CG	CC	CG	CC	CC	CC	CC	CC	CC	CC	CC	CG	CC	CC	CG	CC	CC	CC	CG	CC	CC	CC	CG	CC	CC	CC	CC	CC	CG	CC	CC	CC	CC	CC	CC	CC	CC	CC
SNP1379	T/A	GWHBCIQ00000006	7431878	TT	TA	TA	TT	TA	TA	TA	TA	TA	TT	TA	TT	TT	TT	TT	TT	TT	TT	TT	TA	TT	TT	TT	TT	TT	TT	TA	TT	TT	TT	TA	TT	TT	TT	TT	TT	TA	TT	TT	TT	TT	TT	TT	TT	TT	TT
SNP1380	G/A	GWHBCIQ00000006	7471262	GG	GA	GA	GG	GG	GG	GG	GG	GG	GA	GG	GG	GG	GG	GG	GG	GG	GG	GG	GG	GG	GA	GA	GG	GG	GG	GG	GG	GG	GG	GA	GA	GA	GG	GA	GG	GG	GG	GG	GG	GG	GA	GG	GG	GG	GG
SNP1381	T/G	GWHBCIQ00000006	7471295	TT	TG	TG	TT	TT	TT	TT	TT	TT	TG	TG	TT	TT	TT	TT	TT	TT	TT	TT	TT	TT	TT	TG	TT	TT	TT	TT	TT	TT	TT	TT	TT	TT	TT	TT	TT	TT	TT	TT	TT	TT	TT	TT	TT	TT	TT
SNP1382	T/A	GWHBCIQ00000006	7471372	TT	TA	TA	TT	TT	TT	TA	TA	TT	TA	TA	TT	TT	TT	TT	TT	TT	TT	TT	TA	TT	TA	TA	TT	TT	TT	TT	TT	TT	TT	TA	TA	TA	TT	TA	TT	TT	TT	TT	TT	TT	TA	TT	TT	TT	TT
SNP1383	T/C	GWHBCIQ00000006	7471374	TT	TC	TC	TT	TT	TT	TC	TC	TT	TC	TC	TT	TT	TT	TT	TT	TT	TT	TT	TC	TT	TT	TC	TT	TT	TT	TT	TT	TT	TT	TT	TT	TT	TT	TT	TT	TT	TT	TT	TT	TT	TT	TT	TT	TT	TT
SNP1384	A/G	GWHBCIQ00000006	7471375	AA	AG	AG	AA	AA	AA	AG	AG	AA	AG	AG	AA	AA	AA	AA	AA	AA	AA	AA	AG	AA	AA	AG	AA	AA	AA	AA	AA	AA	AA	AA	AA	AA	AA	AA	AA	AA	AA	AA	AA	AA	AA	AA	AA	AA	AA
SNP1385	T/C	GWHBCIQ00000006	7471378	TT	TC	TC	TT	TT	TT	TC	TC	TT	TC	TC	TT	TT	TT	TT	TT	TT	TT	TT	TC	TT	TT	TC	TT	TT	TT	TT	TT	TT	TT	TT	TT	TT	TT	TT	TT	TT	TT	TT	TT	TT	TT	TT	TT	TT	TT
SNP1386	C/G	GWHBCIQ00000006	7739051	CC	CC	CC	CC	CC	CC	CC	CC	CC	CC	CC	CC	CC	CC	CC	CC	GG	GG	GG	CG	GG	CG	CC	CC	CC	CC	CC	CC	CC	CC	CG	CG	CC	CC	CG	CG	CG	GG	GG	CG	GG	CC	GG	GG	GG	GG
SNP1387	T/C	GWHBCIQ00000006	7739077	TT	TT	TT	TT	TT	TT	TT	TT	TT	TT	TT	TT	TT	TT	TT	TT	CC	CC	CC	TC	CC	TC	TC	TT	TT	TT	TT	TT	TT	TT	TC	TC	TC	TT	TC	TC	TC	CC	CC	TC	CC	TT	CC	CC	CC	CC
SNP1388	T/C	GWHBCIQ00000006	7739090	TT	TT	TT	TT	TT	TT	TT	TT	TT	TT	TT	TT	TT	TT	TT	TT	CC	CC	CC	TC	CC	TC	TC	TT	TT	TT	TT	TT	TT	TT	TC	TC	TC	TT	TC	TC	TC	CC	CC	TC	CC	TT	CC	CC	CC	CC
SNP1389	A/G	GWHBCIQ00000006	7739109	AA	AA	AG	AA	AA	AA	AA	AA	AA	AA	AA	AA	AA	AA	AA	AA	AA	AA	AA	AA	AA	AG	AG	AA	AA	AA	AA	AA	AA	AA	AG	AG	AG	AA	AG	AA	AA	AA	AA	AA	AA	AG	AA	AA	AA	AA
SNP1390	A/G	GWHBCIQ00000006	8493788	GG	AG	AA	AA	AA	AA	AA	AA	AA	AA	AA	AA	AA	AA	AA	AA	AA	AA	AA	AA	AA	AA	AA	GG	GG	GG	GG	GG	AA	AA	AA	AG	AG	AG	AG	AA	AG	AA	AA	AA	AA	AA	AA	AA	AA	AA
SNP1391	G/T	GWHBCIQ00000006	8569545	GG	GT	GT	GG	GG	GT	GG	GT	GG	GT	GT	GG	GG	GG	GG	GG	GG	GG	GG	GT	GG	GG	GT	GG	GG	GG	GG	GG	GG	GG	GG	GG	GG	GG	GG	GG	GG	GG	GG	GG	GG	GG	GG	GG	GG	GG
SNP1392	A/T	GWHBCIQ00000006	8569550	AA	AT	AT	AA	AA	AT	AA	AT	AA	AT	AT	AA	AA	AA	AA	AA	AA	AA	AA	AT	AA	AA	AT	AA	AA	AA	AA	AA	AA	AA	AA	AA	AA	AA	AA	AA	AA	AA	AA	AA	AA	AA	AA	AA	AA	AA
SNP1393	G/C	GWHBCIQ00000006	9101106	GG	GG	GG	GG	GG	GG	GG	GG	GG	GG	GG	GG	GG	GG	GG	GG	GG	GG	GG	GG	GG	GG	GG	GG	GG	GG	GG	GG	GG	GG	GG	GG	GG	GG	GG	GG	GG	GG	GG	GG	GG	GG	GG	GC	GG	CC
SNP1394	A/G	GWHBCIQ00000006	9150313	AA	AG	AG	AG	AA	AG	AA	AA	AA	AA	AG	AA	AA	AA	AA	AA	AA	AA	AA	AA	AA	AA	AA	AA	AA	AA	AA	AA	AA	AA	AA	AA	AA	AA	AA	AA	AA	AA	AA	AA	AA	AA	AA	AA	AA	AA
SNP1395	T/C	GWHBCIQ00000006	9150326	TT	TC	TC	TC	TT	TC	TT	TT	TT	TT	TC	TT	TT	TT	TT	TT	TT	TT	TT	TT	TT	TT	TT	TT	TT	TT	TT	TT	TT	TT	TT	TT	TT	TT	TT	TT	TT	TT	TT	TT	TT	TT	TT	TT	TT	TT
SNP1396	A/G	GWHBCIQ00000006	9250349	AA	AG	AG	AA	AA	AA	AA	AA	AA	AG	AG	AA	AA	AA	AA	AA	AA	AA	AA	AG	AA	AA	AG	AA	AA	AA	AA	AA	AA	AA	AA	AA	AA	AA	AA	AA	AA	AA	AA	AA	AA	AA	AA	AA	AA	AA
SNP1397	T/C	GWHBCIQ00000006	9250350	TT	TC	TC	TT	TT	TT	TT	TT	TT	TC	TC	TT	TT	TT	TT	TT	TT	TT	TT	TC	TT	TT	TC	TT	TT	TT	TT	TT	TT	TT	TT	TT	TT	TT	TT	TT	TT	TT	TT	TT	TT	TT	TT	TT	TT	TT
SNP1398	G/T/C	GWHBCIQ00000006	9349563	GC	GG	GC	GG	GG	GC	GG	GG	GG	GC	GG	GG	GG	GG	GG	GG	TT	TT	TT	GT	TT	CT	CT	GG	GG	GG	GG	GG	GG	GG	GT	GC	GT	GG	GT	TT	TT	TT	GT	GT	TT	CT	TT	TT	TT	TT
SNP1399	G/A	GWHBCIQ00000006	9349595	GA	GG	GA	GG	GG	GG	GG	GG	GG	GA	GG	GG	GG	GG	GG	GG	GG	GG	GG	GG	GG	GA	GA	GG	GG	GG	GG	GG	GG	GG	GG	GA	GA	GG	GA	GG	GG	GG	GG	GG	GG	GA	GG	GG	GG	GG
SNP1400	T/C	GWHBCIQ00000006	9349628	TC	TT	TC	TT	TT	TT	TT	TT	TT	TC	TT	TT	TT	TT	TT	TT	TT	TT	TT	TT	TT	TC	TC	TT	TT	TT	TT	TT	TT	TT	TT	TC	TC	TT	TC	TT	TT	TT	TT	TT	TT	TC	TT	TT	TT	TT
SNP1401	C/T	GWHBCIQ00000006	9349657	CC	CC	CT	CC	CC	CC	CC	CC	CC	CT	CC	CC	CC	CC	CC	CC	CC	CC	CC	CC	CC	CT	CT	CC	CC	CC	CC	CC	CC	CC	CT	CT	CT	CC	CT	CC	CC	CC	CC	CC	CC	CT	CC	CC	CC	CC
SNP1402	A/C	GWHBCIQ00000006	9517425	AA	AA	AA	AA	AA	AA	AA	AA	AA	AA	AA	AA	AA	AA	AA	AA	CC	CC	CC	AC	CC	AA	AA	AA	AA	AA	AA	AA	AA	AA	AA	AA	AA	AA	AA	AC	AC	AC	CC	CC	CC	CC	AC	CC	CC	AA
SNP1403	G/A	GWHBCIQ00000006	9603843	GG	GG	GA	GG	GG	GG	GG	GG	GG	GG	GG	GG	GG	GG	GG	GG	GG	GG	GG	GG	GG	GA	GA	GG	GG	GG	GG	GG	GG	GG	GA	GA	GG	GG	GA	GG	GG	GG	GG	GG	GG	GA	GG	GG	GG	GG
SNP1404	C/T	GWHBCIQ00000006	9603918	CC	CC	CC	CC	CC	CC	CC	CC	CC	CC	CC	CC	CC	CC	CC	CC	CC	CC	CC	CC	CC	CT	CT	CC	CC	CC	CC	CC	CC	CC	CT	CT	CC	CC	CT	CC	CC	CC	CC	CC	CC	CT	CC	CC	CC	CC
SNP1405	T/A	GWHBCIQ00000006	9603991	TT	TT	TA	TT	TT	TT	TT	TT	TT	TT	TT	TT	TT	TT	TT	TT	TT	TT	TT	TT	TT	TA	TA	TT	TT	TT	TT	TT	TT	TT	TA	TA	TT	TT	TA	TT	TT	TT	TT	TT	TT	TA	TT	TT	TT	TT
SNP1406	G/A	GWHBCIQ00000006	9603993	GG	GG	GA	GG	GG	GG	GG	GG	GG	GG	GG	GG	GG	GG	GG	GG	GG	GG	GG	GG	GG	GA	GA	GG	GG	GG	GG	GG	GG	GG	GA	GA	GG	GG	GA	GG	GG	GG	GG	GG	GG	GA	GG	GG	GG	GG
SNP1407	A/C	GWHBCIQ00000006	9604062	AA	AA	AC	AA	AA	AA	AA	AA	AA	AA	AA	AA	AA	AA	AA	AA	AA	AA	AA	AA	AA	AC	AC	AA	AA	AA	AA	AA	AA	AA	AC	AC	AA	AA	AC	AA	AA	AA	AA	AA	AA	AC	AA	AA	AA	AA
SNP1408	A/G	GWHBCIQ00000006	9907292	AA	AA	AA	AA	AA	AA	AA	AA	AA	AA	AG	GG	AA	AA	AA	AA	GG	GG	GG	GG	GG	AG	AG	AA	AA	AA	AA	AA	AA	AA	AG	AG	AG	AG	AG	GG	AG	GG	AG	GG	GG	GG	GG	GG	GG	GG
SNP1409	G/A	GWHBCIQ00000006	9969591	GG	GA	GA	GG	GG	GA	GA	GA	GG	GA	GG	GG	GG	GG	GG	GG	GG	GG	GG	GG	GG	GA	GA	GG	GG	GG	GG	GG	GG	GG	GA	GG	GA	GG	GA	GG	GG	GG	GG	GG	GG	GA	GG	GG	GG	GG
SNP1410	A/G	GWHBCIQ00000006	9993812	AA	AG	AG	AA	AA	AG	AA	AA	AA	AG	AG	AA	AA	AA	AA	AA	AA	AA	AA	AG	AA	AA	AG	AA	AA	AA	AA	AA	AA	AA	AA	AA	AA	AA	AA	AA	AA	AA	AA	AA	AA	AA	AA	AA	AA	AA
SNP1411	G/A	GWHBCIQ00000006	9993824	GG	GG	GG	GG	GG	GG	GG	GG	GG	GG	GG	GG	GG	GG	GG	GG	AA	AA	AA	GA	GG	GG	GG	GG	GG	GG	GG	GG	GG	GG	GG	GG	GG	GG	GG	AA	GA	AA	GA	GA	AA	GG	AA	AA	GA	GA
SNP1412	A/G	GWHBCIQ00000006	10111632	AA	AA	AG	AA	AA	AA	AA	AA	AA	AA	AA	AA	AA	AA	AA	AA	AA	AA	AA	AG	AA	AG	AG	AA	AA	AA	AA	AA	AA	AA	AG	AG	AG	AA	AG	AA	AA	AA	AA	AA	AA	AG	AA	AA	AA	AA
SNP1413	T/C	GWHBCIQ00000006	10111781	TT	TT	TC	TT	TT	TT	TT	TT	TT	TT	TT	TT	TT	TT	TT	TT	TT	TT	TT	TC	TT	TC	TC	TT	TT	TT	TT	TT	TT	TT	TC	TC	TC	TT	TC	TT	TT	TT	TT	TT	TT	TC	TT	TT	TT	TT
SNP1414	G/A	GWHBCIQ00000006	10111782	GG	GG	GG	GG	GG	GG	GG	GG	GG	GG	GG	GG	GG	GG	GG	GG	GG	GG	GA	GA	AA	GG	GG	GG	GG	GG	GG	GG	GG	GG	GG	GG	GG	GG	GG	GA	AA	GA	GA	AA	AA	GA	AA	GG	AA	GA
SNP1415	G/A	GWHBCIQ00000006	10421314	GG	GA	GA	GG	GG	GA	GG	GG	GG	GG	GA	GG	GG	GG	GG	GG	GG	GG	GG	GA	GA	GG	GG	GG	GG	GG	GG	GG	GG	GG	GG	GG	GG	GG	GG	GG	GG	GG	GG	GG	GG	GG	GG	GG	GG	GG
SNP1416	G/T	GWHBCIQ00000006	11094322	GT	GT	GT	GT	GG	GT	GG	GG	GG	GG	GG	GG	GG	GG	GG	GG	TT	GG	TT	GT	TT	GT	GT	GG	GG	GG	GG	GG	GG	GG	GT	GG	GT	GG	GT	TT	GT	TT	TT	TT	TT	TT	TT	TT	TT	TT
SNP1417	C/T	GWHBCIQ00000006	11094378	CC	CT	CT	CC	CC	CT	CC	CC	CC	CC	CC	CC	CC	CC	CC	CC	TT	CC	TT	CT	TT	CT	CT	CC	CC	CC	CC	CC	CC	CC	CT	CC	CT	CC	CT	TT	CT	TT	TT	TT	TT	TT	TT	TT	TT	TT
SNP1418	A/G	GWHBCIQ00000006	11094434	AA	AA	AA	AA	AA	AA	AA	AA	AA	AA	AA	AA	AA	AA	AA	AA	AA	AA	AA	AG	AG	AA	AG	AA	AA	AA	AA	AA	AA	AA	AA	AA	AA	AA	AA	AA	AA	AA	AA	AA	AA	AA	AA	AA	AA	AA
SNP1419	G/A	GWHBCIQ00000006	11160801	GG	GG	GA	GG	GG	GG	GG	GG	GG	GG	GG	GG	GG	GG	GG	GG	GG	GG	GG	GG	GG	GA	GA	GG	GG	GG	GG	GG	GG	GG	GA	GA	GA	GG	GA	GG	GG	GG	GG	GG	GG	GA	GG	GG	GG	GG
SNP1420	C/T	GWHBCIQ00000006	11160845	CC	CC	CT	CC	CC	CC	CC	CC	CC	CC	CC	CC	CC	CC	CC	CC	CC	CC	CC	CC	CC	CT	CT	CC	CC	CC	CC	CC	CC	CC	CT	CT	CT	CC	CT	CC	CC	CC	CC	CC	CC	CT	CC	CC	CC	CC
SNP1421	A/G	GWHBCIQ00000006	11160854	AA	GA	GA	GA	GA	GA	GG	GG	GG	GG	GG	GG	GG	GG	GG	GG	AA	AA	AA	AA	AA	AA	GA	GG	GG	GG	GG	GG	AA	AA	AA	AA	GA	AA	GA	AA	GA	AA	AA	AA	AA	AA	AA	AA	AA	AA
SNP1422	G/A	GWHBCIQ00000006	11160895	GG	AG	AG	AG	AG	AG	AA	AA	AA	AA	AA	AA	AA	AA	AA	AA	GG	GG	GG	GG	GG	AG	AG	AA	AA	AA	AA	AA	GG	GG	AG	AG	AG	GG	AG	GG	AG	GG	GG	GG	GG	AG	GG	GG	GG	GG
SNP1423	A/G	GWHBCIQ00000006	11302689	AA	AA	AG	AA	AA	AA	AA	AA	AA	AA	AA	AA	AA	AA	AA	AA	AA	AA	AA	AA	AA	AG	AG	AA	AA	AA	AA	AA	AA	AA	AG	AG	AA	AA	AG	AA	AA	AA	AA	AA	AA	AG	AA	AA	AA	AA
SNP1424	T/A	GWHBCIQ00000006	11712414	TT	TT	TA	TT	TT	TT	TT	TT	TT	TA	TT	TT	TT	TT	TT	TT	TT	TT	TT	TA	TT	TA	TA	TT	TT	TT	TT	TT	TT	TT	TA	TA	TA	TT	TA	TT	TT	TT	TT	TT	TT	TA	TT	TT	TT	TT
SNP1425	C/G	GWHBCIQ00000006	11712474	CC	CC	CG	CC	CC	CC	CC	CC	CC	CG	CC	CC	CC	CC	CC	CC	CC	CC	CC	CG	CC	CG	CG	CC	CC	CC	CC	CC	CC	CC	CG	CG	CG	CC	CG	CC	CC	CC	CC	CC	CC	CG	CC	CC	CC	CC
SNP1426	G/A	GWHBCIQ00000006	11964823	GG	GG	GA	GG	GG	GG	GG	GG	GG	GA	GG	GG	GG	GG	GG	GG	GG	GG	GG	GG	GG	GA	GA	GG	GG	GG	GG	GG	GG	GG	GA	GG	GG	GG	GA	GG	GG	GG	GG	GG	GG	GA	GG	GG	GG	GG
SNP1427	G/A	GWHBCIQ00000006	11964898	GG	GG	GA	GG	GG	GG	GG	GG	GG	GA	GG	GG	GG	GG	GG	GG	GG	GG	GG	GG	GG	GA	GA	GG	GG	GG	GG	GG	GG	GG	GA	GG	GG	GG	GA	GG	GG	GG	GG	GG	GG	GA	GG	GG	GG	GG
SNP1428	G/C	GWHBCIQ00000006	11964952	GG	GG	GC	GG	GG	GG	GG	GG	GG	GC	GG	GG	GG	GG	GG	GG	GG	GG	GG	GG	GG	GC	GC	GG	GG	GG	GG	GG	GG	GG	GC	GG	GG	GG	GC	GG	GG	GG	GG	GG	GG	GC	GG	GG	GG	GG
SNP1429	G/C	GWHBCIQ00000006	12139019	GG	GG	GG	GG	GG	GG	GG	GG	GG	GG	GG	GG	GG	GG	GG	GG	CC	CC	CC	GC	CC	GC	GC	GG	GG	GG	GG	GG	GG	GG	GC	GC	GC	GG	GC	CC	CC	CC	CC	CC	CC	CC	GC	CC	CC	GC
SNP1430	C/T	GWHBCIQ00000006	12139022	CC	CC	CC	CC	CC	CC	CC	CC	CC	CC	CC	CC	CC	CC	CC	CC	TT	TT	TT	CT	TT	CT	CT	CC	CC	CC	CC	CC	CC	CC	CT	CT	CT	CC	CT	TT	TT	TT	TT	TT	TT	TT	CT	TT	TT	CT
SNP1431	C/T	GWHBCIQ00000006	12283825	CC	CC	CT	CC	CC	CC	CC	CC	CC	CC	CC	CC	CC	CC	CC	CC	CC	CC	CC	CC	CC	CT	CT	CC	CC	CC	CC	CC	CC	CC	CT	CT	CT	CC	CT	CC	CC	CC	CC	CC	CC	CC	CC	CC	CC	CC
SNP1432	A/G	GWHBCIQ00000006	12502411	AA	AA	AA	AA	AA	AA	AA	AA	AA	AA	AA	AA	AA	AA	AA	AA	GG	GG	GG	AG	AA	AG	AG	AA	AA	AA	AA	AA	AA	AA	AG	AG	AG	AA	AG	GG	AA	AA	AG	AG	GG	AG	AG	AG	GG	GG
SNP1433	G/T	GWHBCIQ00000006	12502416	GG	GG	GG	GG	GG	GG	GG	GG	GG	GG	GG	GG	GG	GG	GG	GG	TT	TT	TT	GT	GG	GT	GT	GG	GG	GG	GG	GG	GG	GG	GT	GT	GT	GG	GT	TT	GG	GG	GT	GT	TT	GT	GT	GT	TT	TT
SNP1434	T/C	GWHBCIQ00000006	12502428	TT	TT	TT	TT	TT	TT	TT	TT	TT	TT	TT	TT	TT	TT	TT	TT	CC	CC	CC	TC	TT	TT	TT	TT	TT	TT	TT	TT	TT	TT	TT	TT	TT	TT	TT	CC	TT	TT	TC	TC	CC	TC	TC	TC	CC	CC
SNP1435	A/C	GWHBCIQ00000006	12723742	AA	AA	AC	AA	AA	AA	AA	AA	AA	AC	AA	AA	AA	AA	AA	AA	AA	AA	AA	AC	AA	AC	AC	AA	AA	AA	AA	AA	AA	AA	AC	AC	AC	AA	AC	AA	AA	AA	AA	AA	AA	AA	AA	AA	AA	AA
SNP1436	A/G	GWHBCIQ00000006	12723747	AA	AA	AG	AA	AA	AA	AA	AA	AA	AG	AA	AA	AA	AA	AA	AA	AA	AA	AA	AG	AA	AG	AG	AA	AA	AA	AA	AA	AA	AA	AG	AG	AG	AA	AG	AA	AA	AA	AA	AA	AA	AA	AA	AA	AA	AA
SNP1437	C/G	GWHBCIQ00000006	12723782	CC	CC	CG	CC	CC	CC	CC	CC	CC	CG	CC	CC	CC	CC	CC	CC	CC	CC	CC	CG	CC	CG	CG	CC	CC	CC	CC	CC	CC	CC	CG	CG	CG	CC	CG	CC	CC	CC	CC	CC	CC	CG	CC	CC	CC	CC
SNP1438	C/A	GWHBCIQ00000006	12723821	CC	CC	CC	CC	CC	CC	CC	CC	CC	CC	CC	CC	CC	CC	CC	CC	CA	AA	CA	CA	CC	CA	CA	CC	CC	CC	CC	CC	CC	CC	CA	CA	CA	CC	CA	CC	CC	CA	CC	CA	CA	CA	AA	CA	CA	AA
SNP1439	C/T	GWHBCIQ00000006	12786388	CC	CC	CC	CC	CC	CC	CC	CC	CC	CC	CC	CC	CC	CC	CC	CC	TT	TT	TT	CT	TT	TT	TT	CC	CC	CC	CC	CC	CC	CC	CT	CT	CT	CC	CT	CC	CC	CT	TT	CT	CT	TT	TT	TT	CT	TT
SNP1440	T/C	GWHBCIQ00000007	209492	TT	TT	TC	TT	TT	TT	TT	TC	TT	TC	TT	TT	TT	TT	TT	TT	TT	TT	TT	TC	TT	TT	TC	TT	TT	TT	TT	TT	TT	TT	TT	TT	TT	TT	TT	TT	TT	TT	TT	TT	TT	TT	TT	TT	TT	TT
SNP1441	T/C	GWHBCIQ00000007	209547	TT	TT	TC	TT	TT	TT	TC	TC	TT	TC	TT	TT	TT	TT	TT	TT	TT	TT	TT	TC	TT	TT	TC	TT	TT	TT	TT	TT	TT	TT	TT	TT	TT	TT	TT	TT	TT	TT	TT	TT	TT	TT	TT	TT	TT	TT
SNP1442	T/C	GWHBCIQ00000007	209572	TT	TT	TC	TT	TT	TT	TC	TC	TT	TC	TT	TT	TT	TT	TT	TT	TT	TT	TT	TC	TT	TT	TC	TT	TT	TT	TT	TT	TT	TT	TT	TT	TT	TT	TT	TT	TT	TT	TT	TT	TT	TT	TT	TT	TT	TT
SNP1443	C/T	GWHBCIQ00000007	376171	CC	CT	CT	CC	CC	CT	CC	CT	CC	CT	CT	CC	CC	CC	CC	CC	CC	CC	CC	CC	CC	CT	CT	CC	CC	CC	CC	CC	CC	CC	CT	CT	CT	CC	CT	CC	CC	CC	CC	CC	CC	CT	CC	CC	CC	CC
SNP1444	G/T	GWHBCIQ00000007	554120	GG	GT	GT	GG	GG	GT	GG	GG	GG	GT	GT	GG	GG	GG	GG	GG	GG	GG	GG	GT	GG	GT	GT	GG	GG	GG	GT	GG	GG	GG	GT	GT	GT	GG	GT	GG	GG	GG	GG	GG	GG	GT	GG	GG	GG	GG
SNP1445	G/T	GWHBCIQ00000007	554187	GG	GT	GT	GG	GG	GT	GG	GT	GT	GT	GT	GG	GG	GG	GG	GG	GG	GG	GG	GG	GG	GG	GT	GG	GG	GG	GG	GG	GG	GG	GG	GG	GG	GG	GG	GG	GG	GG	GT	GG	GG	GG	GG	GG	GG	GG
SNP1446	C/T	GWHBCIQ00000007	878905	CC	CC	CT	CC	CC	CC	CC	CC	CC	CC	CC	CC	CC	CC	CC	CC	CC	CC	CC	CC	CC	CT	CT	CC	CC	CC	CC	CC	CC	CC	CT	CT	CT	CC	CT	CC	CC	CC	CC	CC	CC	CT	CC	CC	CC	CC
SNP1447	G/A	GWHBCIQ00000007	967641	GG	GA	GG	GG	GG	GG	GG	GG	GG	GA	GG	GG	GG	GG	GG	GG	GG	GG	GG	GG	GG	GG	GA	GG	GG	GG	GG	GG	GG	GG	GG	GG	GG	GG	GG	GG	GG	GG	GG	GG	GG	GG	GG	GG	GG	GG
SNP1448	C/A	GWHBCIQ00000007	967713	CC	CA	CC	CC	CC	CC	CC	CC	CC	CA	CC	CC	CC	CC	CC	CC	CC	CC	CC	CA	CC	CC	CA	CC	CC	CC	CC	CC	CC	CC	CC	CC	CC	CC	CC	CC	CC	CC	CC	CC	CC	CC	CC	CC	CC	CC
SNP1449	A/G	GWHBCIQ00000007	967743	AA	AG	AA	AA	AA	AA	AA	AA	AA	AG	AA	AA	AA	AA	AA	AA	AA	AA	AA	AG	AA	AG	AG	AA	AA	AA	AA	AA	AA	AA	AG	AG	AG	AA	AG	AA	AA	AA	AA	AA	AA	AG	AA	AA	AA	AA
SNP1450	G/T	GWHBCIQ00000007	967755	GG	GG	GG	GG	GG	GG	GG	GG	GG	GT	GG	GG	GG	GG	GG	GG	GG	GG	GG	GT	GG	GT	GT	GG	GG	GG	GG	GG	GG	GG	GT	GT	GT	GG	GT	GG	GG	GG	GG	GG	GG	GT	GG	GG	GG	GG
SNP1451	G/C	GWHBCIQ00000007	967794	GG	GG	GC	GG	GG	GG	GG	GG	GG	GC	GG	GG	GG	GG	GG	GG	GG	GG	GG	GG	GG	GC	GC	GG	GG	GG	GG	GG	GG	GG	GC	GC	GC	GG	GC	GG	GG	GG	GG	GG	GG	GC	GG	GG	GG	GG
SNP1452	C/T	GWHBCIQ00000007	1018719	CC	CC	CT	CC	CC	CC	CC	CC	CC	CC	CC	CC	CC	CC	CC	CC	CC	CC	CC	CC	CC	CT	CT	CC	CC	CC	CC	CC	CC	CC	CT	CT	CT	CC	CT	CC	CC	CC	CC	CC	CC	CT	CC	CC	CC	CC
SNP1453	A/G	GWHBCIQ00000007	1018720	AA	AA	AG	AA	AA	AA	AA	AA	AA	AA	AA	AA	AA	AA	AA	AA	GG	GG	GG	AG	GG	GG	AG	AA	AA	AA	AA	AA	AA	AA	AG	AG	AG	AA	AG	GG	GG	GG	GG	GG	GG	GG	GG	GG	GG	GG
SNP1454	G/A	GWHBCIQ00000007	1114919	GG	GG	GG	GG	GG	GG	GG	GG	GG	GG	GG	GG	GG	GG	GG	GG	GG	AA	GA	GA	AA	GG	GG	GG	GG	GG	GG	GG	GG	GG	GG	GG	GG	GG	GG	GG	GG	GA	GG	GA	AA	GG	GA	GA	GG	GA
SNP1455	C/T	GWHBCIQ00000007	1219829	CC	CT	CT	CC	CC	CT	CC	CC	CC	CT	CC	CC	CC	CC	CC	CC	CC	CC	CC	CC	CC	CT	CT	CC	CC	CC	CC	CC	CC	CC	CC	CT	CT	CC	CT	CC	CC	CC	CC	CC	CC	CT	CC	CC	CC	CC
SNP1456	C/T	GWHBCIQ00000007	1219967	CC	CT	CT	CC	CC	CT	CC	CC	CC	CT	CC	CC	CC	CC	CC	CC	CC	CC	CC	CC	CC	TT	TT	CC	CC	CC	CC	CC	CC	CC	CT	CT	CT	CC	CT	CC	CC	CC	CC	CC	CC	CC	CC	CC	CC	CC
SNP1457	T/C	GWHBCIQ00000007	1288476	TT	TT	TC	TT	TT	TT	TT	TT	TT	TT	TT	TT	TT	TT	TT	TT	TT	TT	TT	TT	TT	TC	TC	TT	TT	TT	TT	TT	TT	TT	TC	TC	TC	TT	TC	TT	TT	TT	TT	TT	TT	TC	TT	TT	TT	TT
SNP1458	G/A	GWHBCIQ00000007	1542991	GG	GG	GA	GG	GG	GG	GG	GG	GG	GG	GG	GG	GG	GG	GG	GG	GG	GG	GG	GG	GG	GA	GA	GG	GG	GG	GG	GG	GG	GG	GA	GA	GA	GG	GA	GG	GG	GG	GG	GG	GG	GA	GG	GG	GG	GG
SNP1459	G/C	GWHBCIQ00000007	1623704	GG	GG	GC	GG	GG	GC	GG	GG	GG	GC	GG	GG	GG	GG	GG	GG	GG	GG	GG	GC	GG	GG	GC	GG	GG	GG	GG	GG	GG	GG	GG	GG	GG	GG	GG	GG	GG	GG	GG	GG	GG	GG	GG	GG	GG	GG
SNP1460	A/G	GWHBCIQ00000007	1623705	AA	AA	AG	AA	AA	AG	AA	AA	AA	AG	AA	AA	AA	AA	AA	AA	AA	AA	AA	AG	AA	AA	AG	AA	AA	AA	AA	AA	AA	AA	AA	AA	AA	AA	AA	AA	AA	AA	AA	AA	AA	AA	AA	AA	AA	AA
SNP1461	G/T	GWHBCIQ00000007	1623822	TG	TG	TG	TG	TG	TG	TG	TG	TG	TG	TG	TG	TG	TG	TG	TG	GG	TT	TG	TG	TG	TG	TG	TG	TT	TG	TG	TG	TG	TG	TG	TG	TG	TG	TG	TG	GG	GG	GG	TG	GG	TG	GG	GG	GG	GG
SNP1462	C/G	GWHBCIQ00000007	1623890	CC	CC	CC	CC	CC	CC	CC	CC	CC	CC	CC	CC	CC	CC	CC	CC	GG	GG	CG	CG	CG	CG	CG	CC	CC	CC	CC	CC	CC	CC	CG	CG	CG	CC	CG	CG	GG	GG	GG	CG	GG	CG	GG	GG	GG	GG
SNP1463	G/A	GWHBCIQ00000007	2542588	GG	GG	GA	GG	GG	GG	GG	GG	GG	GG	GG	GG	GG	GG	GG	GG	GG	GG	GG	GG	GG	GA	GA	GG	GG	GG	GG	GG	GG	GG	GA	GA	GA	GG	GA	GG	GG	GG	GG	GG	GG	GA	GG	GG	GG	GG
SNP1464	G/A	GWHBCIQ00000007	2542676	GG	GG	GA	GG	GG	GG	GG	GG	GG	GG	GG	GG	GG	GG	GG	GG	GG	GG	GG	GG	GG	GA	GA	GG	GG	GG	GG	GG	GG	GG	GA	GA	GA	GG	GA	GG	GG	GG	GG	GG	GG	GA	GG	GG	GG	GG
SNP1465	A/C	GWHBCIQ00000007	2542682	AA	AA	AC	AA	AA	AC	AA	AA	AA	AA	AA	AA	AA	AA	AA	AA	AA	AA	AA	AA	AA	AC	AC	AA	AA	AA	AA	AA	AA	AA	AC	AC	AC	AA	AC	AA	AA	AA	AA	AA	AA	AC	AA	AA	AA	AA
SNP1466	T/G	GWHBCIQ00000007	2798757	TT	TT	TG	TT	TT	TT	TT	TT	TT	TG	TT	TT	TT	TT	TT	TT	TT	TT	TT	TT	TT	TG	TG	TT	TT	TT	TT	TT	TT	TT	TG	TG	TG	TT	TG	TT	TT	TT	TT	TT	TT	TT	TT	TT	TT	TT
SNP1467	G/T	GWHBCIQ00000007	3015971	GG	GT	GT	GT	GT	GT	GT	GT	GG	GT	GT	GG	GG	GG	GG	GG	GG	GG	GG	GG	GT	GG	GT	GG	GG	GG	GG	GG	GG	GG	GG	GG	GG	GG	GG	GG	GG	GG	GG	GG	GG	GG	GG	GG	GG	GG
SNP1468	A/G	GWHBCIQ00000007	3016018	AA	AG	AG	AG	AA	AG	AG	AG	AA	AG	AG	AA	AA	AA	AA	AA	AA	AA	AA	AA	AG	AG	AG	AA	AA	AA	AA	AA	AA	AA	AG	AG	AG	AA	AG	AA	AA	AA	AA	AA	AA	AG	AA	AA	AA	AA
SNP1469	A/G	GWHBCIQ00000007	3016089	AA	AA	AA	AA	AA	AA	AA	AA	AA	AA	AA	AA	AA	AA	AA	AA	AA	AA	AA	AA	AA	AA	AA	GG	GG	GG	GG	GG	AA	AA	AA	AG	AG	AA	AG	AG	AA	AA	AA	AA	AA	AA	AA	AA	AA	AA
SNP1470	A/G	GWHBCIQ00000007	3016100	AA	AA	AA	AA	AA	AA	AG	AG	AA	AG	AG	AA	AA	AA	AA	AA	AA	AA	AA	AA	AG	AA	AA	AA	AA	AA	AA	AA	AA	AA	AA	AA	AA	AA	AA	AA	AA	AA	AA	AA	AA	AA	AA	AA	AA	AA
SNP1471	T/C	GWHBCIQ00000007	3016104	TT	TC	TC	TC	TT	TC	TC	TC	TT	TC	TC	TT	TT	TT	TT	TT	TT	TT	TT	TT	TC	TT	TC	TT	TT	TT	TT	TT	TT	TT	TT	TT	TT	TT	TT	TT	TT	TT	TT	TT	TT	TT	TT	TT	TT	TT
SNP1472	C/G	GWHBCIQ00000007	3016153	CC	CG	CG	CG	CC	CG	CG	CC	CC	CG	CG	CC	CC	CC	CC	CC	CC	CC	CC	CC	CG	CC	CG	CC	CC	CC	CC	CC	CC	CC	CC	CC	CC	CC	CC	CC	CC	CC	CC	CC	CC	CC	CC	CC	CC	CC
SNP1473	A/T	GWHBCIQ00000007	3073823	AA	AA	AA	AA	AA	AA	AA	AA	AA	AA	AA	AA	AA	AA	AA	AA	AA	TT	TT	AA	AA	AT	AT	AA	AA	AA	AA	AA	AA	AA	AT	AT	AT	AA	AT	AA	AA	AA	AA	TT	AA	AA	AA	AA	AA	AA
SNP1474	C/T	GWHBCIQ00000007	3090922	CT	CT	CT	CC	CC	CT	CC	CT	CT	CT	CT	CC	CC	CC	CC	CC	CC	CC	CC	CT	CT	CC	CT	CC	CC	CC	CT	CC	CC	CC	CC	CC	CC	CC	CC	CC	CC	CC	CC	CC	CC	CC	CC	CC	CC	CC
SNP1475	G/A	GWHBCIQ00000007	3349397	GG	GA	GA	GG	GG	GG	GA	GA	GG	GA	GG	GG	GG	GG	GG	GG	GG	GG	GG	GG	GG	GA	GA	GG	GG	GG	GG	GG	GG	GG	GA	GA	GA	GG	GG	GG	GG	GG	GG	GG	GG	GA	GG	GG	GG	GG
SNP1476	C/T	GWHBCIQ00000007	3383844	CT	CT	CT	CC	CC	CT	CC	CT	CT	CC	CT	CC	CC	CC	CC	CC	CC	CC	CC	CC	CC	CC	CT	CC	CC	CC	CT	CC	CC	CC	CT	CC	CC	CC	CC	CC	CC	CC	CC	CC	CC	CC	CC	CC	CC	CC
SNP1477	G/C	GWHBCIQ00000007	3383849	GC	GC	GC	GG	GG	GC	GG	GC	GC	GG	GC	GG	GG	GG	GG	GG	GG	GG	GG	GG	GG	GG	GC	GG	GG	GG	GC	GG	GG	GG	GC	GG	GG	GG	GG	GG	GG	GG	GG	GG	GG	GG	GG	GG	GG	GG
SNP1478	G/C	GWHBCIQ00000007	3383907	GC	GC	GC	GG	GG	GC	GC	GC	GC	GG	GC	GG	GG	GG	GG	GG	GG	GG	GG	GC	GG	GG	GC	GG	GG	GG	GG	GG	GG	GG	GG	GG	GG	GG	GG	GG	GG	GG	GG	GG	GG	GG	GG	GG	GG	GG
SNP1479	C/T	GWHBCIQ00000007	3383919	CT	CT	CT	CC	CC	CT	CT	CT	CT	CC	CT	CC	CC	CC	CC	CC	CC	CC	CC	CT	CC	CC	CT	CC	CC	CC	CC	CC	CC	CC	CC	CC	CC	CC	CC	CC	CC	CC	CC	CC	CC	CC	CC	CC	CC	CC
SNP1480	C/T	GWHBCIQ00000007	3482311	CC	TT	CC	CC	CC	CC	CC	CC	CC	CC	CC	CC	CC	CC	TT	TT	CC	TT	TT	TT	TT	TT	TT	CC	CC	CC	CC	CC	TT	TT	TT	CT	CT	CT	CT	CT	TT	CT	TT	TT	TT	TT	CT	TT	TT	CT
SNP1481	A/C	GWHBCIQ00000007	3482440	AA	AA	AA	AA	AA	AA	AA	AA	AA	AA	AA	AA	AA	AA	AA	AA	AA	AC	AC	AA	AA	AA	AA	AA	AA	AA	AA	AA	AA	AA	AA	AA	AA	AA	AA	AA	AC	AA	AA	AA	AA	AC	AA	AC	AA	AA
SNP1482	A/C	GWHBCIQ00000007	3482501	AA	CC	AA	AA	AA	AA	AA	AA	AA	AA	AA	AA	AA	AA	CC	CC	AA	AC	AC	CC	AC	AC	AC	AA	AA	AA	AA	AA	CC	CC	AC	AC	AC	CC	AC	AC	AC	AC	CC	CC	CC	AC	AC	AC	CC	AC
SNP1483	G/A	GWHBCIQ00000007	3536185	GG	GG	GA	GG	GG	GG	GG	GG	GG	GG	GG	GG	GG	GG	GG	GG	GG	GG	GG	GG	GG	GA	GA	GG	GG	GG	GG	GG	GG	GG	GA	GA	GA	GG	GA	GG	GG	GG	GG	GG	GG	GA	GG	GG	GG	GG
SNP1484	G/A	GWHBCIQ00000007	3585608	GG	GG	GA	GG	GG	GG	GG	GG	GG	GA	GG	GG	GG	GG	GG	GG	GG	GG	GG	GG	GG	GA	GA	GG	GG	GG	GG	GG	GG	GG	GA	GA	GA	GG	GA	GG	GG	GG	GG	GG	GG	GA	GG	GG	GG	GG
SNP1485	T/C	GWHBCIQ00000007	3585651	TT	TT	TC	TT	TT	TT	TT	TT	TT	TC	TT	TT	TT	TT	TT	TT	TT	TT	TT	TT	TT	TC	TC	TT	TT	TT	TT	TT	TT	TT	TC	TC	TC	TT	TC	TT	TT	TT	TT	TT	TT	TC	TT	TT	TT	TT
SNP1486	G/A	GWHBCIQ00000007	3585660	GG	GG	GA	GG	GG	GG	GG	GG	GG	GA	GG	GG	GG	GG	GG	GG	GG	GG	GG	GG	GG	GA	GA	GG	GG	GG	GG	GG	GG	GG	GA	GA	GA	GG	GA	GG	GG	GG	GG	GG	GG	GA	GG	GG	GG	GG
SNP1487	T/C	GWHBCIQ00000007	3585674	TT	TT	TC	TT	TT	TT	TT	TT	TT	TC	TT	TT	TT	TT	TT	TT	TT	TT	TT	TT	TT	TC	TC	TT	TT	TT	TT	TT	TT	TT	TC	TC	TC	TT	TC	TT	TT	TT	TT	TT	TT	TC	TT	TT	TT	TT
SNP1488	T/C	GWHBCIQ00000007	3585680	TT	TT	TC	TT	TT	TT	TT	TT	TT	TC	TT	TT	TT	TT	TT	TT	TT	TT	TT	TT	TT	TC	TC	TT	TT	TT	TT	TT	TT	TT	TC	TC	TC	TT	TC	TT	TT	TT	TT	TT	TT	TC	TT	TT	TT	TT
SNP1489	C/T	GWHBCIQ00000007	3585681	CC	CC	CT	CC	CC	CC	CC	CC	CC	CT	CC	CC	CC	CC	CC	CC	CC	CC	CC	CC	CC	CT	CT	CC	CC	CC	CC	CC	CC	CC	CT	CT	CT	CC	CT	CC	CC	CC	CC	CC	CC	CT	CC	CC	CC	CC
SNP1490	A/G	GWHBCIQ00000007	3997238	AA	AA	GA	AA	AA	AA	AA	AA	AA	GA	AA	AA	AA	AA	AA	AA	AA	AA	AA	GA	AA	GA	GA	AA	AA	AA	AA	AA	AA	AA	GA	GA	GA	AA	GA	AA	AA	AA	AA	AA	AA	GA	AA	AA	AA	AA
SNP1491	G/C	GWHBCIQ00000007	3997293	GG	GG	GC	GG	GG	GG	GG	GG	GG	GC	GG	GG	GG	GG	GG	GG	GG	GG	GG	GG	GG	GC	GC	GG	GG	GG	GG	GG	GG	GG	GC	GC	GC	GG	GC	GG	GG	GG	GG	GG	GG	GC	GG	GG	GG	GG
SNP1492	A/G	GWHBCIQ00000007	3997322	AA	AG	AG	AA	AA	AG	AA	AG	AG	AG	AA	AA	AA	AA	AA	AA	AA	AA	AA	AG	AA	AA	AG	AA	AA	AA	AG	AA	AA	AA	AA	AA	AA	AA	AA	AA	AA	AA	AA	AA	AA	AA	AA	AA	AA	AA
SNP1493	G/A	GWHBCIQ00000007	3997325	GG	GA	GA	GG	GG	GA	GG	GA	GA	GA	GG	GG	GG	GG	GG	GG	GG	GG	GG	GA	GG	GA	GA	GG	GG	GG	GA	GG	GG	GG	GA	GG	GA	GG	GA	GG	GG	GG	GG	GG	GG	GA	GG	GG	GG	GG
SNP1494	G/T	GWHBCIQ00000007	3997332	GG	GT	GT	GG	GG	GT	GG	GT	GT	GT	GG	GG	GG	GG	GG	GG	GG	GG	GG	GT	GG	GT	GT	GG	GG	GG	GT	GG	GG	GG	GT	GG	GT	GG	GT	GG	GG	GG	GG	GG	GG	GT	GG	GG	GG	GG
SNP1495	T/C	GWHBCIQ00000007	3997359	TT	TC	TC	TT	TT	TC	TT	TC	TC	TC	TC	TT	TT	TT	TT	TT	TT	TT	TT	TC	TT	TT	TC	TT	TT	TT	TC	TT	TT	TT	TT	TT	TT	TT	TT	TT	TT	TT	TT	TT	TT	TT	TT	TT	TT	TT
SNP1496	G/T	GWHBCIQ00000007	3997407	GG	GT	GT	GT	GG	GT	GT	GT	GT	GT	GT	GG	GG	GG	GG	GG	GG	GG	GG	GT	GG	GG	GG	GG	GG	GG	GT	GG	GG	GG	GG	GG	GG	GG	GG	GG	GG	GG	GG	GG	GG	GG	GG	GG	GG	GG
SNP1497	A/G	GWHBCIQ00000007	4178256	AA	AA	AA	AA	AA	AA	AA	AA	AA	AA	AA	AA	AA	AA	AA	AA	GG	GG	GG	AA	GG	AA	AA	AA	AA	AA	AA	AA	AA	AA	AA	AA	AA	AA	AA	GG	AG	GG	GG	AG	AA	GG	GG	GG	GG	AA
SNP1498	A/G	GWHBCIQ00000007	4178330	AA	AA	AG	AA	AA	AA	AA	AA	AA	AA	AA	AA	AA	AA	AA	AA	GG	GG	GG	AA	GG	AG	AG	AA	AA	AA	AA	AA	AA	AA	AG	AA	AA	AA	AG	GG	AG	GG	GG	AG	AA	GG	GG	GG	GG	AG
SNP1499	A/G	GWHBCIQ00000007	4244936	AA	AA	AA	AA	AA	AA	AA	AA	AA	AA	AA	AA	AA	AA	AA	AA	GG	AG	AG	AA	GG	AG	AG	AA	AA	AA	AA	AA	AA	AA	AG	AG	AG	AA	AG	GG	AG	GG	GG	AG	AA	GG	GG	AG	GG	AA
SNP1500	C/T	GWHBCIQ00000007	4328726	CC	CC	CC	CC	CC	CC	CC	CC	TT	CT	CC	CC	CC	CC	CC	CC	TT	TT	TT	CT	TT	TT	TT	CC	CC	CC	CC	CC	CC	CC	CT	CT	CT	CC	CT	TT	TT	TT	TT	TT	TT	TT	TT	TT	TT	TT
SNP1501	T/C	GWHBCIQ00000007	4328765	TT	TT	TT	TT	TT	TT	TT	TT	CC	TC	TT	TT	TT	TT	TT	TT	CC	CC	CC	TC	CC	TC	TC	TT	TT	TT	TT	TT	TT	TT	TC	TC	TC	TT	TC	CC	CC	CC	CC	CC	CC	TC	CC	CC	CC	CC
SNP1502	G/A	GWHBCIQ00000007	4431834	GG	GG	GG	GG	GG	GG	GG	GG	GG	GG	GG	GG	GG	GG	GG	GG	AA	AA	AA	GA	AA	GA	GA	GG	GG	GG	GG	GG	GG	GG	GA	GA	GA	GG	GA	AA	AA	AA	AA	AA	AA	GA	AA	GA	AA	AA
SNP1503	C/A	GWHBCIQ00000007	4511439	CC	CC	CC	CC	CC	CC	CC	CC	CC	CC	CC	CC	CC	CC	CC	CC	AA	AA	AA	AA	AA	CA	AA	CC	CC	CC	CC	CC	CC	CC	CA	CA	CA	CC	CA	AA	AA	AA	AA	AA	AA	AA	AA	AA	AA	CA
SNP1504	T/A	GWHBCIQ00000007	4511440	TT	TT	TT	TT	TT	TT	TT	TT	TT	TT	TT	TT	TT	TT	TT	TT	AA	AA	AA	AA	AA	TA	TA	TT	TT	TT	TT	TT	TT	TT	TA	TA	TA	TT	TA	AA	AA	AA	AA	AA	AA	AA	AA	AA	AA	TA
SNP1505	C/T	GWHBCIQ00000007	4511449	CC	CC	CC	CC	CC	CC	CC	CC	CC	CC	CC	CC	CC	CC	CC	CC	TT	TT	TT	TT	TT	CT	TT	CC	CC	CC	CC	CC	CC	CC	CT	CT	CT	CC	CT	TT	TT	TT	TT	TT	TT	TT	TT	TT	TT	CT
SNP1506	A/G	GWHBCIQ00000007	4511455	AA	AA	AA	AA	AA	AA	AA	AA	AA	AA	AA	AA	AA	AA	AA	AA	GG	GG	GG	GG	GG	AG	GG	AA	AA	AA	AA	AA	AA	AA	AG	AG	AG	AA	AG	GG	GG	GG	GG	GG	GG	GG	GG	GG	GG	AG
SNP1507	A/G	GWHBCIQ00000007	4707752	AA	AA	AA	AA	AA	AA	AA	AA	AA	AA	AA	AA	AA	AA	AA	AA	GG	GG	GG	AA	AG	AG	AG	AA	AA	AA	AA	AA	AA	AA	AG	AG	AG	AA	AG	AG	AG	AG	AA	AA	GG	AG	AA	GG	AG	GG
SNP1508	A/T	GWHBCIQ00000007	4948386	AA	AA	AT	AA	AA	AA	AA	AA	AA	AA	AA	AA	AA	AA	AA	AA	AA	AA	AA	AA	AA	AT	TT	AA	AA	AA	AA	AA	AA	AA	AT	AT	AA	AA	AT	AA	AA	AA	AA	AA	AA	AT	AA	AA	AA	AA
SNP1509	G/T	GWHBCIQ00000007	5201855	GG	GG	GG	GG	GG	GG	GG	GG	GG	GG	GG	GG	GG	GG	GG	GG	GG	GG	GG	GG	GG	GT	GT	GG	GG	GG	GG	GG	GG	GG	GT	GT	GT	GG	GT	GG	GG	GG	GG	GG	GG	GT	GG	GG	GG	GG
SNP1510	C/T	GWHBCIQ00000007	5201865	CC	CC	CC	CC	CC	CC	CC	CC	CC	CC	CC	CC	CC	CC	CC	CC	CC	CC	CC	CC	CC	CT	CT	CC	CC	CC	CC	CC	CC	CC	CT	CT	CT	CC	CT	CC	CC	CC	CC	CC	CC	CT	CC	CC	CC	CC
SNP1511	T/G	GWHBCIQ00000007	5201980	TT	TT	TT	TT	TT	TG	TT	TT	TT	TT	TT	TT	TT	TT	TT	TT	TT	TT	TT	TT	TT	TG	TG	TT	TT	TT	TT	TT	TT	TT	TG	TG	TG	TT	TG	TT	TT	TT	TT	TT	TT	TG	TT	TT	TT	TT
SNP1512	A/T	GWHBCIQ00000007	5201993	AA	AA	AA	AA	AA	AA	AA	AA	AA	AA	AA	AA	AA	AA	AA	AA	AA	AA	AA	AA	AA	AT	AT	AA	AA	AA	AA	AA	AA	AA	AT	AT	AT	AA	AT	AA	AA	AA	AA	AA	AA	AT	AA	AA	AA	AA
SNP1513	C/T	GWHBCIQ00000007	5291331	CC	CC	CT	CC	CC	CC	CC	CC	CC	CC	CC	CC	CC	CC	CC	CC	CC	CC	CC	CT	CC	CT	CT	CC	CC	CC	CC	CC	CC	CC	CT	CT	CT	CC	CT	CC	CC	CC	CC	CC	CC	CC	CC	CC	CC	CC
SNP1514	A/G	GWHBCIQ00000007	5291354	AA	AG	AG	AA	AA	AA	AA	AA	AA	AA	AA	AA	AA	AA	AA	AA	AA	AA	AA	AG	AA	AA	AG	AA	AA	AA	AA	AA	AA	AA	AA	AA	AA	AA	AA	AA	AA	AA	AA	AA	AA	AA	AA	AA	AA	AA
SNP1515	T/C	GWHBCIQ00000007	5291467	TT	TC	TC	TT	TT	TT	TT	TT	TT	TT	TT	TT	TT	TT	TT	TT	TT	TT	TT	TC	TT	TT	TT	TT	TT	TT	TT	TT	TT	TT	TT	TT	TT	TT	TT	TT	TT	TT	TT	TT	TT	TT	TT	TT	TT	TT
SNP1516	G/A	GWHBCIQ00000007	6495358	GG	GG	GA	GG	GG	GG	GG	GG	GG	GA	GG	GG	GG	GG	GG	GG	GG	GG	GG	GG	GG	GA	GA	GG	GG	GG	GG	GG	GG	GG	GA	GA	GA	GG	GA	GG	GG	GG	GG	GG	GG	GG	GG	GG	GG	GG
SNP1517	T/C	GWHBCIQ00000007	6950350	CC	CC	CC	CC	CC	CC	CC	CC	CC	CC	CC	CC	CC	CC	CC	CC	TT	TT	TT	CT	TT	TT	CT	TT	TT	TT	TT	TT	CC	CC	CT	CT	CT	CC	CT	TT	TT	TT	TT	TT	TT	TT	TT	TT	CT	TT
SNP1518	A/G	GWHBCIQ00000007	6950368	GG	GG	GA	GG	GG	GG	GG	GG	GG	GG	GG	GG	GG	GG	GG	GG	AA	AA	AA	GA	AA	AA	GA	AA	AA	AA	AA	AA	GG	GG	AA	GA	GA	GG	GA	AA	AA	AA	AA	AA	AA	AA	AA	AA	GA	AA
SNP1519	G/A	GWHBCIQ00000007	7457589	GG	GA	GA	GG	GG	GG	GA	GA	GG	GG	GG	GG	GG	GG	GG	GG	GG	GG	GG	GG	GG	GG	GA	GG	GG	GG	GG	GG	GG	GG	GG	GG	GG	GG	GG	GG	GG	GG	GG	GG	GG	GA	GG	GG	GG	GG
SNP1520	A/C	GWHBCIQ00000007	7457592	AA	AC	AC	AA	AA	AA	AC	AC	AA	AA	AA	AA	AA	AA	AA	AA	AA	AA	AA	AA	AA	AA	AC	AA	AA	AA	AA	AA	AA	AA	AA	AA	AA	AA	AA	AA	AA	AA	AA	AA	AA	AC	AA	AA	AA	AA
SNP1521	G/A	GWHBCIQ00000007	7457599	GG	GA	GA	GG	GG	GG	GA	GA	GG	GG	GG	GG	GG	GG	GG	GG	GG	GG	GG	GG	GG	GG	GA	GG	GG	GG	GG	GG	GG	GG	GG	GG	GG	GG	GG	GG	GG	GG	GG	GG	GG	GA	GG	GG	GG	GG
SNP1522	G/A	GWHBCIQ00000007	7469480	GG	GG	GA	GG	GG	GG	GG	GG	GG	GG	GG	GG	GG	GG	GG	GG	GG	GG	GG	GG	GG	GA	AA	GG	GG	GG	GG	GG	GG	GG	GA	GA	GA	GG	GA	GG	GG	GG	GG	GG	GG	GA	GG	GG	GG	GG
SNP1523	A/C	GWHBCIQ00000007	7469648	AA	AA	AC	AA	AA	AA	AA	AA	AA	AA	AA	AA	AA	AA	AA	AA	AA	AA	AA	AC	AA	AC	AC	AA	AA	AA	AA	AA	AA	AA	AC	AC	AC	AA	AC	AA	AA	AA	AA	AA	AA	AC	AA	AA	AA	AA
SNP1524	A/G	GWHBCIQ00000007	7469649	AA	AA	AG	AA	AA	AA	AA	AA	AA	AA	AA	AA	AA	AA	AA	AA	AA	AA	AA	AG	AA	AG	AG	AA	AA	AA	AA	AA	AA	AA	AG	AG	AG	AA	AG	AA	AA	AA	AA	AA	AA	AG	AA	AA	AA	AA
SNP1525	T/C	GWHBCIQ00000007	7574651	TT	TT	TC	TT	TT	TC	TT	TT	TT	TC	TT	TT	TT	TT	TT	TT	TT	TT	TT	TC	TT	TC	TC	TT	TT	TT	TT	TT	TT	TT	TC	TC	TC	TT	TC	TT	TT	TT	TT	TT	TT	TC	TT	TT	TT	TT
SNP1526	A/G	GWHBCIQ00000007	7645736	AA	AA	AA	AA	AA	AA	AA	AA	AA	AA	AA	AA	AA	AA	AA	AA	AA	AA	AA	AA	AA	AG	AG	AA	AA	AA	AA	AA	AA	AA	AG	AG	AG	AA	AG	AA	AA	AA	AA	AA	AA	AA	AA	AG	AG	AA
SNP1527	A/G	GWHBCIQ00000007	7645745	AA	AA	AA	AA	AA	AA	AA	AA	AA	AA	AA	AA	AA	AA	AA	AA	AA	AA	AA	AA	AA	AG	AG	AA	AA	AA	AA	AA	AA	AA	AG	AG	AG	AA	AG	AA	AA	AA	AA	AA	AA	AA	AA	AG	AG	AA
SNP1528	C/T	GWHBCIQ00000007	7645749	CC	CC	CT	CC	CC	CC	CC	CC	CC	CC	CC	CC	CC	CC	CC	CC	CC	CC	CC	CC	CC	CT	CT	CC	CC	CC	CC	CC	CC	CC	CT	CC	CT	CC	CT	CC	CC	CC	CC	CC	CC	CC	CC	CC	CC	CC
SNP1529	G/A	GWHBCIQ00000007	7645761	GG	GG	GA	GG	GG	GG	GG	GG	GG	GG	GG	GG	GG	GG	GG	GG	GG	GG	GG	GG	GG	GA	GA	GG	GG	GG	GG	GG	GG	GG	GA	GG	GA	GG	GA	GG	GG	GG	GG	GG	GG	GA	GG	GG	GG	GG
SNP1530	T/C	GWHBCIQ00000007	7790077	NC	TT	TC	TT	TT	TC	TT	NN	NN	NC	NN	NN	NN	NN	TT	TT	TT	TT	TT	TT	TT	TT	TC	TT	TT	TT	TT	TT	TT	TT	TC	TT	TT	TT	TT	TT	TT	TT	TT	TT	TT	TT	TT	TT	TT	TT
SNP1531	G/A	GWHBCIQ00000007	7790080	AN	GG	GA	GG	GG	GG	GG	NN	NN	AN	NN	NN	NN	NN	GG	GG	GG	GG	GG	GG	GG	GG	GA	GG	GG	GG	GG	GG	GG	GG	GA	GG	GG	GG	GG	GG	GG	GG	GG	GG	GG	GG	GG	GG	GG	GG
SNP1532	A/G	GWHBCIQ00000007	7790103	AA	AA	AG	AA	AA	AA	AA	AA	AA	AA	AA	AA	AA	AA	AA	AA	AA	AA	AA	AA	AA	AA	AG	AA	AA	AA	AA	AA	AA	AA	AG	AG	AG	AA	AA	AA	AA	AA	AA	AA	AA	AG	AA	AA	AA	AA
SNP1533	A/G	GWHBCIQ00000007	7862420	AA	AG	AG	AA	AA	AA	AA	AA	AA	AG	AA	AA	AA	AA	AA	AA	AA	AA	AA	AA	AA	AA	AG	AA	AA	AA	AA	AA	AA	AA	AA	AA	AA	AA	AA	AA	AA	AA	AA	AA	AA	AA	AA	AA	AA	AA
SNP1534	C/G	GWHBCIQ00000007	8071336	CC	CG	CG	CC	CC	CG	CG	CC	CC	CG	CC	CC	CC	CC	CC	CC	CC	CC	CC	CC	CC	CC	CG	CC	CC	CC	CC	CC	CC	CC	CC	CC	CC	CC	CC	CC	CC	CC	CC	CC	CC	CC	CC	CC	CC	CC
SNP1535	A/G	GWHBCIQ00000007	8071366	AG	AG	AG	AA	AA	AG	AG	AG	AA	AG	AA	AA	AA	AA	AA	AG	AA	AA	AA	AG	AA	AA	AG	AA	AA	AA	AA	AA	AA	AA	AA	AA	AA	AA	AA	AA	AA	AA	AA	AA	AA	AA	AA	AA	AA	AA
SNP1536	A/G	GWHBCIQ00000007	8071371	AG	AG	AG	AA	AA	AG	AG	AG	AA	AG	AA	AA	AA	AA	AA	AG	AA	AA	AA	AA	AA	AA	AA	AA	AA	AA	AA	AA	AA	AA	AA	AA	AA	AA	AA	AA	AA	AA	AA	AA	AA	AA	AA	AA	AA	AA
SNP1537	A/G	GWHBCIQ00000007	8071381	AG	AG	AG	AA	AA	AG	AG	AG	AA	AG	AA	AA	AA	AA	AA	AG	AA	AA	AA	AG	AA	AA	AG	AA	AA	AA	AA	AA	AA	AA	AA	AA	AA	AA	AA	AA	AA	AA	AA	AA	AA	AA	AA	AA	AA	AA
SNP1538	T/C	GWHBCIQ00000007	8071393	TC	TC	TC	TT	TT	TC	TC	TC	TT	TC	TT	TT	TT	TT	TT	TC	TT	TT	TT	TC	TT	TT	TC	TT	TT	TT	TT	TT	TT	TT	TT	TT	TT	TT	TT	TT	TT	TT	TT	TT	TT	TT	TT	TT	TT	TT
SNP1539	A/G	GWHBCIQ00000007	8071409	AG	AG	AG	AA	AA	AG	AG	AG	AA	AG	AA	AA	AA	AA	AA	AG	AA	AA	AA	AG	AA	AA	AG	AA	AA	AA	AA	AA	AA	AA	AA	AA	AA	AA	AA	AA	AA	AA	AA	AA	AA	AA	AA	AA	AA	AA
SNP1540	C/G	GWHBCIQ00000007	8332572	CG	CC	CG	CC	CC	CC	CC	CC	CC	CC	CC	CC	CC	CC	CC	CC	CC	CC	CC	CG	CC	CC	CG	CC	CC	CC	CC	CC	CC	CC	CG	CC	CC	CC	CC	CC	CC	CC	CC	CC	CC	CC	CC	CC	CC	CC
SNP1541	T/C	GWHBCIQ00000007	8332682	TC	TT	TC	TT	TT	TT	TT	TT	TT	TC	TT	TT	TT	TT	TT	TT	TT	TT	TT	TT	TT	TT	TC	TT	TT	TT	TT	TT	TT	TT	TC	TT	TT	TT	TT	TT	TT	TT	TT	TT	TT	TT	TT	TT	TT	TT
SNP1542	G/A	GWHBCIQ00000007	8490577	GG	GG	GA	GG	GG	GG	GG	GG	GG	GA	GG	GG	GG	GG	GG	GG	GG	GG	GG	GG	GG	GA	GA	GG	GG	GG	GG	GG	GG	GG	GA	GA	GA	GG	GA	GG	GG	GG	GG	GG	GG	GA	GG	GG	GG	GG
SNP1543	T/G	GWHBCIQ00000007	8647252	TT	TT	TG	TT	TT	TT	TT	TT	TT	TT	TT	TT	TT	TT	TT	TT	TT	TT	TT	TT	TT	TG	TG	TT	TT	TT	TT	TT	TT	TT	TG	TG	TG	TT	TG	TT	TT	TT	TT	TT	TT	TG	TT	TT	TT	TT
SNP1544	A/T	GWHBCIQ00000007	8647259	AA	AA	AT	AA	AA	AA	AA	AA	AA	AT	AA	AA	AA	AA	AA	AA	AA	AA	AA	AA	AA	AT	AT	AA	AA	AA	AA	AA	AA	AA	AT	AT	AT	AA	AT	AA	AA	AA	AA	AA	AA	AT	AA	AA	AA	AA
SNP1545	A/G	GWHBCIQ00000007	8733328	AA	AA	AG	AA	AA	AA	AG	AA	AG	AA	AG	AA	AA	AA	AA	AA	AA	AA	AA	AG	AA	AA	AG	AA	AA	AA	AG	AA	AA	AA	AA	AA	AA	AA	AA	AA	AA	AA	AA	AA	AA	AA	AA	AA	AA	AA
SNP1546	G/A	GWHBCIQ00000007	8733332	GG	GG	GA	GG	GG	GG	GA	GG	GA	GG	GA	GG	GG	GG	GG	GG	GG	GG	GG	GA	GG	GG	GA	GG	GG	GG	GA	GG	GG	GG	GG	GG	GG	GG	GG	GG	GG	GG	GG	GG	GG	GG	GG	GG	GG	GG
SNP1547	T/C	GWHBCIQ00000007	8733341	TT	TT	TC	TT	TT	TT	TC	TT	TC	TT	TC	TT	TT	TT	TT	TT	TT	TT	TT	TC	TT	TT	TC	TT	TT	TT	TC	TT	TT	TT	TT	TT	TT	TT	TT	TT	TT	TT	TT	TT	TT	TT	TT	TT	TT	TT
SNP1548	A/C	GWHBCIQ00000007	8733344	AA	AA	AC	AA	AA	AA	AC	AA	AC	AA	AC	AA	AA	AA	AA	AA	AA	AA	AA	AC	AA	AA	AC	AA	AA	AA	AC	AA	AA	AA	AA	AA	AA	AA	AA	AA	AA	AA	AA	AA	AA	AA	AA	AA	AA	AA
SNP1549	C/T	GWHBCIQ00000007	8733357	CC	CC	CT	CC	CC	CC	CT	CC	CT	CC	CT	CC	CC	CC	CC	CC	CC	CC	CC	CT	CC	CT	CT	CC	CC	CC	CT	CC	CC	CC	CT	CT	CT	CC	CT	CC	CC	CC	CC	CC	CC	CT	CC	CC	CC	CC
SNP1550	C/T	GWHBCIQ00000007	8871751	CC	CT	CT	CC	CC	CC	CC	CC	CC	CT	CC	CC	CC	CC	CC	CC	CC	CC	CC	CC	CC	CT	CT	CC	CC	CC	CC	CC	CC	CC	CT	CT	CT	CC	CT	CC	CC	CC	CC	CC	CC	CT	CC	CC	CC	CC
SNP1551	G/A	GWHBCIQ00000007	8871764	GG	GA	GA	GG	GG	GG	GG	GG	GG	GA	GG	GG	GG	GG	GG	GG	GG	GG	GG	GG	GG	GA	GA	GG	GG	GG	GG	GG	GG	GG	GA	GA	GA	GG	GA	GG	GG	GG	GG	GG	GG	GA	GG	GG	GG	GG
SNP1552	T/A	GWHBCIQ00000007	8871767	TT	TA	TA	TT	TT	TT	TT	TT	TT	TA	TT	TT	TT	TT	TT	TT	TT	TT	TT	TT	TT	TA	TA	TT	TT	TT	TT	TT	TT	TT	TA	TA	TA	TT	TA	TT	TT	TT	TT	TT	TT	TA	TT	TT	TT	TT
SNP1553	C/T	GWHBCIQ00000007	8871776	CC	CT	CT	CC	CC	CC	CC	CC	CC	CT	CC	CC	CC	CC	CC	CC	CC	CC	CC	CC	CC	CT	CT	CC	CC	CC	CC	CC	CC	CC	CT	CT	CT	CC	CT	CC	CC	CC	CC	CC	CC	CT	CC	CC	CC	CC
SNP1554	C/G	GWHBCIQ00000007	9045702	CC	CC	CG	CC	CC	CC	CC	CC	CC	CG	CC	CC	CC	CC	CC	CC	CC	CC	CC	CC	CC	CG	CG	CC	CC	CC	CC	CC	CC	CC	CC	CC	CC	CG	CC	CC	CC	CC	CC	CG	CC	CC	CG	CC	CC	CG
SNP1555	G/A	GWHBCIQ00000007	9045754	GG	GG	GG	GG	GG	GG	GG	GG	GG	GA	GG	GG	GG	GG	GG	GG	GG	GG	GG	GG	GG	GA	GA	GG	GG	GG	GG	GG	GG	GG	GG	GG	GG	GA	GG	GG	GG	GG	GG	GA	GG	GA	GA	GG	GG	GA
SNP1556	C/T	GWHBCIQ00000007	9152650	CC	CC	CT	CC	CC	CC	CC	CC	CC	CT	CC	CC	CC	CC	CC	CC	CC	CC	CC	CC	CC	CT	TT	CC	CC	CC	CC	CC	CC	CC	CC	CT	CT	CC	CT	CC	CC	CC	CC	CC	CC	CC	CC	CC	CC	CC
SNP1557	G/C	GWHBCIQ00000007	9371877	GG	GG	GC	GG	GG	GG	GG	GG	GG	GG	GG	GG	GG	GG	GG	GG	GG	GG	GG	GG	GG	GC	GC	GG	GG	GG	GG	GG	GG	GG	GC	GC	GC	GG	GC	GG	GG	GG	GG	GG	GG	GC	GG	GG	GG	GG
SNP1558	A/G	GWHBCIQ00000007	9658675	AA	AA	AA	AA	AA	AA	AA	AA	AA	AA	AA	AA	AA	AA	AA	AA	AA	AA	AA	AG	AA	AG	AA	AA	AA	AA	AA	AA	AA	AA	AG	AA	AA	AA	AA	GG	AG	AG	AG	AA	AG	AG	AG	GG	AG	GG
SNP1559	G/A	GWHBCIQ00000007	10006700	GG	GG	GG	GG	GG	GG	GG	GG	GG	GG	GG	GG	GG	GG	GG	GG	AA	AA	AA	GA	AA	AA	GA	GG	GG	GG	GG	GG	GG	GG	GA	GA	GA	GG	GA	AA	AA	AA	AA	AA	AA	AA	AA	AA	AA	AA
SNP1560	A/T	GWHBCIQ00000007	10006726	AA	AA	AA	AA	AA	AA	AA	AA	AA	AA	AA	AA	AA	AA	AA	AA	AA	AA	AA	AT	AA	AA	AA	AA	AA	AA	AA	AA	AA	AA	AT	AA	AA	AA	AA	AA	AA	AA	AA	AA	AA	AA	AA	AA	AA	AA
SNP1561	G/C	GWHBCIQ00000007	10006728	GG	GG	GG	GG	GG	GG	GG	GG	GG	GG	GG	GG	GG	GG	GG	GG	GG	GG	GG	GC	GG	GG	GG	GG	GG	GG	GG	GG	GG	GG	GC	GG	GG	GG	GG	GG	GG	GG	GG	GG	GG	GG	GG	GG	GG	GG
SNP1562	C/G	GWHBCIQ00000007	10006736	CC	CC	CC	CC	CC	CC	CC	CC	CC	CC	CC	CC	CC	CC	CC	CC	GG	GG	GG	CG	CG	CC	CC	CC	CC	CC	CC	CC	CC	CC	CG	CC	CC	CC	CC	CG	GG	GG	CG	CG	GG	CG	GG	GG	CG	CG
SNP1563	G/T	GWHBCIQ00000007	10006743	GG	GG	GG	GG	GG	GG	GG	GG	GG	GG	GG	GG	GG	GG	GG	GG	GG	GG	GG	GT	GG	GG	GG	GG	TT	GG	GG	GG	GG	GG	GT	GT	GT	GG	GT	GG	GG	GG	GG	GG	GG	GG	GG	GG	GG	GG
SNP1564	C/T	GWHBCIQ00000007	10023876	CT	CT	CC	CC	CC	CT	CC	CC	CC	CC	CT	CC	CC	CC	CC	CC	CC	CC	CC	CT	CC	CC	CC	CC	CC	CC	CC	CC	CC	CC	CC	CC	CC	CC	CC	CC	CC	CC	CC	CC	CC	CC	CC	CC	CC	CC
SNP1565	A/C	GWHBCIQ00000007	10023882	AC	AC	AA	AA	AA	AC	AA	AA	AA	AA	AC	AA	AA	AA	AA	AA	AA	AA	AA	AC	AA	AC	AC	AA	AA	AA	AA	AA	AA	AA	AC	AC	AC	AA	AC	AA	AA	AA	AA	AA	AA	AC	AA	AA	AA	AA
SNP1566	T/A	GWHBCIQ00000007	10023895	TA	TA	TT	TT	TT	TA	TT	TT	TT	TT	TA	TT	TT	TT	TT	TT	TT	TT	TT	TA	TT	TA	TA	TT	TT	TT	TT	TT	TT	TT	TA	TA	TA	TT	TA	TT	TT	TT	TT	TT	TT	TA	TT	TT	TT	TT
SNP1567	A/G	GWHBCIQ00000007	10023996	AA	AA	AG	AA	AA	AG	AA	AA	AA	AG	AA	AA	AA	AA	AA	AA	AA	AA	AA	AA	AA	AG	AG	AA	AA	AA	AA	AA	AA	AA	AG	AG	AG	AA	AG	AA	AA	AA	AA	AA	AA	AG	AA	AA	AA	AA
SNP1568	C/T	GWHBCIQ00000007	10086653	CC	CC	CT	CC	CC	CT	CC	CC	CC	CT	CT	CC	CC	CC	CC	CC	CC	CC	CC	CT	CC	CC	CT	CC	CC	CC	CC	CC	CC	CC	CT	CC	CC	CC	CC	CC	CC	CC	CC	CC	CC	CC	CC	CC	CC	CC
SNP1569	G/C	GWHBCIQ00000007	10086660	GG	GG	GC	GG	GG	GC	GG	GG	GG	GC	GC	GG	GG	GG	GG	GG	GG	GG	GG	GC	GG	GG	GC	GG	GG	GG	GG	GG	GG	GG	GC	GG	GG	GG	GG	GG	GG	GG	GG	GG	GG	GG	GG	GG	GG	GG
SNP1570	G/T	GWHBCIQ00000007	10086663	GG	GG	GT	GG	GG	GT	GG	GG	GG	GT	GT	GG	GG	GG	GG	GG	GG	GG	GG	GT	GG	GT	GT	GG	GG	GG	GG	GG	GG	GG	GT	GG	GG	GG	GG	GG	GG	GG	GG	GG	GG	GT	GG	GG	GT	GG
SNP1571	G/C	GWHBCIQ00000007	10086673	GG	GG	GC	GG	GG	GC	GG	GG	GG	GC	GC	GG	GG	GG	GG	GG	GG	GG	GG	GC	GG	GG	GC	GG	GG	GG	GG	GG	GG	GG	GC	GG	GG	GG	GG	GG	GG	GG	GG	GG	GG	GG	GG	GG	GG	GG
SNP1572	T/G	GWHBCIQ00000007	10086706	TT	TT	TG	TT	TT	TG	TT	TT	TT	TG	TT	TT	TT	TT	TT	TT	TT	TT	TT	TG	TT	TG	TG	TT	TT	TT	TT	TT	TT	TT	TG	TT	TT	TT	TT	TT	TT	TT	TT	TT	TT	TG	TT	TT	TG	TT
SNP1573	G/T	GWHBCIQ00000007	10204352	GG	GG	GT	GG	GG	GG	GG	GG	GG	GG	GG	GG	GG	GG	GG	GG	GG	GG	GG	GT	GG	GT	GT	GG	GG	GG	GT	GG	GG	GG	GT	GT	GG	GG	GT	GG	GG	GG	GG	GG	GG	GT	GG	GG	GG	GG
SNP1574	C/A	GWHBCIQ00000007	10234860	CC	CC	CA	CC	CC	CA	CC	CC	CC	CC	CA	CC	CC	CC	CC	CC	CC	CC	CC	CA	CC	CC	CA	CC	CC	CC	CC	CC	CC	CC	CC	CC	CC	CC	CC	CC	CC	CC	CC	CC	CC	CC	CC	CC	CC	CC
SNP1575	T/G	GWHBCIQ00000007	10234961	TT	TT	TG	TT	TT	TG	TT	TT	TT	TT	TG	TT	TT	TT	TT	TT	TT	TT	TT	TG	TT	TT	TG	TT	TT	TT	TT	TT	TT	TT	TT	TT	TT	TT	TT	TT	TT	TT	TT	TT	TT	TT	TT	TT	TT	TT
SNP1576	A/G	GWHBCIQ00000007	10590084	AA	AG	AG	AA	AA	AG	AG	AG	AA	AA	AG	AA	AA	AA	AA	AA	AA	AA	AA	AG	AA	AA	AG	AA	AA	AA	AA	AA	AA	AA	AA	AA	AA	AA	AA	AA	AA	AA	AA	AA	AA	AA	AA	AA	AA	AA
SNP1577	C/T	GWHBCIQ00000007	10590085	CC	CT	CT	CC	CC	CT	CT	CT	CC	CC	CT	CC	CC	CC	CC	CC	CC	CC	CC	CT	CC	CT	CT	CC	CC	CC	CC	CC	CC	CC	CT	CT	CT	CC	CT	CC	CC	CC	CC	CC	CC	CT	CC	CC	CC	CC
SNP1578	T/A	GWHBCIQ00000007	10590093	TT	TA	TA	TT	TT	TA	TA	TA	TT	TT	TA	TT	TT	TT	TT	TT	TT	TT	TT	TA	TT	TT	TA	TT	TT	TT	TT	TT	TT	TT	TT	TT	TT	TT	TT	TT	TT	TT	TT	TT	TT	TT	TT	TT	TT	TT
SNP1579	C/A	GWHBCIQ00000007	10590134	CC	CC	CC	CC	CC	CC	CC	CC	CC	CC	CC	CC	CC	CC	CC	CC	AA	AA	AA	CA	CA	CA	CA	CC	CC	CC	CC	CC	CC	CC	CA	CA	CA	CC	CA	AA	AA	AA	CA	AA	AA	CA	AA	AA	AA	AA
SNP1580	A/G	GWHBCIQ00000007	10590135	AA	AG	AG	AA	AA	AG	AG	AG	AG	AA	AG	AA	AA	AA	AA	AA	AA	AA	AA	AG	AG	AA	AG	AA	AA	AA	AA	AA	AA	AA	AA	AA	AA	AA	AA	AA	AA	AA	AG	AA	AA	AA	AA	AA	AA	AA
SNP1581	T/C	GWHBCIQ00000007	10590140	TT	TC	TC	TT	TT	TC	TC	TC	TC	TT	TC	TT	TT	TT	TT	TT	TT	TT	TT	TC	TC	TT	TC	TT	TT	TT	TT	TT	TT	TT	TT	TT	TT	TT	TT	TT	TT	TT	TC	TT	TT	TT	TT	TT	TT	TT
SNP1582	T/C	GWHBCIQ00000007	10590204	TT	TC	TC	TT	TT	TC	TC	TC	TC	TT	TT	TT	TT	TT	TT	TT	TT	TT	TT	TC	TT	TT	TC	TT	TT	TT	TT	TT	TT	TT	TT	TT	TT	TT	TT	TT	TT	TT	TT	TT	TT	TT	TT	TT	TT	TT
SNP1583	G/A	GWHBCIQ00000007	10590210	GG	GA	GA	GG	GG	GA	GA	GA	GA	GG	GG	GG	GG	GG	GG	GG	GG	GG	GG	GA	GG	GA	GA	GG	GG	GG	GG	GG	GG	GG	GA	GA	GA	GG	GA	GG	GG	GG	GG	GG	GG	GA	GG	GG	GG	GG
SNP1584	T/C	GWHBCIQ00000007	10809961	TT	TT	TC	TT	TT	TT	TT	TT	TT	TC	TC	TT	TT	TT	TT	TT	TT	TT	TT	TC	TT	TT	TC	TT	TT	TT	TT	TT	TT	TT	TT	TT	TT	TT	TT	TT	TT	TT	TT	TT	TT	TT	TT	TT	TT	TT
SNP1585	A/G	GWHBCIQ00000007	10809965	AA	AA	AG	AA	AA	AA	AA	AA	AA	AG	AG	AA	AA	AA	AA	AA	AA	AA	AA	AG	AA	AA	AG	AA	AA	AA	AA	AA	AA	AA	AA	AA	AA	AA	AA	AA	AA	AA	AA	AA	AA	AA	AA	AA	AA	AA
SNP1586	A/G	GWHBCIQ00000007	10976145	AA	AA	AG	AA	AA	AA	AA	AA	AA	AG	AG	AA	AA	AA	AA	AA	AA	AA	AA	AG	AA	AA	AG	AA	AA	AA	AA	AA	AA	AA	AA	AA	AA	AA	AA	AA	AA	AA	AA	AA	AA	AA	AA	AA	AA	AA
SNP1587	A/T	GWHBCIQ00000007	10976151	AA	AA	AT	AA	AA	AA	AA	AA	AA	AT	AT	AA	AA	AA	AA	AA	AA	AA	AA	AT	AA	AT	AT	AA	AA	AA	AA	AA	AA	AA	AT	AT	AT	AA	AT	AA	AA	AA	AA	AA	AA	AT	AA	AA	AA	AA
SNP1588	G/A	GWHBCIQ00000007	10976185	GG	GG	GA	GG	GG	GG	GG	GG	GG	GA	GA	GG	GG	GG	GG	GG	GG	GG	GG	GG	GG	GA	GA	GG	GG	GG	GG	GG	GG	GG	GA	GA	GA	GG	GA	GG	GG	GG	GG	GG	GG	GA	GG	GG	GG	GG
SNP1589	A/G	GWHBCIQ00000007	10976191	AA	AA	AG	AA	AA	AA	AA	AA	AA	AG	AG	AA	AA	AA	AA	AA	AA	AA	AA	AA	AA	AG	AG	AA	AA	AA	AA	AA	AA	AA	AG	AG	AG	AA	AG	AA	AA	AA	AA	AA	AA	AG	AA	AA	AA	AA
SNP1590	C/A	GWHBCIQ00000007	10976200	CC	CC	CA	CC	CC	CC	CC	CC	CC	CA	CA	CC	CC	CC	CC	CC	CC	CC	CC	CC	CC	CA	CA	CC	CC	CC	CC	CC	CC	CC	CA	CA	CA	CC	CA	CC	CC	CC	CC	CC	CC	CA	CC	CC	CC	CC
SNP1591	C/G	GWHBCIQ00000007	11082954	CC	CC	CG	CC	CC	CC	CC	CC	CC	CG	CC	CC	CC	CC	CC	CC	CC	CC	CC	CG	CC	CC	CG	CC	CC	CC	CC	CC	CC	CC	CC	CC	CC	CC	CC	CC	CC	CC	CC	CC	CC	CC	CC	CC	CC	CC
SNP1592	G/A	GWHBCIQ00000007	11440489	GG	GG	GG	GG	GG	GG	GG	GG	GG	GG	GG	GG	GG	GG	GG	GG	AA	AA	AA	GA	AA	GA	GA	GG	GG	GG	GG	GG	GG	GG	GA	GA	GA	GG	GA	AA	AA	AA	AA	AA	AA	AA	AA	AA	AA	AA
SNP1593	T/C	GWHBCIQ00000007	11440493	TT	TC	TC	TT	TT	TT	TT	TT	TT	TT	TC	TT	TT	TT	TT	TT	TT	TT	TT	TT	TT	TT	TC	TT	TT	TT	TT	TT	TT	TT	TT	TT	TT	TT	TT	TT	TT	TT	TT	TT	TT	TT	TT	TT	TT	TT
SNP1594	T/G	GWHBCIQ00000007	11458000	TT	TT	TT	TT	TT	TT	TT	TT	TT	TT	TT	TT	TT	TT	TT	TT	TT	TT	TT	TT	TT	TG	TG	TT	TT	TT	TT	TT	TT	TT	TG	TG	TG	TT	TG	TT	GG	TG	TT	TG	TT	TG	TT	TG	TT	GG
SNP1595	G/T	GWHBCIQ00000007	11458003	GG	GG	GT	GG	GG	GG	GG	GG	GG	GG	GT	GG	GG	GG	GG	GG	GG	GG	GG	GG	GG	GG	GT	GG	GG	GG	GG	GG	GG	GG	GG	GG	GG	GG	GG	GG	GG	GG	GG	GG	GG	GG	GG	GG	GG	GG
SNP1596	G/A	GWHBCIQ00000007	11458032	GG	GG	GA	GG	GG	GG	GG	GG	GG	GG	GA	GG	GG	GG	GG	GG	GG	GG	GG	GG	GG	GG	GA	GG	GG	GG	GG	GG	GG	GG	GG	GG	GG	GG	GG	GG	GG	GG	GG	GG	GG	GG	GG	GG	GG	GG
SNP1597	T/C	GWHBCIQ00000007	11458102	TT	TT	TC	TT	TT	TT	TT	TT	TT	TT	TT	TT	TT	TT	TT	TT	CC	CC	CC	CC	CC	CC	TC	TT	TT	TT	TT	TT	TT	TT	TC	TC	TC	TT	TC	CC	CC	CC	CC	CC	CC	CC	CC	CC	CC	CC
SNP1598	A/G	GWHBCIQ00000007	11479617	AA	AA	AG	AA	AA	AA	AA	AA	AA	AG	AA	AA	AA	AA	AA	AA	AA	AA	AA	AA	AA	AG	AG	AA	AA	AA	AA	AA	AA	AA	AG	AG	AG	AA	AG	AA	AA	AA	AA	AA	AA	AG	AA	AA	AA	AA
SNP1599	C/A	GWHBCIQ00000007	11481125	CC	CC	CC	CC	CC	CC	CC	CC	CC	CC	CC	CC	CC	CC	CC	CC	CC	CC	CC	CA	CC	CA	CA	CC	CC	CC	CC	CC	CC	CC	CA	CA	CA	CC	CA	CC	AA	CA	CC	CC	CC	CC	CC	CA	CC	CA
SNP1600	A/T	GWHBCIQ00000007	11558544	AA	AA	AA	AA	AA	AA	AA	AA	AA	AA	AA	AA	AA	AA	AA	AA	TT	TT	TT	AT	TT	AT	AT	AA	AA	AA	AA	AA	AA	AA	AT	AT	AT	AA	AT	TT	TT	TT	TT	TT	TT	TT	TT	TT	TT	TT
SNP1601	A/G	GWHBCIQ00000007	11558556	AA	AA	AA	AA	AA	AA	AA	AA	AA	AA	AA	AA	AA	AA	AA	AA	GG	GG	GG	GG	GG	AG	AG	AA	AA	AA	AA	AA	AA	AA	AG	AG	AG	AA	AG	GG	GG	GG	GG	GG	GG	GG	GG	GG	GG	GG
SNP1602	A/T	GWHBCIQ00000007	11558563	AA	AA	AT	AA	AA	AA	AA	AA	AA	AT	AT	AA	AA	AA	AA	AA	AA	AA	AA	AA	AA	AA	AT	AA	AA	AA	AA	AA	AA	AA	AA	AA	AA	AA	AA	AA	AA	AA	AA	AA	AA	AA	AA	AA	AA	AA
SNP1603	G/C	GWHBCIQ00000007	11701669	GG	GG	GG	GG	GG	GG	GG	GG	GG	GG	GG	GG	GG	GG	GG	GG	CC	CC	CC	GC	CC	GC	GC	GG	GG	GG	GG	GG	GG	GG	GC	GC	GC	GG	GC	CC	CC	CC	CC	CC	CC	GC	CC	CC	CC	CC
SNP1604	G/A/C	GWHBCIQ00000007	11775566	GG	GG	AA	AA	AA	AA	GG	GG	GG	GG	GG	GG	GG	GG	GG	GG	AA	CC	AC	AA	AA	AC	AC	GG	GG	GG	GG	GG	GG	GG	GC	GC	GC	GG	GC	AA	AA	AA	AA	GA	AA	AC	AA	AA	AA	AA
SNP1605	T/C	GWHBCIQ00000007	11993218	TT	TT	TC	TT	TT	TT	TT	TT	TT	TT	TT	TT	TT	TT	TT	TT	TT	TT	TT	TT	TT	TC	TC	TT	TT	TT	TT	TT	TT	TT	TC	TC	TC	TT	TC	TT	TT	TT	TT	TT	TT	TC	TT	TT	TT	TT
SNP1606	A/G	GWHBCIQ00000007	11993271	GG	GG	AG	GG	GG	GG	AA	AA	AA	AA	AA	AA	AA	AA	AA	AA	AA	AA	AA	AA	AA	AA	AA	GG	GG	GG	GG	GG	AA	AA	AA	AA	AA	AA	AA	AA	AA	AA	AA	AA	AA	AA	AA	AA	AA	AA
SNP1607	G/A	GWHBCIQ00000007	11993272	AA	AA	AA	AA	AA	AA	GG	GG	GG	GG	GG	GG	GG	GG	GG	GG	GG	AA	GA	GA	GA	GA	GA	AA	AA	AA	AA	AA	GG	GG	GA	GA	GA	GG	GA	GA	GG	GG	GG	GG	GG	GA	GG	GG	GG	GG
SNP1608	T/G	GWHBCIQ00000007	12001711	TT	TT	TG	TT	TG	TG	TT	TT	TT	TT	TT	TT	TT	TT	TT	TT	TT	TT	TT	TT	TT	TT	TG	TT	TT	TT	TT	TT	TT	TT	TT	TT	TT	TT	TT	TT	TT	TT	TT	TT	TT	TT	TT	TT	TT	TT
SNP1609	G/T	GWHBCIQ00000007	12001723	GG	GG	GT	GG	GT	GT	GG	GG	GG	GG	GG	GG	GG	GG	GG	GG	GG	GG	GG	GG	GG	GG	GT	GG	GG	GG	GG	GG	GG	GG	GG	GG	GG	GG	GG	GG	GG	GG	GG	GG	GG	GG	GG	GG	GG	GG
SNP1610	G/A	GWHBCIQ00000007	12101218	GG	GG	GA	GG	GG	GG	GG	GG	GG	GA	GG	GG	GG	GG	GG	GG	GG	GG	GG	GG	GG	GA	GA	GG	GG	GG	GG	GG	GG	GG	GA	GG	GG	GG	GA	GG	GG	GG	GG	GG	GG	GA	GG	GG	GG	GG
SNP1611	G/T	GWHBCIQ00000007	12101271	GT	GT	GT	TT	TT	GT	GG	GT	TT	GT	GT	GG	TT	TT	GG	GG	GG	GG	GG	GT	GG	GG	GG	TT	TT	TT	TT	TT	GG	GG	GT	GT	GT	GT	GT	GG	GT	GT	GG	GT	GG	GG	GG	GG	GG	GG
SNP1612	C/T	GWHBCIQ00000007	12101355	CC	CT	CT	CC	CC	CT	CC	CC	CC	CT	CT	CC	CC	CC	CC	CC	CC	CC	CC	CT	CC	CT	CT	CC	CC	CC	CC	CC	CC	CC	CT	CT	CC	CC	CT	CC	CC	CC	CC	CC	CC	CT	CC	CC	CC	CC
SNP1613	A/G	GWHBCIQ00000007	12101367	AA	AG	AG	AA	AA	AG	AG	AG	AA	AG	AG	AA	AA	AA	AA	AA	AA	AA	AA	AG	AA	AA	AG	AA	AA	AA	AA	AA	AA	AA	AA	AA	AA	AA	AA	AA	AA	AA	AA	AA	AA	AA	AA	AA	AA	AA
SNP1614	G/A	GWHBCIQ00000007	12101370	GG	GA	GA	GG	GG	GA	GA	GA	GG	GA	GA	GG	GG	GG	GG	GG	GG	GG	GG	GA	GG	GG	GA	GG	GG	GG	GG	GG	GG	GG	GG	GG	GG	GG	GG	GG	GG	GG	GG	GG	GG	GG	GG	GG	GG	GG
SNP1615	C/G	GWHBCIQ00000007	12101380	CC	CG	CG	CC	CC	CG	CG	CG	CC	CG	CG	CC	CC	CC	CC	CC	CC	CC	CC	CG	CC	CG	CG	CC	CC	CC	CC	CC	CC	CC	CG	CG	CC	CC	CG	CC	CC	CC	CC	CC	CC	CG	CC	CC	CC	CC
SNP1616	G/T	GWHBCIQ00000007	12101398	GG	TG	TG	GG	GG	TG	TG	TG	GG	TG	TG	GG	GG	GG	GG	GG	GG	GG	GG	TG	GG	GG	TG	GG	GG	GG	GG	GG	GG	GG	GG	GG	GG	GG	GG	GG	GG	GG	GG	GG	GG	GG	GG	GG	GG	GG
SNP1617	A/T	GWHBCIQ00000007	12101400	AA	TA	TA	AA	AA	TA	TA	TA	AA	TA	TA	AA	AA	AA	AA	AA	AA	AA	AA	TA	AA	AA	TA	AA	AA	AA	AA	AA	AA	AA	AA	AA	AA	AA	AA	AA	AA	AA	AA	AA	AA	AA	AA	AA	AA	AA
SNP1618	G/A	GWHBCIQ00000007	12101417	GG	GA	GA	GG	GG	GA	GA	GA	GG	GA	GA	GG	GG	GG	GG	GG	GG	GG	GG	GA	GG	GG	GA	GG	GG	GG	GG	GG	GG	GG	GG	GG	GG	GG	GG	GG	GG	GG	GG	GG	GG	GG	GG	GG	GG	GG
SNP1619	A/G	GWHBCIQ00000007	12101420	AA	AG	AG	AA	AA	AG	AG	AG	AA	AG	AG	AA	AA	AA	AA	AA	AA	AA	AA	AG	AA	AA	AG	AA	AA	AA	AA	AA	AA	AA	AA	AA	AA	AA	AA	AA	AA	AA	AA	AA	AA	AA	AA	AA	AA	AA
SNP1620	A/G	GWHBCIQ00000007	12289734	AA	AA	AG	AA	AA	AA	AA	AA	AA	AG	AA	AA	AA	AA	AA	AA	AA	AA	AA	AA	AA	AA	AG	AA	AA	AA	AA	AA	AA	AA	AG	AA	AA	AA	AA	AA	AA	AA	AA	AA	AA	AA	AA	AA	AA	AA
SNP1621	C/A	GWHBCIQ00000007	12542233	CC	CC	CA	CC	CC	CC	CC	CC	CC	CC	CC	CC	CC	CC	CC	CC	CC	CC	CC	CC	CC	CC	CA	CC	CC	CC	CC	CC	CC	CC	CA	CA	CA	CC	CA	CC	CC	CC	CC	CC	CC	CA	CC	CC	CC	CC
SNP1622	G/A	GWHBCIQ00000007	12542235	GG	GG	GA	GG	GG	GG	GG	GG	GG	GG	GG	GG	GG	GG	GG	GG	GG	GG	GG	GG	GG	GG	GA	GG	GG	GG	GG	GG	GG	GG	GA	GA	GA	GG	GA	GG	GG	GG	GG	GG	GG	GA	GG	GG	GG	GG
SNP1623	C/G	GWHBCIQ00000007	12542298	CC	CC	CG	CC	CC	CC	CC	CC	CC	CC	CC	CC	CC	CC	CC	CC	CC	CC	CC	CC	CC	CC	CG	CC	CC	CC	CC	CC	CC	CC	CG	CG	CC	CC	CC	CC	CC	CC	CC	CC	CC	CG	CC	CC	CC	CC
SNP1624	G/C	GWHBCIQ00000007	12542311	GG	GG	GC	GG	GG	GC	GG	GG	GG	GG	GG	GG	GG	GG	GG	GG	GG	GG	GG	GG	GG	GG	GC	GG	GG	GG	GG	GG	GG	GG	GC	GC	GC	GG	GC	GG	GG	GG	GG	GG	GG	GC	GG	GG	GG	GG
SNP1625	T/C	GWHBCIQ00000007	12542312	TT	TT	TC	TT	TT	TC	TT	TT	TT	TT	TT	TT	TT	TT	TT	TT	TT	TT	TT	TT	TT	TT	TC	TT	TT	TT	TT	TT	TT	TT	TC	TC	TC	TT	TC	TT	TT	TT	TT	TT	TT	TC	TT	TT	TT	TT
SNP1626	G/C	GWHBCIQ00000007	12572505	GG	GG	GC	GG	GG	GG	GG	GG	GG	GG	GG	GG	GG	GG	GG	GG	GG	GG	GG	GG	GG	GC	GC	GG	GG	GG	GG	GG	GG	GG	GC	GC	GC	GG	GC	GG	GG	GG	GG	GG	GG	GC	GG	GG	GG	GG
SNP1627	T/C	GWHBCIQ00000007	12720263	TT	TT	TC	CC	CC	TC	TT	TT	TT	TT	TT	TT	TT	TT	TT	TT	CC	CC	CC	TC	CC	TC	TC	TT	TT	TT	TT	TT	TT	TT	TC	TC	TC	TT	TC	CC	CC	CC	CC	CC	CC	TC	CC	CC	CC	CC
SNP1628	T/C/G	GWHBCIQ00000007	12720267	TT	CT	TG	TT	TT	TG	TT	TT	TT	TT	TT	TT	TT	TT	TT	TT	TT	TT	TT	TT	TT	TG	TG	CC	TT	CC	CC	CC	TT	TT	TG	CG	TG	TT	TG	TT	TT	TT	TT	TT	TT	TG	TT	TT	TT	TT
SNP1629	C/G	GWHBCIQ00000007	12720296	CC	CG	CG	CC	CC	CG	CC	CC	CC	CC	CC	CC	CC	CC	CC	CC	CC	CC	CC	CC	CC	CC	CG	CC	CC	CC	CC	CC	CC	CC	CC	CC	CC	CC	CC	CC	CC	CC	CC	CC	CC	CC	CC	CC	CC	CC
SNP1630	T/C	GWHBCIQ00000007	12720303	TT	TC	TC	TT	TT	TC	TT	TT	TT	TT	TT	TT	TT	TT	TT	TT	TT	TT	TT	TT	TT	TT	TC	TT	TT	TT	TT	TT	TT	TT	TT	TT	TT	TT	TT	TT	TT	TT	TT	TT	TT	TT	TT	TT	TT	TT
SNP1631	G/A	GWHBCIQ00000007	12924019	GG	GG	GA	GG	GG	GG	GG	GG	GG	GG	GA	GG	GG	GG	GG	GG	AA	AA	AA	AA	GG	GA	GA	GG	GG	GG	GG	GG	GG	GG	GA	GA	GA	GG	GA	AA	AA	AA	AA	AA	AA	AA	AA	AA	AA	AA
SNP1632	G/T	GWHBCIQ00000007	13034855	GG	GT	GT	GG	GG	GG	GG	GG	GG	GT	GG	GG	GG	GG	GG	GG	GG	GG	GG	GT	GG	GT	GT	GG	GG	GG	GG	GG	GG	GG	GT	GT	GT	GG	GT	GG	GG	GG	GG	GG	GG	GT	GG	GG	GG	GG
SNP1633	T/C	GWHBCIQ00000007	13034886	TT	TC	TC	TT	TT	TT	TT	TT	TT	TC	TT	TT	TT	TT	TT	TT	TT	TT	TT	TC	TT	TT	TC	TT	TT	TT	TT	TT	TT	TT	TT	TT	TT	TT	TT	TT	TT	TT	TT	TT	TT	TT	TT	TT	TT	TT
SNP1634	T/C	GWHBCIQ00000007	13034906	TT	TC	TC	TT	TT	TT	TT	TT	TT	TC	TC	TT	TT	TT	TT	TT	TT	TT	TT	TC	TT	TT	TC	TT	TT	TT	TT	TT	TT	TT	TT	TT	TT	TT	TT	TT	TT	TT	TT	TT	TT	TT	TT	TT	TT	TT
SNP1635	T/C	GWHBCIQ00000007	13396940	TT	TC	TC	TT	TT	TT	TC	TT	TT	TT	TT	TT	TT	TT	TT	TT	TT	TT	TT	TT	TC	TT	TC	TT	TT	TT	TT	TT	TT	TT	TT	TT	TT	TT	TT	TT	TT	TT	TT	TT	TT	TT	TT	TT	TT	TT
SNP1636	G/A	GWHBCIQ00000007	13686954	GG	GG	GA	GG	GG	GG	GG	GG	GG	GA	GG	GG	GG	GG	GG	GG	GG	GG	GG	GA	GG	GA	GA	GG	GG	GG	GG	GG	GG	GG	GA	GA	GA	GG	GA	GG	GG	GG	GG	GG	GG	GA	GG	GG	GG	GG
SNP1637	T/C	GWHBCIQ00000007	13713251	TC	TC	TC	TC	TC	TC	TC	TC	TT	TC	TC	TT	TT	TT	TT	TT	TT	TT	TT	TT	TT	TT	TC	TT	TT	TT	TT	TT	TT	TT	TT	TT	TT	TT	TT	TT	TT	TT	TT	TT	TT	TT	TT	TT	TT	TT
SNP1638	G/C	GWHBCIQ00000007	13713265	GC	GC	GC	GC	GC	GC	GC	GC	GG	GC	GC	GG	GG	GG	GG	GG	GG	GG	GG	GG	GG	GG	GC	GG	GG	GG	GC	GG	GG	GG	GC	GC	GC	GG	GC	GG	GG	GG	GG	GG	GG	GC	GG	GG	GG	GG
SNP1639	A/G	GWHBCIQ00000007	13713274	AG	AG	AG	AG	AG	AG	AG	AG	AA	AG	AG	AA	AA	AA	AA	AA	AA	AA	AA	AA	AA	AA	AA	AA	AA	AA	AA	AA	AA	AA	AA	AA	AA	AA	AA	AA	AA	AA	AA	AA	AA	AA	AA	AA	AA	AA
SNP1640	T/C	GWHBCIQ00000007	13713279	TT	TC	TT	TT	TT	TC	TC	TT	TT	TT	TT	TT	TT	TT	TT	TT	TT	TT	TT	TT	TT	TT	TT	TT	TT	TT	TT	TT	TT	TT	TT	TT	TT	TT	TT	TT	TT	TT	TT	TT	TT	TT	TT	TT	TT	TT
SNP1641	G/A	GWHBCIQ00000007	13713306	GA	GA	GA	GA	GA	GA	GA	GA	GG	GA	GA	GG	GG	GG	GG	GG	GG	GG	GG	GG	GG	GG	GG	GG	GG	GG	GG	GG	GG	GG	GG	GG	GG	GG	GG	GG	GG	GG	GG	GG	GG	GG	GG	GG	GG	GG
SNP1642	G/A	GWHBCIQ00000007	13713327	GA	GA	GA	GA	GA	GA	GA	GA	GG	GA	GA	GG	GG	GG	GG	GG	NN	NN	AN	AN	AA	GA	GA	GG	GG	GG	GG	GG	GG	GG	GA	GA	GA	GG	GA	AN	NN	AN	NN	AN	NN	GN	NN	AN	GN	NN
SNP1643	G/A	GWHBCIQ00000007	13713329	GG	GG	GG	GG	GG	GG	GG	GG	GG	GG	GG	GG	GG	GG	GG	GG	AA	AA	GA	GA	GG	GG	GG	GG	GG	GG	GG	GG	GG	GG	GG	GG	GG	GG	GG	GA	AA	GA	AA	GA	AA	GA	AA	GA	GA	AA
SNP1644	G/C	GWHBCIQ00000007	13713331	GG	GG	GG	GG	GG	GG	GG	GG	GG	GG	GG	GG	GG	GG	GG	GG	GG	GG	GC	GC	CC	GC	GG	GG	GG	GG	GG	GG	GG	GG	GC	GG	GC	GG	GC	GC	GG	GC	GG	GC	GG	GG	GG	GC	GG	GG
SNP1645	G/C	GWHBCIQ00000007	13713335	GG	GC	GG	GG	GG	GC	GC	GG	GG	GG	GG	GG	GG	GG	GG	GG	GG	GG	GG	GG	GG	GG	GG	GG	GG	GG	GG	GG	GG	GG	GG	GG	GG	GG	GG	GG	GG	GG	GG	GG	GG	GG	GG	GG	GG	GG
SNP1646	C/T	GWHBCIQ00000007	13713368	CC	CC	CC	CC	CC	CC	CC	CC	CC	CC	CC	CC	CC	CC	CC	CC	TT	TT	TT	CT	TT	CT	CC	CC	CC	CC	CC	CC	CC	CC	CT	CC	CT	CC	CT	TT	TT	TT	TT	TT	TT	CT	TT	TT	CT	TT
SNP1647	C/G	GWHBCIQ00000007	13713408	CC	CC	CG	CC	CC	CC	CC	CC	CC	CG	CC	CC	CC	CC	CC	CC	CC	CC	CC	CG	CC	CG	CG	CC	CC	CC	CC	CC	CC	CC	CG	CC	CG	CC	CG	CC	CC	CC	CC	CC	CC	CG	CC	CC	CC	CC
SNP1648	T/G	GWHBCIQ00000007	13713418	TT	TT	TG	TT	TT	TT	TT	TT	TT	TG	TT	TT	TT	TT	TT	TT	GG	GG	GG	TG	GG	TG	TG	TT	TT	TT	TT	TT	TT	TT	TG	TG	TG	TT	TG	GG	GG	GG	GG	GG	GG	TG	GG	GG	TG	GG
SNP1649	A/G	GWHBCIQ00000007	13713426	AA	AA	AG	AA	AA	AA	AA	AA	AA	AG	AA	AA	AA	AA	AA	AA	AA	AA	AA	AG	AA	AA	AG	AA	AA	AA	AA	AA	AA	AA	AG	AA	AA	AA	AA	AA	AA	AA	AA	AA	AA	AA	AA	AA	AA	AA
SNP1650	A/G	GWHBCIQ00000007	14103787	AA	AA	AG	AA	AA	AA	AA	AA	AA	AG	AG	AA	AA	AA	AA	AA	GG	GG	GG	AG	GG	AG	AG	AA	AA	AA	AA	AA	AA	AA	AG	AG	AG	AA	AG	GG	GG	GG	GG	GG	GG	GG	GG	GG	GG	AG
SNP1651	G/A	GWHBCIQ00000007	14103805	GG	GG	GG	GG	GG	GG	GG	GG	GG	GG	GG	GG	GG	GG	GG	GG	AA	AA	AA	GA	AA	GA	GG	GG	GG	GG	GG	GG	GG	GG	GA	GA	GG	GG	GA	AA	GA	AA	AA	GA	AA	GA	AA	AA	AA	GA
SNP1652	C/T	GWHBCIQ00000007	14103925	CC	CC	CT	CC	CC	CC	CC	CC	CC	CT	CT	CC	CC	CC	CC	CC	CC	CC	CC	CT	CC	CT	CT	CC	CC	CC	CC	CC	CC	CC	CT	CT	CT	CC	CT	CC	CC	CC	CC	CC	CC	CT	CC	CC	CC	CC
SNP1653	A/G	GWHBCIQ00000007	14113408	AA	AA	AG	AA	AA	AG	AA	AA	AA	AG	AA	AA	AA	AA	AA	AA	AA	AA	AA	AG	AA	AA	AG	AA	AA	AA	AA	AA	AA	AA	AA	AA	AA	AA	AA	AA	AA	AA	AA	AA	AA	AA	AA	AA	AA	AA
SNP1654	G/A	GWHBCIQ00000007	14113422	GG	GG	GA	GG	GG	GA	GG	GG	GG	GA	GG	GG	GG	GG	GG	GG	GG	GG	GG	GA	GG	GA	GA	GG	GG	GG	GG	GG	GG	GG	GA	GA	GA	GG	GA	GG	GG	GG	GG	GG	GG	GA	GG	GG	GG	GG
SNP1655	G/A	GWHBCIQ00000007	14113488	GG	GG	GA	GG	GG	GA	GG	GG	GG	GA	GG	GG	GG	GG	GG	GG	GG	GG	GG	GA	GG	GA	GA	GG	GG	GG	GG	GG	GG	GG	GA	GA	GA	GG	GA	GG	GG	GG	GG	GG	GG	GA	GG	GG	GG	GG
SNP1656	T/C	GWHBCIQ00000007	14222549	TT	TT	TT	TT	TT	TT	TT	TT	TT	TT	TT	TT	TT	TT	TT	TT	TT	TT	TT	TC	CC	TC	TC	TT	TT	TT	TT	TT	TT	TT	TC	TC	TC	TT	TC	CC	TC	TC	CC	TC	CC	TC	CC	CC	CC	CC
SNP1657	A/G	GWHBCIQ00000007	14660378	AA	AA	AA	AA	AA	AA	AA	AA	AA	AA	AA	AA	AA	AA	AA	AA	AA	AA	AA	AG	AA	AG	AA	AA	AA	AA	AG	AA	AA	AA	AG	AG	AG	AA	AG	AA	AA	AA	AA	AA	AA	AG	AA	AA	AA	AA
SNP1658	G/A	GWHBCIQ00000007	14660379	GG	GG	GA	GG	GG	GG	GG	GG	GG	GA	GG	GG	GG	GG	GG	GG	GG	GG	GG	GA	GG	GA	GA	GG	GG	GG	GA	GG	GG	GG	GA	GA	GA	GG	GA	GG	GG	GG	GG	GG	GG	GA	GG	GG	GG	GG
SNP1659	A/C	GWHBCIQ00000007	14660388	AA	AA	AC	AA	AA	AA	AA	AA	AA	AC	AA	AA	AA	AA	AA	AA	AA	AA	AA	AC	AA	AC	AC	AA	AA	AA	AC	AA	AA	AA	AC	AC	AC	AA	AC	AA	AA	AA	AA	AA	AA	AC	AA	AA	AA	AA
SNP1660	G/C	GWHBCIQ00000007	14660460	GG	GG	GC	GG	GC	GG	GC	GC	GC	GC	GC	GG	GG	GG	GG	GC	GG	GG	GG	GC	GC	GG	GC	GG	GG	GC	GC	GG	GG	GG	GC	GG	GG	GG	GG	GG	GG	GG	GG	GG	GG	GG	GG	GG	GG	GG
SNP1661	A/C	GWHBCIQ00000007	14660545	AA	AC	AC	AC	AC	AC	AC	AC	AC	AC	AC	AA	AA	AA	AA	AC	AA	AA	AA	AC	AC	AC	AC	AA	AA	AC	AC	AA	AA	AA	AC	AC	AC	AA	AC	AA	AA	AA	AA	AA	AA	AC	AA	AA	AA	AA
SNP1662	T/C	GWHBCIQ00000008	862153	TT	TT	TC	TT	TT	TC	TT	TT	TT	TC	TT	TT	TT	TT	TT	TT	TT	TT	TT	TT	TT	TT	TC	TT	TT	TT	TT	TT	TT	TT	TT	TT	TT	TT	TT	TT	TT	TT	TT	TT	TT	TT	TT	TT	TT	TT
SNP1663	T/G	GWHBCIQ00000008	862155	TT	TT	TG	TT	TT	TG	TT	TT	TT	TG	TT	TT	TT	TT	TT	TT	TT	TT	TT	TT	TT	TG	TG	TT	TT	TT	TT	TT	TT	TT	TG	TG	TG	TT	TG	TT	TT	TT	TT	TT	TG	TG	TT	TT	TT	TT
SNP1664	G/A	GWHBCIQ00000008	862205	GG	GG	GA	GG	GG	GA	GG	GG	GG	GA	GG	GG	GG	GG	GG	GG	GG	GG	GG	GG	GG	GG	GA	GG	GG	GG	GG	GG	GG	GG	GG	GG	GG	GG	GG	GG	GG	GG	GG	GG	GG	GG	GG	GG	GG	GG
SNP1665	T/G	GWHBCIQ00000008	862206	TT	TT	TG	TT	TT	TG	TT	TT	TT	TG	TT	TT	TT	TT	TT	TT	TT	TT	TT	TT	TT	TT	TG	TT	TT	TT	TT	TT	TT	TT	TT	TT	TT	TT	TT	TT	TT	TT	TT	TT	TT	TT	TT	TT	TT	TT
SNP1666	G/T	GWHBCIQ00000008	878858	GG	GG	GG	GG	GG	GG	TT	GG	GG	GT	GG	GG	GG	GG	GG	GG	GG	GG	GG	GG	GG	GG	GG	GG	GG	GG	GG	GG	GG	GG	GT	GG	GG	GG	GG	GG	GG	GG	GG	GG	GG	GG	GG	GG	GG	GG
SNP1667	G/C	GWHBCIQ00000008	1590939	GG	GG	GC	GG	GG	GG	GG	GG	GG	GC	GG	GG	GG	GG	GG	GG	GG	GG	GG	GG	GG	GG	GC	GG	GG	GG	GG	GG	GG	GG	GC	GG	GC	GG	GG	GG	GG	GG	GG	GG	GG	GG	GG	GG	GG	GG
SNP1668	C/T	GWHBCIQ00000008	1590949	CC	CC	CC	CC	CC	CC	CC	CC	CC	CC	CC	CC	CC	CC	CC	CC	CC	TT	TT	CT	TT	CT	CT	CC	CC	CC	CC	CC	CC	CC	CT	CT	CT	CC	CT	CC	CT	TT	CT	TT	TT	CT	TT	TT	TT	TT
SNP1669	G/A	GWHBCIQ00000008	1629146	GG	GA	GG	GG	GG	GA	GG	GG	GG	GA	GG	GG	GG	GG	GG	GG	GG	GG	GG	GG	GG	GG	GG	GG	GG	GG	GG	GG	GG	GG	GG	GG	GG	GG	GG	GG	GG	GG	GG	GG	GG	GG	GG	GG	GG	GG
SNP1670	G/A	GWHBCIQ00000008	1629213	GG	GA	GA	GG	GG	GG	GG	GG	GG	GA	GG	GG	GG	GG	GG	GG	GG	GG	GG	GG	GG	GA	GA	GG	GG	GG	GG	GG	GG	GG	GA	GA	GA	GG	GA	GG	GG	GG	GG	GG	GG	GA	GG	GG	GG	GG
SNP1671	T/G	GWHBCIQ00000008	1629231	TT	GT	GT	TT	TT	GT	GT	GT	GT	GT	TT	TT	TT	TT	TT	TT	GG	TT	TT	GT	GG	GG	GT	TT	TT	TT	TT	TT	TT	TT	GT	GT	GT	TT	GT	GT	GG	GT	GG	GG	GG	GG	GG	GG	GG	GG
SNP1672	C/T	GWHBCIQ00000008	1629235	CC	CT	CT	CC	CC	CT	CC	CC	CT	CT	CC	CC	CC	CC	CC	CC	CC	CC	CC	CC	CC	CC	CC	CC	CC	CC	CC	CC	CC	CC	CC	CC	CC	CC	CC	CC	CC	CC	CC	CC	CC	CC	CC	CC	CC	CC
SNP1673	A/G	GWHBCIQ00000008	1629236	AA	GA	GA	AA	AA	GA	GA	GA	GA	GA	AA	AA	AA	AA	AA	AA	GG	AA	AA	GA	GG	GG	GA	AA	AA	AA	AA	AA	AA	AA	GA	GA	GA	AA	GA	GA	GG	GA	GG	GG	GG	GG	GG	GG	GG	GG
SNP1674	A/G	GWHBCIQ00000008	1629298	AA	AG	AG	AA	AA	AG	AA	AA	AG	AG	AA	AA	AA	AA	AA	AA	AA	AA	AA	AG	AA	AA	AG	AA	AA	AA	AA	AA	AA	AA	AA	AA	AA	AA	AA	AA	AA	AA	AA	AA	AA	AA	AA	AA	AA	AA
SNP1675	T/C	GWHBCIQ00000008	2245415	TT	TT	TT	TT	TT	TT	TT	TT	TT	TT	TT	TT	TT	TT	TT	TT	CC	TT	TT	TC	CC	TC	TC	TT	TT	TT	TT	TT	TT	TT	TC	TC	TC	TT	TC	TC	TC	CC	TC	CC	TC	TT	CC	TT	TT	TT
SNP1676	G/A	GWHBCIQ00000008	2523493	GG	GG	GG	GG	GG	GG	GG	GG	GG	GG	GG	GG	GG	GG	GG	GG	AA	AA	AA	GG	AA	GG	GG	GG	GG	GG	GG	GG	GG	GG	GG	GG	GG	GG	GG	GA	AA	AA	AA	GA	GG	GG	GG	GG	GG	GG
SNP1677	T/G	GWHBCIQ00000008	2523502	TG	TG	TG	TG	TT	TG	TG	TG	TT	TG	TG	TT	TT	TT	TT	TT	TT	TT	TT	TG	TT	TT	TG	TT	TT	TT	TT	TT	TT	TT	TT	TT	TT	TT	TT	TT	TT	TT	TT	TT	TT	TT	TT	TT	TT	TT
SNP1678	T/C	GWHBCIQ00000008	2543714	TT	TT	TT	TT	TT	TT	TT	TT	TT	TT	TT	TT	TT	TT	TT	TT	CC	CC	TC	TC	CC	TC	TC	TT	TT	TT	TT	TT	TT	TT	TC	TC	TC	TT	TC	CC	CC	CC	CC	TC	CC	TT	CC	CC	CC	CC
SNP1679	T/C	GWHBCIQ00000008	2543724	TT	TT	TT	TT	TT	TT	TT	TT	TT	TT	TT	TT	TT	TT	TT	TT	CC	CC	TC	TC	CC	TC	TC	TT	TT	TT	TT	TT	TT	TT	TC	TC	TC	TT	TC	CC	CC	CC	CC	TC	CC	TT	CC	CC	CC	CC
SNP1680	G/A	GWHBCIQ00000008	2543733	GG	GG	GG	GG	GG	GG	GG	GG	GG	GG	GG	GG	GG	GG	GG	GG	AA	AA	GA	GA	AA	GA	GA	GG	GG	GG	GG	GG	GG	GG	GA	GA	GA	GG	GA	AA	AA	AA	AA	GA	AA	GG	AA	AA	AA	AA
SNP1681	C/T	GWHBCIQ00000008	3593657	CC	CC	CC	CC	CC	CC	CC	CC	CC	CC	CC	CC	CC	CC	CC	CC	TT	TT	TT	CT	TT	CT	CT	CC	CC	CC	CC	CC	CC	CC	CT	CT	CT	CC	CT	TT	CT	TT	TT	TT	TT	TT	TT	TT	TT	TT
SNP1682	G/A	GWHBCIQ00000008	4487371	GG	GG	GA	GG	GG	GG	GG	GG	GG	GG	GA	GG	GG	GG	GG	GG	GG	GG	GG	GG	GG	GA	GA	GG	GG	GG	GG	GG	GG	GG	GA	GA	GA	GG	GA	GG	GG	GG	GG	GG	GG	GA	GG	GG	GG	GG
SNP1683	T/G	GWHBCIQ00000008	5451350	TT	TT	TT	TT	TT	TT	TT	TT	TT	TT	TT	TT	TT	TT	TT	TT	TT	TT	TT	TT	TT	TG	TG	TT	TT	TT	TG	TT	TT	TT	TG	TG	TG	TT	TG	TT	TT	TT	TT	TT	TT	TG	TT	TT	TT	TT
SNP1684	T/C	GWHBCIQ00000008	5800487	TT	TT	TC	TT	TT	TC	TT	TT	TT	TC	TT	TT	TT	TT	TT	TT	TT	TT	TT	TT	TT	TT	TC	TT	TT	TT	TT	TT	TT	TT	TT	TT	TT	TT	TT	TT	TT	TT	TT	TT	TT	TT	TT	TT	TT	TT
SNP1685	G/T	GWHBCIQ00000008	5800508	GG	GG	GT	GG	GG	GG	GG	GG	GG	GT	GG	GG	GG	GG	GG	GG	GG	GG	GG	GG	GG	GT	GT	GG	GG	GG	GG	GG	GG	GG	GT	GT	GT	GG	GT	GG	GG	GG	GG	GG	GG	GT	GG	GG	GG	GG
SNP1686	A/G	GWHBCIQ00000008	5800555	GG	AA	AG	GG	GG	AG	GG	GG	GG	AG	AG	GG	GG	GG	GG	GG	AA	AA	AA	AA	AA	AA	AA	GG	GG	GG	GG	GG	AA	AA	AA	AG	AG	AG	AG	AA	AA	AA	AA	AA	AA	AA	AA	AA	AA	AA
SNP1687	G/A	GWHBCIQ00000008	5800556	GG	GG	GA	GG	GG	GA	GG	GG	GG	GA	GA	GG	GG	GG	GG	GG	GG	GG	GG	GG	GG	GG	GA	GG	GG	GG	GG	GG	GG	GG	GG	GG	GG	GG	GG	GG	GG	GG	GG	GG	GG	GG	GG	GG	GG	GG
SNP1688	G/A	GWHBCIQ00000008	5800615	GG	GG	GG	GG	GG	GG	GG	GG	GG	GA	GG	GG	GG	GG	GG	GG	GG	GG	GG	GG	GG	GA	GA	GG	GG	GG	GG	GG	GG	GG	GA	GA	GA	GG	GA	GG	GG	GG	GG	GG	GG	GA	GG	GG	GG	GG
SNP1689	G/A	GWHBCIQ00000008	5800627	GG	GG	GA	GG	GG	GG	GG	GG	GG	GA	GG	GG	GG	GG	GG	GG	GG	GG	GG	GG	GG	GA	GA	GG	GG	GG	GG	GG	GG	GG	GA	GA	GA	GG	GA	GG	GG	GG	GG	GG	GG	GA	GG	GG	GG	GG
SNP1690	T/C	GWHBCIQ00000008	5800634	TT	TT	TC	TT	TT	TT	TT	TT	TT	TC	TT	TT	TT	TT	TT	TT	TT	TT	TT	TT	TT	TT	TC	TT	TT	TT	TT	TT	TT	TT	TT	TT	TT	TT	TT	TT	TT	TT	TT	TT	TT	TT	TT	TT	TT	TT
SNP1691	G/T	GWHBCIQ00000008	5800662	GG	GG	GT	GG	GG	GG	GG	GG	GG	GT	GG	GG	GG	GG	GG	GG	GG	GG	GG	GG	GG	GG	GT	GG	GG	GG	GG	GG	GG	GG	GG	GG	GG	GG	GG	GG	GG	GG	GG	GG	GG	GG	GG	GG	GG	GG
SNP1692	T/C	GWHBCIQ00000008	5800665	TT	TT	TC	TT	TT	TT	TT	TT	TT	TC	TT	TT	TT	TT	TT	TT	TT	TT	TT	TT	TT	TT	TT	TT	TT	TT	TT	TT	TT	TT	TT	TT	TT	TT	TT	TT	TT	TT	TT	TT	TT	TT	TT	TT	TT	TT
SNP1693	G/C	GWHBCIQ00000008	6064648	CC	GG	GC	CC	CC	GC	CC	CC	CC	CC	CC	CC	CC	CC	CC	CC	GG	GG	GG	GC	GG	GG	GG	CC	CC	CC	CC	CC	GG	GG	GG	GG	GC	GC	GC	GG	GG	GG	GG	GG	GG	GG	GG	GG	GG	GG
SNP1694	G/A	GWHBCIQ00000008	6361716	GG	GG	GA	GG	GG	GG	GG	GG	GG	GA	GG	GG	GG	GG	GG	GG	GG	GG	GG	GG	GG	GA	GA	GG	GG	GG	GG	GG	GG	GG	GA	GG	GA	GG	GA	GG	GG	GG	GG	GG	GG	GA	GG	GG	GG	GG
SNP1695	T/C	GWHBCIQ00000008	6361719	TT	TT	TT	TT	TT	TT	TT	TT	TT	TC	TT	TT	TT	TT	TT	TT	CC	CC	TC	TC	CC	TC	TC	TT	TT	TT	TT	TT	TT	TT	TC	TC	TC	TT	TC	CC	TT	TC	CC	CC	CC	TC	TC	TC	CC	CC
SNP1696	C/A	GWHBCIQ00000008	6361823	CC	CA	CA	CC	CC	CC	CC	CC	CA	CA	CA	CC	CC	CC	CC	CC	CC	CC	CC	CC	CC	CC	CA	CC	CC	CC	CC	CC	CC	CC	CA	CC	CC	CC	CC	CC	CC	CC	CC	CC	CC	CC	CC	CC	CC	CC
SNP1697	C/T	GWHBCIQ00000008	6361825	CC	CT	CT	CC	CC	CC	CC	CC	CT	CT	CT	CC	CC	CC	CC	CC	CC	CC	CC	CC	CC	CC	CT	CC	CC	CC	CC	CC	CC	CC	CT	CC	CC	CC	CC	CC	CC	CC	CC	CC	CC	CC	CC	CC	CC	CC
SNP1698	T/A	GWHBCIQ00000008	6361855	TT	TA	TA	TT	TT	TT	TT	TT	TA	TA	TA	TT	TT	TT	TT	TT	TT	TT	TT	TT	TT	TA	TA	TT	TT	TT	TT	TT	TT	TT	TA	TT	TA	TT	TA	TT	TT	TT	TT	TT	TT	TA	TT	TT	TT	TT
SNP1699	C/T	GWHBCIQ00000008	6361864	CC	CT	CT	CC	CC	CC	CC	CC	CT	CT	CT	CC	CC	CC	CC	CC	CC	CC	CC	CC	CC	CC	CT	CC	CC	CC	CC	CC	CC	CC	CC	CC	CC	CC	CC	CC	CC	CC	CC	CC	CC	CC	CC	CC	CC	CC
SNP1700	T/G	GWHBCIQ00000008	6361947	TT	TG	TG	TT	TT	TT	TT	TT	TG	TG	TG	TT	TT	TT	TT	TG	TT	TT	TT	TT	TT	TG	TG	TT	TT	TT	TT	TT	TT	TT	TT	TT	TG	TT	TG	TT	TT	TT	TT	TT	TT	TG	TT	TT	TT	TT
SNP1701	G/A	GWHBCIQ00000008	6361958	GG	GA	GA	GG	GG	GG	GG	GG	GA	GA	GA	GG	GG	GG	GG	GA	GG	GG	GG	GG	GG	GG	GA	GG	GG	GG	GG	GG	GG	GG	GG	GG	GG	GG	GG	GG	GG	GG	GG	GG	GG	GG	GG	GG	GG	GG
SNP1702	T/C	GWHBCIQ00000008	6923561	TT	TT	TC	TT	TT	TT	TT	TT	TT	TT	TC	TT	TT	TT	TT	TT	TT	TT	TT	TT	TT	TC	TC	TT	TT	TT	TT	TT	TT	TT	TC	TC	TC	TT	TC	TT	TT	TT	TT	TT	TT	TC	TT	TT	TT	TT
SNP1703	A/T	GWHBCIQ00000008	7039887	AT	AT	AT	AA	AT	AT	AA	AA	AA	AA	AT	AA	AA	AA	AA	AA	AA	AA	AA	AT	AA	AA	AT	AA	AA	AA	AA	AA	AA	AA	AA	AA	AA	AA	AA	AA	AA	AA	AA	AA	AA	AA	AA	AA	AA	AA
SNP1704	G/T	GWHBCIQ00000008	7850333	GT	GG	GT	GG	GG	GG	GG	GG	GG	GG	GT	GG	GG	GG	GG	GG	GG	GG	GG	GT	GG	GT	GT	GG	GG	GG	GG	GG	GG	GG	GT	GT	GT	GG	GT	GG	GG	GG	GG	GG	GG	GT	GG	GG	GG	GG
SNP1705	G/T	GWHBCIQ00000008	7850342	GT	GG	GT	GG	GG	GG	GG	GG	GG	GG	GT	GG	GG	GG	GG	GG	GG	GG	GG	GT	GG	GG	GT	GG	GG	GG	GG	GG	GG	GG	GT	GG	GG	GG	GG	GG	GG	GG	GG	GG	GG	GG	GG	GG	GG	GG
SNP1706	A/G	GWHBCIQ00000008	7850344	AG	AA	AG	AA	AA	AA	AA	AA	AA	AA	AG	AA	AA	AA	AA	AA	AA	AA	AA	AG	AA	AG	AG	AA	AA	AA	AA	AA	AA	AA	AG	AG	AG	AA	AG	AA	AA	AA	AA	AA	AA	AG	AA	AA	AA	AA
SNP1707	G/A	GWHBCIQ00000008	7934486	GG	GG	GA	GG	GG	GG	GG	GG	GG	GA	GG	GG	GG	GG	GG	GG	GG	GG	GG	GA	GG	GA	GA	GG	GG	GG	GG	GG	GG	GG	GA	GA	GA	GG	GA	GG	GG	GG	GG	GG	GG	GA	GG	GG	GG	GG
SNP1708	T/C	GWHBCIQ00000008	7934566	TT	TT	CT	TT	TT	TT	TT	TT	TT	CT	TT	TT	TT	TT	TT	TT	TT	TT	TT	CT	TT	CT	CC	CC	CC	CC	CC	CC	TT	TT	CT	CT	CT	CT	CT	TT	TT	TT	TT	TT	TT	CT	TT	TT	TT	TT
SNP1709	G/C	GWHBCIQ00000008	7934596	GG	GC	GC	GG	GG	GC	GG	GG	GG	GC	GC	GG	GG	GG	GG	GG	GG	GG	GG	GC	GG	GC	GC	GG	GG	GG	GG	GG	GG	GG	GC	GC	GC	GG	GC	GG	GG	GG	GG	GG	GG	GC	GG	GG	GG	GG
SNP1710	T/A	GWHBCIQ00000008	7934604	TT	TA	TA	TT	TT	TA	TT	TT	TT	TA	TA	TT	TT	TT	TT	TT	TT	TT	TT	TA	TT	TA	TA	TT	TT	TT	TT	TT	TT	TT	TA	TA	TA	TT	TA	TT	TT	TT	TT	TT	TT	TA	TT	TT	TT	TT
SNP1711	T/G	GWHBCIQ00000008	7934622	TT	TG	TG	TT	TT	TG	TT	TT	TT	TG	TG	TT	TT	TT	TT	TT	TT	TT	TT	TG	TG	TT	TG	TT	TT	TT	TG	TT	TT	TT	TT	TT	TT	TT	TT	TT	TT	TT	TT	TT	TT	TT	TT	TT	TT	TT
SNP1712	A/G	GWHBCIQ00000008	7934628	AA	AA	AA	AA	AA	AA	AA	AA	AA	AA	AA	AA	AA	AA	AA	AA	AA	AA	AA	AA	AA	AA	GA	GG	GG	GG	GA	GG	AA	AA	AA	GA	GA	GA	GA	AA	AA	AA	AA	AA	AA	AA	AA	AA	AA	AA
SNP1713	C/A	GWHBCIQ00000008	7934659	CC	CA	CA	CC	CC	CA	CC	CC	CC	CA	CA	CC	CC	CC	CC	CC	CC	CC	CC	CA	CA	CC	CA	CC	CC	CC	CA	CC	CC	CC	CC	CC	CC	CC	CC	CC	CC	CC	CC	CC	CC	CC	CC	CC	CC	CC
SNP1714	A/C	GWHBCIQ00000008	7934669	AA	AC	AC	AA	AA	AC	AA	AA	AA	AC	AC	AA	AA	AA	AA	AA	AA	AA	AA	AC	AC	AA	AC	AA	AA	AA	AC	AA	AA	AA	AA	AA	AA	AA	AA	AA	AA	AA	AA	AA	AA	AA	AA	AA	AA	AA
SNP1715	C/G	GWHBCIQ00000008	8337660	CC	CC	CG	CC	CC	CC	CC	CC	CC	CG	CG	CC	CC	CC	CC	CC	CC	CC	CC	CG	CC	CG	CG	CC	CC	CC	CC	CC	CC	CC	CG	CG	CG	CC	CG	CC	CC	CC	CC	CC	CC	CG	CC	CC	CC	CC
SNP1716	A/G	GWHBCIQ00000008	8974648	AA	AA	AG	AA	AA	AA	AA	AA	AA	AG	AA	AA	AA	AA	AA	AA	AA	AA	AA	AG	AA	AA	AG	AA	AA	AA	AA	AA	AA	AA	AG	AA	AA	AA	AA	AA	AA	AA	AA	AA	AA	AG	AA	AA	AA	AA
SNP1717	G/A	GWHBCIQ00000008	8974712	GG	GG	GA	GG	GG	GA	GG	GG	GG	GA	GA	GG	GG	GG	GG	GG	GG	GG	GG	GA	GG	GG	GA	GG	GG	GG	GA	GG	GG	GG	GG	GG	GG	GG	GG	GG	GG	GG	GG	GG	GG	GG	GG	GG	GG	GG
SNP1718	C/T	GWHBCIQ00000008	8974720	CC	CC	CT	CC	CC	CT	CC	CC	CC	CT	CT	CC	CC	CC	CC	CC	CC	CC	CC	CT	CC	CC	CT	CC	CC	CC	CT	CC	CC	CC	CC	CC	CC	CC	CC	CC	CC	CC	CC	CC	CC	CC	CC	CC	CC	CC
SNP1719	A/C	GWHBCIQ00000008	8974721	AA	AA	AC	AA	AA	AC	AA	AA	AA	AC	AC	AA	AA	AA	AA	AA	AA	AA	AA	AC	AA	AA	AC	AA	AA	AA	AC	AA	AA	AA	AA	AA	AA	AA	AA	AA	AA	AA	AA	AA	AA	AA	AA	AA	AA	AA
SNP1720	A/G	GWHBCIQ00000008	8974725	AA	AA	AG	AA	AA	AG	AA	AA	AA	AG	AG	AA	AA	AA	AA	AA	AA	AA	AA	AG	AA	AA	AG	AA	AA	AA	AG	AA	AA	AA	AG	AA	AA	AA	AA	AA	AA	AA	AA	AA	AA	AA	AA	AA	AA	AA
SNP1721	T/C	GWHBCIQ00000008	8974730	TT	TT	TC	TT	TT	TC	TT	TT	TT	TC	TC	TT	TT	TT	TT	TT	TT	TT	TT	TC	TT	TT	TC	TT	TT	TT	TC	TT	TT	TT	TC	TT	TT	TT	TT	TT	TT	TT	TT	TT	TT	TT	TT	TT	TT	TT
SNP1722	G/A	GWHBCIQ00000008	8974738	GG	GG	GA	GG	GG	GA	GG	GG	GG	GA	GA	GG	GG	GG	GG	GG	GG	GG	GG	GA	GG	GG	GA	GG	GG	GG	GA	GG	GG	GG	GA	GG	GG	GG	GG	GG	GG	GG	GG	GG	GG	GG	GG	GG	GG	GG
SNP1723	C/T	GWHBCIQ00000008	8974763	CC	CC	CC	CC	CC	CC	CC	CC	CC	CC	CC	CC	CC	CC	CC	CC	TT	TT	TT	CC	TT	CT	CT	CC	CC	CC	CC	CC	CC	CC	CT	CT	CT	CC	CT	CT	TT	CT	TT	CT	TT	CT	TT	TT	CT	TT
SNP1724	T/A	GWHBCIQ00000008	8979773	TT	TT	TT	TT	TT	TT	TT	TT	TT	TT	TT	TT	TT	TT	TT	TT	AA	AA	AA	TA	AA	TA	TT	TT	TT	TT	TT	TT	TT	TT	TA	TA	TT	TT	TA	TA	AA	TA	AA	TA	AA	TA	AA	AA	TA	AA
SNP1725	G/C	GWHBCIQ00000008	9024640	GC	GG	GC	GG	GG	GG	GG	GG	GG	GC	GG	GG	GG	GG	GG	GG	GG	GG	GG	GG	GG	GC	GC	GG	GG	GG	GG	GG	GG	GG	GC	GC	GC	GG	GC	GG	GG	GG	GG	GG	GG	GC	GG	GG	GG	GG
SNP1726	G/C	GWHBCIQ00000008	9024685	GC	GG	GC	GG	GG	GG	GG	GG	GG	GC	GG	GG	GG	GG	GG	GG	GG	GG	GG	GG	GG	GG	GC	GG	GG	GG	GG	GG	GG	GG	GG	GG	GG	GG	GG	GG	GG	GG	GG	GG	GG	GG	GG	GG	GG	GG
SNP1727	G/A	GWHBCIQ00000008	9024686	GA	GG	GA	GG	GG	GG	GG	GG	GG	GA	GG	GG	GG	GG	GG	GG	GG	GG	GG	GG	GG	GA	GA	GG	GG	GG	GG	GG	GG	GG	GA	GA	GA	GG	GA	GG	GG	GG	GG	GG	GG	GA	GG	GG	GG	GG
SNP1728	C/T	GWHBCIQ00000008	9069697	CT	CC	CT	TT	TT	CT	TT	TT	TT	CT	CC	TT	TT	TT	TT	TT	CC	CC	CC	CT	CC	CC	CT	CC	CC	CC	CC	CC	CC	CC	CC	CC	CC	CC	CC	CT	CC	CT	CT	CC	CC	CC	TT	CC	CC	CT
SNP1729	C/T	GWHBCIQ00000008	9069699	CT	CC	CT	TT	TT	CT	TT	TT	TT	CT	CC	TT	TT	TT	TT	TT	CC	CC	CC	CT	CC	CC	CC	CC	CC	CC	CC	CC	CC	CC	CC	CC	CC	CC	CC	CT	CC	CT	CT	CC	CC	CC	TT	CC	CC	CT
SNP1730	C/T	GWHBCIQ00000008	9084241	TT	CC	CT	TT	TT	TT	CC	CC	CC	CC	CC	CC	CC	CC	CC	CC	CC	CC	CC	CC	CC	CC	CC	CC	CC	CC	CC	CC	CC	CC	CC	CC	CC	CC	CC	CC	CC	CT	CC	CC	CC	CC	CC	CC	CC	CC
SNP1731	A/G	GWHBCIQ00000008	9084358	AA	AA	AA	AA	AA	AA	AA	AA	AA	AA	AA	AA	AA	AA	AA	AA	AA	AA	AA	AA	AA	AA	AA	AA	AA	AA	AA	AA	AA	AA	AA	AA	AA	AA	AA	AG	AA	AA	AA	AA	AA	AA	AG	AA	AA	AG
SNP1732	T/C	GWHBCIQ00000008	9164101	TT	TC	TC	TT	TT	TT	TT	TC	TT	TC	TT	TT	TT	TT	TT	TT	TT	CC	CC	TC	CC	CC	CC	TT	TT	TT	TT	TT	TT	TT	TC	TC	TC	TT	TC	TC	CC	CC	CC	CC	CC	CC	CC	CC	CC	CC
SNP1733	A/G	GWHBCIQ00000008	9219026	AG	AG	AG	AA	AG	AG	AA	AA	AA	AA	AA	AA	AA	AA	AA	AA	AA	AA	AA	AG	AA	AA	AG	AA	AA	AA	AA	AA	AA	AA	AA	AA	AA	AA	AA	AA	AA	AA	AA	AA	AA	AA	AA	AA	AA	AA
SNP1734	T/C	GWHBCIQ00000008	9219031	TC	TC	TC	TC	TC	TC	TT	TT	TT	TC	TT	TT	TT	TT	TT	TT	TT	TT	TT	TC	TT	TT	TC	TT	TT	TT	TT	TT	TT	TT	TT	TT	TT	TT	TT	TT	TT	TT	TC	TT	TT	TT	TT	TT	TT	TT
SNP1735	C/T	GWHBCIQ00000008	9219047	CT	CT	CT	CC	CT	CT	CC	CC	CC	CC	CC	CC	CC	CC	CC	CC	CC	CC	CC	CT	CC	CC	CT	CC	CC	CC	CC	CC	CC	CC	CC	CC	CC	CC	CC	CC	CC	CC	CC	CC	CC	CC	CC	CC	CC	CC
SNP1736	C/T	GWHBCIQ00000008	9219049	CT	CT	CT	CC	CT	CT	CC	CC	CC	CC	CC	CC	CC	CC	CC	CC	CC	CC	CC	CT	CC	CC	CT	CC	CC	CC	CC	CC	CC	CC	CC	CC	CC	CC	CC	CC	CC	CC	CC	CC	CC	CC	CC	CC	CC	CC
SNP1737	G/C	GWHBCIQ00000008	9219069	GC	GC	GC	GG	GC	GC	GG	GG	GG	GG	GG	GG	GG	GG	GG	GG	GG	GG	GG	GC	GG	GG	GG	GG	GG	GG	GG	GG	GG	GG	GG	GG	GG	GG	GG	GG	GG	GG	GG	GG	GG	GG	GG	GG	GG	GG
SNP1738	G/A	GWHBCIQ00000008	9219077	GA	GA	GA	GG	GG	GA	GG	GG	GG	GG	GG	GG	GG	GG	GG	GG	GG	GG	GG	GA	GG	GG	GG	GG	GG	GG	GG	GG	GG	GG	GG	GG	GG	GG	GG	GG	GG	GG	GG	GG	GG	GG	GG	GG	GG	GG
SNP1739	C/T	GWHBCIQ00000008	9219112	CT	CT	CT	CC	CC	CT	CC	CC	CC	CC	CC	CC	CC	CC	CC	CC	CC	CC	CC	CT	CC	CC	CT	CC	CC	CC	CC	CC	CC	CC	CC	CC	CC	CC	CC	CC	CC	CC	CC	CC	CC	CC	CC	CC	CC	CC
SNP1740	G/C	GWHBCIQ00000008	9276166	GG	GG	GG	GG	GG	GG	GG	GG	GG	GG	GG	GG	GG	GG	GG	GG	GG	GG	GG	GG	GG	CC	GC	GG	GG	GG	GG	GG	GG	GG	GC	GG	GC	GG	GC	GG	GG	GG	GG	GG	GG	GC	GG	GG	GG	GG
SNP1741	T/A	GWHBCIQ00000008	9276177	TT	TT	TT	TT	TT	TT	TT	TT	TT	TT	TT	TT	TT	TT	TT	TT	TT	TT	TT	TT	TT	AA	TA	TT	TT	TT	TT	TT	TT	TT	TA	TT	TA	TT	TA	TT	TT	TT	TT	TT	TT	TA	TT	TT	TT	TT
SNP1742	C/G	GWHBCIQ00000008	9368378	CC	CC	CG	CC	CC	CC	CC	CC	CC	CC	CC	CC	CC	CC	CC	CC	CC	CC	CC	CC	CC	CG	CG	CC	CC	CC	CC	CC	CC	CC	CC	CG	CG	CC	CG	CC	CC	CC	CC	CC	CG	CG	CC	CC	CC	CC
SNP1743	C/G	GWHBCIQ00000008	9368410	GG	CC	CG	CC	CC	CC	CC	CC	CC	CC	CC	GG	CC	CC	CC	CC	CC	CC	CG	CC	CC	CG	CG	CC	CC	CC	CC	CC	CC	CC	CC	CG	CG	CC	CG	CC	CG	CC	CG	CC	CG	CG	CG	CC	CC	CC
SNP1744	C/A	GWHBCIQ00000008	9368442	CC	CC	CC	CC	CC	CC	CC	CC	CC	CC	CC	CC	CC	CC	CC	CC	AA	AA	CA	CA	AA	CA	CC	CC	CC	CC	CC	CC	CC	CC	CA	CA	CA	CC	CA	CA	CA	AA	CA	AA	CA	CA	CA	AA	AA	AA
SNP1745	T/G	GWHBCIQ00000008	9368493	TT	TG	TG	TT	TT	TT	TG	TT	TT	TG	TG	TT	TT	TT	TT	TT	TT	TT	TT	TT	TT	TT	TG	TT	TT	TT	TT	TT	TT	TT	TT	TT	TT	TT	TT	TT	TT	TT	TT	TT	TT	TT	TT	TT	TT	TT
SNP1746	G/A	GWHBCIQ00000008	9368514	GG	GA	GA	GG	GG	GG	GA	GA	GA	GA	GA	GG	GG	GG	GG	GG	GG	GG	GG	GG	GG	GA	GA	GG	GG	GG	GG	GG	GG	GG	GA	GA	GA	GG	GA	GG	GG	GG	GG	GG	GG	GA	GG	GG	GG	GG
SNP1747	G/T	GWHBCIQ00000008	9368526	GG	GT	GT	GG	GG	GG	GT	GT	GT	GT	GT	GG	GG	GG	GG	GG	GG	GG	GG	GG	GG	GG	GT	GG	GG	GG	GG	GG	GG	GG	GG	GG	GG	GG	GG	GG	GG	GG	GG	GG	GG	GG	GG	GG	GG	GG
SNP1748	G/A	GWHBCIQ00000008	9368532	GG	GA	GA	GG	GG	GG	GA	GA	GA	GA	GA	GG	GG	GG	GG	GG	GG	GG	GG	GG	GG	GG	GA	GG	GG	GG	GG	GG	GG	GG	GG	GG	GG	GG	GG	GG	GG	GG	GG	GG	GG	GG	GG	GG	GG	GG
SNP1749	G/T	GWHBCIQ00000008	9368543	GG	GT	GT	GG	GG	GG	GT	GT	GT	GG	GT	GG	GG	GG	GG	GG	GG	GG	GG	GG	GG	GG	GT	GG	GG	GG	GG	GG	GG	GG	GG	GG	GG	GG	GG	GG	GG	GG	GG	GG	GG	GG	GG	GG	GG	GG
SNP1750	C/T	GWHBCIQ00000008	9368565	TT	CC	CC	CC	CC	CC	CC	CC	CC	CC	CC	TT	CC	CC	CC	CC	CC	CC	CT	CC	CC	CC	CC	CC	CC	CC	CC	CC	CC	CC	CC	CC	CC	CC	CC	CC	CT	CC	CT	CC	CC	CC	CT	CC	CC	CC
SNP1751	T/A	GWHBCIQ00000008	9521116	TA	TA	TA	TT	TA	TA	TT	TT	TT	TT	TA	TT	TT	TT	TT	TT	TT	TT	TT	TA	TT	TT	TA	TT	TT	TA	TT	TT	TT	TT	TT	TT	TT	TT	TT	TT	TT	TT	TT	TT	TT	TT	TT	TT	TT	TT
SNP1752	C/T	GWHBCIQ00000008	9521144	CT	CT	CT	CT	CT	CT	CC	CC	CC	CC	CT	CC	CC	CC	CC	CC	CC	CC	CC	CT	CC	CC	CT	CC	CC	CT	CC	CC	CC	CC	CC	CC	CC	CC	CC	CC	CC	CC	CC	CC	CC	CC	CC	CC	CC	CC
SNP1753	G/A	GWHBCIQ00000008	9540868	GG	GA	GA	GG	GG	GA	GG	GG	GG	GA	GA	GG	GG	GG	GG	GG	GG	GG	GG	GA	GG	GA	GA	GG	GG	GG	GG	GG	GG	GG	GA	GA	GA	GG	GA	GG	GG	GG	GG	GG	GG	GA	GG	GG	GG	GG
SNP1754	C/G	GWHBCIQ00000008	9540881	CC	CG	CG	CC	CC	CG	CC	CC	CC	CG	CG	CC	CC	CC	CC	CC	CC	CC	CC	CG	CC	CC	CG	CC	CC	CC	CC	CC	CC	CC	CC	CC	CC	CC	CC	CC	CC	CC	CC	CC	CC	CC	CC	CC	CC	CC
SNP1755	C/T	GWHBCIQ00000008	9540882	CC	CT	CT	CC	CC	CT	CC	CC	CC	CT	CT	CC	CC	CC	CC	CC	CC	CC	CC	CT	CC	CC	CT	CC	CC	CC	CC	CC	CC	CC	CC	CC	CC	CC	CC	CC	CC	CC	CC	CC	CC	CC	CC	CC	CC	CC
SNP1756	T/G	GWHBCIQ00000008	9540905	TT	TG	TG	TT	TT	TG	TT	TT	TT	TG	TG	TT	TT	TT	TT	TT	TT	TT	TT	TG	TT	TT	TG	TT	TT	TT	TT	TT	TT	TT	TT	TT	TT	TT	TT	TT	TT	TT	TT	TT	TT	TT	TT	TT	TT	TT
SNP1757	G/T	GWHBCIQ00000008	9702967	GG	GT	GT	GG	GG	GT	GT	GG	GG	GT	GG	GG	GG	GG	GG	GG	GG	GG	GG	GT	GG	GG	GT	GG	GG	GG	GG	GG	GG	GG	GG	GG	GG	GG	GG	GG	GG	GG	GG	GG	GG	GG	GG	GG	GG	GG
SNP1758	T/C	GWHBCIQ00000008	9702969	TT	TC	TC	TT	TT	TC	TC	TT	TT	TC	TT	TT	TT	TT	TT	TT	TT	TT	TT	TC	TT	TT	TC	TT	TT	TT	TT	TT	TT	TT	TT	TT	TT	TT	TT	TT	TT	TT	TT	TT	TT	TT	TT	TT	TT	TT
SNP1759	A/G	GWHBCIQ00000008	9705379	AG	AG	AG	AA	AA	AG	AA	AA	AA	AG	AG	AA	AA	AA	AA	AA	GG	GG	GG	GG	GG	GG	GG	AA	AA	AA	AA	AA	AA	AA	AG	AG	AG	AA	AG	GG	GG	GG	GG	GG	GG	GG	GG	AG	GG	GG
SNP1760	C/T	GWHBCIQ00000008	9714041	CC	CC	CT	CC	CC	CC	CC	CC	CC	CT	CC	CC	CC	CC	CC	CC	CC	CC	CC	CC	CC	CC	CT	CC	CC	CC	CC	CC	CC	CC	CC	CC	CC	CC	CC	CC	CC	CC	CC	CC	CC	CC	CC	CC	CC	CC
SNP1761	T/C	GWHBCIQ00000008	9714100	TT	TT	TC	TT	TT	TT	TT	TT	TT	TC	TT	TT	TT	TT	TT	TT	TT	TT	TT	TT	TT	TT	TC	TT	TT	TT	TT	TT	TT	TT	TT	TT	TT	TT	TT	TT	TT	TT	TT	TT	TT	TT	TT	TT	TT	TT
SNP1762	T/G	GWHBCIQ00000008	9714463	TT	TT	TT	TT	TT	TT	TT	TT	TT	TT	TT	TT	TT	TT	TT	TT	TT	GG	TG	TG	GG	TG	TG	TT	TT	TT	TT	TT	TT	TT	TG	TG	TG	TT	TG	GG	GG	GG	GG	GG	GG	TG	GG	TG	GG	GG
SNP1763	A/C	GWHBCIQ00000008	9846400	AA	AA	AA	AA	AA	AA	AA	AA	AA	AA	AA	AA	AA	AA	AA	AA	CC	CC	CC	AC	CC	AC	AC	AA	AA	AA	AA	AA	AA	AA	AC	AC	AC	AA	AC	CC	CC	CC	CC	CC	CC	AC	CC	AC	CC	CC
SNP1764	A/T	GWHBCIQ00000008	9918461	AA	AA	AT	AA	AA	AA	AA	AA	AA	AT	AA	AA	AA	AA	AA	AA	AA	AA	AA	AA	AA	AT	AT	AA	AA	AA	AA	AA	AA	AA	AT	AT	AT	AA	AT	AA	AA	AA	AA	AA	AA	AA	AA	AA	AA	AA
SNP1765	T/C	GWHBCIQ00000008	9973898	TT	TT	TT	TT	TT	TT	TT	TT	TT	TT	TT	TT	TT	TT	TT	TT	TT	TT	TT	TT	TT	CC	TC	TT	TT	TT	TT	TT	TT	TT	TC	TC	TC	TT	TC	TT	TT	TT	TT	TT	TT	TC	TT	TT	TT	TC
SNP1766	G/A	GWHBCIQ00000008	9973984	GG	GG	GG	GG	GG	GG	GG	GG	GG	GG	GG	GG	GG	GG	GG	GG	GG	GG	GG	GG	GG	GA	GA	GG	GG	GG	GG	GG	GG	GG	GA	GA	GA	GG	GA	GG	GG	GG	GG	GG	GG	GA	GG	GG	GG	GG
SNP1767	C/T	GWHBCIQ00000008	9974031	CC	CC	CC	CC	CC	CC	CC	CC	CC	CC	CC	CC	CC	CC	CC	CC	CC	CC	CC	CC	CC	CT	CT	CC	CC	CC	CC	CC	CC	CC	CT	CT	CT	CC	CT	CC	CC	CC	CC	CC	CC	CT	CC	CC	CC	CC
SNP1768	G/T	GWHBCIQ00000008	9974036	GG	GG	GG	GG	GG	GG	GG	GG	GG	GG	GG	GG	GG	GG	GG	GG	GG	GG	GG	GG	GG	GT	GT	GG	GG	GG	GG	GG	GG	GG	GT	GT	GT	GG	GT	GG	GG	GG	GG	GG	GG	GT	GG	GG	GG	GG
SNP1769	T/C	GWHBCIQ00000008	10149825	TT	TT	TT	TT	TT	TT	TT	TT	TT	TT	TT	TT	TT	TT	TT	TT	CC	CC	CC	TC	TC	TT	TT	TT	TT	TT	TT	TT	TT	TT	TT	TT	TT	TT	TT	CC	CC	TC	CC	CC	CC	CC	CC	CC	TC	CC
SNP1770	A/G	GWHBCIQ00000008	10149828	AA	AA	AA	AA	AA	AA	AA	AA	AA	AA	AA	AA	AA	AA	AA	AA	GG	GG	GG	AG	AG	AA	AA	AA	AA	AA	AA	AA	AA	AA	AA	AA	AA	AA	AA	GG	GG	AG	GG	GG	GG	GG	GG	GG	AG	GG
SNP1771	G/C	GWHBCIQ00000008	10205988	GG	GG	GC	GG	GG	GC	GG	GG	GG	GC	GG	GG	GG	GG	GG	GG	GG	GG	GG	GC	GG	GC	GC	GG	GG	GG	GG	GG	GG	GG	GC	GG	GC	GG	GC	GG	GG	GG	GG	GG	GG	GC	GG	GG	GG	GG
SNP1772	A/G	GWHBCIQ00000008	10398859	AA	AA	AA	AA	AA	AA	AA	AA	AA	AA	AA	AA	AA	AA	AA	AA	GG	GG	GG	AG	GG	AG	AG	AA	AA	AA	AA	AA	AA	AA	AG	AG	AG	AA	AG	GG	GG	AG	GG	GG	GG	AG	GG	GG	GG	GG
SNP1773	C/A	GWHBCIQ00000008	10398883	CC	CC	CA	CC	CC	CC	CC	CC	CC	CA	CC	CC	CC	CC	CC	CC	CC	CC	CC	CC	CC	CA	CA	CC	CC	CC	CC	CC	CC	CC	CA	CA	CA	CC	CA	CC	CC	CC	CC	CC	CC	CA	CC	CC	CC	CC
SNP1774	C/T	GWHBCIQ00000008	10663761	CC	CC	CT	CC	CC	CC	CC	CC	CC	CT	CT	CC	CC	CC	CC	CC	CC	CC	CC	CC	CC	CT	CT	CC	CC	CC	CC	CC	CC	CC	CT	CT	CT	CC	CT	CC	CC	CT	CT	CC	CC	CT	CC	CC	CC	CT
SNP1775	G/A	GWHBCIQ00000008	10663807	GG	GG	GA	GG	GG	GG	GG	GG	GG	GA	GA	GG	GG	GG	GG	GG	GG	GG	GG	GG	GG	GA	GA	GG	GG	GG	GG	GG	GG	GG	GA	GA	GA	GG	GA	GG	GG	GG	GG	GG	GG	GA	GG	GG	GG	GG
SNP1776	C/A	GWHBCIQ00000008	10676153	CC	CC	CC	CC	CC	CC	CC	CC	CC	CC	CC	CC	CC	CC	CC	CC	AA	AA	AA	CA	AA	AA	CA	CC	CC	CC	CC	CC	CC	CC	CA	CA	CA	CC	CA	AA	AA	AA	AA	AA	AA	AA	AA	AA	AA	AA
SNP1777	A/C	GWHBCIQ00000008	10695390	AA	AA	AC	AA	AA	AA	AA	AA	AA	AC	AC	AA	AA	AA	AA	AA	AA	AA	AA	AC	AA	AC	AC	AA	AA	AA	AA	AA	AA	AA	AC	AC	AC	AA	AC	AA	AA	AA	AA	AA	AA	AC	AA	AA	AA	AA
SNP1778	A/T	GWHBCIQ00000008	10763419	AA	AA	AA	AA	AA	AA	AA	AA	AA	AA	AA	AA	AA	AA	AA	AA	AA	AA	AA	AA	AA	AT	AT	AA	AA	AA	AA	AA	AA	AA	AT	AT	AT	AA	AT	AA	AA	AA	AA	AA	AA	AT	AA	AA	AA	AA
SNP1779	A/G	GWHBCIQ00000008	11326528	AA	AA	AA	AA	AA	AA	AA	AA	AA	AA	AA	AA	AA	AA	AA	AA	GG	GG	GG	GG	GG	AG	GG	AA	AA	AA	AA	AA	AA	AA	AG	AG	AG	AA	AG	GG	GG	GG	GG	GG	AG	AG	GG	GG	GG	GG
SNP1780	A/C	GWHBCIQ00000008	11367434	AA	AA	AC	AA	AA	AA	AA	AA	AA	AC	AA	AA	AA	AA	AA	AA	AA	AA	AA	AC	AA	AC	AC	AA	AA	AA	AA	AA	AA	AA	AC	AC	AA	AA	AC	AA	AA	AA	AA	AA	AA	AC	AA	AA	AA	AA
SNP1781	G/A	GWHBCIQ00000008	11367462	GG	GG	GA	GG	GG	GG	GG	GG	GG	GA	GG	GG	GG	GG	GG	GG	GG	GG	GG	GG	GG	GA	GA	GG	GG	GG	GG	GG	GG	GG	GA	GA	GA	GG	GA	GG	GG	GG	GG	GG	GG	GA	GG	GG	GG	GG
SNP1782	T/A	GWHBCIQ00000008	11367480	TT	TT	TA	TT	TT	TT	TT	TT	TT	TA	TT	TT	TT	TT	TT	TT	TT	TT	TT	TT	TT	TA	TA	TT	TT	TT	TT	TT	TT	TT	TA	TA	TA	TT	TA	TT	TT	TT	TT	TT	TT	TA	TT	TT	TT	TT
SNP1783	C/T	GWHBCIQ00000008	11367481	CC	CC	CT	CC	CC	CC	CC	CC	CC	CT	CC	CC	CC	CC	CC	CC	CC	CC	CC	CC	CC	CT	CT	CC	CC	CC	CC	CC	CC	CC	CT	CT	CT	CC	CT	CC	CC	CC	CC	CC	CC	CT	CC	CC	CC	CC
SNP1784	T/C	GWHBCIQ00000008	11367602	TT	TC	TC	TT	TC	TC	TC	TT	TC	TC	TC	TT	TT	TT	TT	TT	TT	TT	TT	TC	TT	TT	TC	TT	TT	TT	TT	TT	TT	TT	TC	TT	TT	TT	TT	TT	TT	TT	TT	TT	TT	TT	TT	TT	TT	TT
SNP1785	T/C	GWHBCIQ00000008	11474669	TT	TT	TT	TT	TT	TT	TT	TT	TT	TT	TT	TT	TT	TT	TT	TT	CC	CC	CC	CC	CC	TC	TC	TT	TT	TT	TT	TT	TT	TT	TC	TC	TC	TT	TC	CC	CC	TC	TC	CC	CC	TC	CC	CC	CC	CC
SNP1786	C/A	GWHBCIQ00000008	12027831	CC	CA	CA	CC	CC	CA	CC	CC	CC	CC	CC	CC	CC	CC	CC	CC	CC	CC	CA	CA	CC	CC	CA	CC	CC	CC	CC	CC	CC	CC	CC	CC	CC	CC	CC	CC	CA	CC	CC	CC	CC	CC	CC	CC	CC	CC
SNP1787	C/T	GWHBCIQ00000008	12027925	CC	CC	CT	CC	CC	CT	CC	CC	CC	CC	CT	CC	CC	CC	CC	CC	CC	CC	CT	CT	CC	CT	CT	CC	CC	CC	CC	CC	CC	CC	CT	CT	CT	CC	CT	CC	CT	CC	CC	CC	CC	CC	CC	CC	CC	CC
SNP1788	T/C	GWHBCIQ00000008	12672230	TT	TT	TC	TT	TT	TT	TT	TT	TT	TC	TT	TT	TT	TT	TT	TT	TT	TT	TT	TT	TT	TT	TC	TT	TT	TT	TT	TT	TT	TT	TT	TT	TT	TT	TT	TT	TT	TT	TT	TC	TT	TT	TT	TT	TT	TT
SNP1789	C/T	GWHBCIQ00000008	12672280	CC	CC	CT	CC	CC	CT	CC	CC	CC	CT	CC	CC	CC	CC	CC	CC	CC	CC	CC	CC	CC	CC	CT	CC	CC	CC	CC	CC	CC	CC	CC	CC	CC	CC	CC	CC	CC	CC	CC	CT	CC	CC	CC	CC	CC	CC
SNP1790	T/C	GWHBCIQ00000008	12672281	TT	TT	TC	TT	TT	TC	TT	TT	TT	TC	TT	TT	TT	TT	TT	TT	TT	TT	TT	TT	TT	TT	TC	TT	TT	TT	TT	TT	TT	TT	TT	TT	TT	TT	TT	TT	TT	TT	TT	TC	TT	TT	TT	TT	TT	TT
SNP1791	A/C	GWHBCIQ00000008	12900151	AA	AA	AA	AA	AA	AA	AA	AA	AA	AA	AA	AA	AA	AA	AA	AA	AA	AA	AA	AA	AA	AC	AA	AA	AA	AA	AA	AA	AA	AA	AC	AC	AC	AA	AC	AC	CC	AC	CC	CC	AC	AA	AA	CC	AC	AA
SNP1792	T/C	GWHBCIQ00000008	12900194	TT	TT	TC	TT	TT	TT	TT	TT	TT	TC	TT	TT	TT	TT	TT	TT	TT	TT	TT	TT	TT	TT	TC	TT	TT	TT	TT	TT	TT	TT	TT	TT	TT	TT	TT	TT	TT	TT	TT	TT	TT	TT	TT	TT	TT	TT
SNP1793	G/A	GWHBCIQ00000008	12900195	GG	GG	GA	GG	GG	GG	GG	GG	GG	GA	GG	GG	GG	GG	GG	GG	GG	GG	GG	GG	GG	GA	GA	GG	GG	GG	GG	GG	GG	GG	GA	GA	GA	GG	GA	GG	GG	GG	GG	GG	GG	GA	GG	GG	GG	GG
SNP1794	T/C	GWHBCIQ00000008	12900231	TT	TT	TC	TT	TT	TT	TT	TT	TT	TC	TT	TT	TT	TT	TT	TT	TT	TT	TT	TT	TT	TT	TC	TT	TT	TT	TT	TT	TT	TT	TT	TT	TT	TT	TT	TT	TT	TT	TT	TT	TT	TT	TT	TT	TT	TT
SNP1795	T/C	GWHBCIQ00000008	12934299	TT	TT	TC	TT	TT	TT	TT	TT	TT	TC	TT	TT	TT	TT	TT	TT	TT	TT	TT	TC	TT	TT	TC	TT	TT	TT	TT	TT	TT	TT	TT	TT	TT	TT	TT	TT	TT	TT	TT	TT	TT	TT	TT	TT	TT	TT
SNP1796	C/G	GWHBCIQ00000008	12934302	CC	CC	CG	CC	CC	CC	CC	CC	CC	CG	CC	CC	CC	CC	CC	CC	CC	CC	CC	CG	CC	CC	CG	CC	CC	CC	CC	CC	CC	CC	CC	CC	CC	CC	CC	CC	CC	CC	CC	CC	CC	CC	CC	CC	CC	CC
SNP1797	A/G	GWHBCIQ00000008	12934307	AA	AA	AG	AA	AA	AA	AA	AA	AA	AG	AA	AA	AA	AA	AA	AA	AA	AA	AA	AG	AA	AA	AG	AA	AA	AA	AA	AA	AA	AA	AA	AA	AA	AA	AA	AA	AA	AA	AA	AA	AA	AA	AA	AA	AA	AA
SNP1798	A/G	GWHBCIQ00000008	12934311	AA	AA	AG	AA	AA	AA	AA	AA	AA	AG	AA	AA	AA	AA	AA	AA	AA	AA	AA	AG	AA	AA	AG	AA	AA	AA	AA	AA	AA	AA	AA	AA	AA	AA	AA	AA	AA	AA	AA	AA	AA	AA	AA	AA	AA	AA
SNP1799	T/C	GWHBCIQ00000008	12934433	TT	TT	TC	TT	TT	TT	TT	TT	TT	TC	TT	TT	TT	TT	TT	TT	TT	TT	TT	TT	TT	TC	TC	TT	TT	TT	TT	TT	TT	TT	TC	TC	TT	TT	TC	TT	TT	TT	TT	TT	TT	TC	TT	TT	TT	TT
SNP1800	T/C	GWHBCIQ00000008	12997185	TC	TC	TC	TT	TT	TT	TT	TT	TT	TT	TT	TT	TT	TT	TT	TT	TT	TT	TT	TT	TT	TT	TC	TT	TT	TT	TT	TT	TT	TT	TT	TT	TT	TT	TT	TT	TT	TT	TT	TT	TT	TT	TT	TT	TT	TT
SNP1801	T/A	GWHBCIQ00000008	12997187	TA	TA	TA	TT	TT	TT	TT	TT	TT	TT	TT	TT	TT	TT	TT	TT	TT	TT	TT	TT	TT	TT	TA	TT	TT	TT	TT	TT	TT	TT	TT	TT	TT	TT	TT	TT	TT	TT	TT	TT	TT	TT	TT	TT	TT	TT
SNP1802	T/C	GWHBCIQ00000008	12997248	TC	TC	TC	TT	TT	TT	TC	TT	TT	TC	TC	TT	TT	TT	TT	TT	TT	TT	TT	TT	TT	TT	TT	TT	TT	TT	TT	TT	TT	TT	TT	TT	TT	TT	TT	TT	TT	TT	TT	TT	TT	TT	TT	TT	TT	TT
SNP1803	G/T	GWHBCIQ00000008	12997254	GT	GT	GT	GG	GG	GG	GT	GG	GG	GT	GT	GG	GG	GG	GG	GG	GG	GG	GG	GG	GG	GG	GG	GG	GG	GG	GG	GG	GG	GG	GG	GG	GG	GG	GG	GG	GG	GG	GG	GG	GG	GG	GG	GG	GG	GG
SNP1804	T/A	GWHBCIQ00000008	13423317	TT	TT	TT	TT	TT	TT	TT	TT	TT	TT	TT	TT	TT	TT	TT	TT	AA	AA	AA	TA	AA	TA	TA	TT	TT	TT	TT	TT	TT	TT	TA	TA	TA	TT	TA	AA	AA	AA	AA	AA	AA	AA	AA	AA	AA	AA
SNP1805	T/A	GWHBCIQ00000008	13423318	TT	TT	TT	TT	TT	TT	TT	TT	TT	TT	TT	TT	TT	TT	TT	TT	AA	AA	AA	TA	AA	TA	TA	TT	TT	TT	TT	TT	TT	TT	TA	TA	TA	TT	TA	AA	AA	AA	AA	AA	AA	AA	AA	AA	AA	AA
SNP1806	A/G	GWHBCIQ00000008	13473093	AA	AA	AG	AA	AA	AA	AA	AA	AA	AG	AA	AA	AA	AA	AA	AA	AA	AA	AA	AA	AA	AG	AG	AA	AA	AA	AA	AA	AA	AA	AG	AG	AG	AA	AG	AA	AA	AA	AA	AA	AA	AG	AA	AA	AA	AA
SNP1807	C/G	GWHBCIQ00000008	13473098	CC	CC	CG	CC	CC	CC	CC	CC	CC	CG	CC	CC	CC	CC	CC	CC	CC	CC	CC	CC	CC	CG	CG	CC	CC	CC	CC	CC	CC	CC	CG	CG	CG	CC	CG	CC	CC	CC	CC	CC	CC	CG	CC	CC	CG	CC
SNP1808	A/G	GWHBCIQ00000008	13918133	AA	AA	AG	AA	AA	AG	AA	AA	AA	AG	AG	AA	AA	AA	AA	AA	AA	AA	AA	AA	AA	AA	AG	AA	AA	AA	AA	AA	AA	AA	AA	AA	AA	AA	AA	AA	AA	AA	AA	AA	AA	AA	AA	AA	AA	AA
SNP1809	T/A	GWHBCIQ00000008	13918136	TT	TT	TA	TT	TT	TA	TT	TT	TT	TA	TA	TT	TT	TT	TT	TT	TT	TT	TT	TT	TT	TT	TA	TT	TT	TT	TT	TT	TT	TT	TT	TT	TT	TT	TT	TT	TT	TT	TT	TT	TT	TT	TT	TT	TT	TT
SNP1810	C/T	GWHBCIQ00000008	13918209	CC	CC	CT	CC	CC	CC	CC	CC	CC	CT	CT	CC	CC	CC	CC	CC	CC	CC	CC	CC	CC	CT	CT	CC	CC	CC	CC	CC	CC	CC	CT	CT	CT	CC	CT	CC	CC	CC	CC	CC	CC	CC	CC	CC	CC	CC
SNP1811	G/A	GWHBCIQ00000008	13918216	GG	GG	GA	GG	GG	GG	GG	GG	GG	GA	GA	GG	GG	GG	GG	GG	GG	GG	GG	GG	GG	GA	GA	GG	GG	GG	GG	GG	GG	GG	GA	GA	GA	GG	GA	GG	GG	GG	GG	GG	GG	GG	GG	GG	GG	GG
SNP1812	A/C	GWHBCIQ00000008	13942712	AA	AA	AA	AA	AA	AA	AA	AA	AA	AC	AA	AA	AA	AA	AA	AA	AA	AA	AA	AA	AA	AC	AC	AA	AA	AA	AA	AA	AA	AA	AC	AC	AC	AA	AC	AA	AA	AA	AA	AA	AA	AC	AA	AA	AA	AA
SNP1813	T/C	GWHBCIQ00000008	13942903	TT	TT	TT	TT	TT	TT	TT	TT	TT	TT	TT	TT	TT	TT	TT	TT	TT	TT	TT	TC	TT	TC	TC	TT	TT	TT	TT	TT	TT	TT	TC	TC	TC	TT	TC	TT	TT	TT	TT	TT	TT	TT	TT	TT	TT	TT
SNP1814	C/G	GWHBCIQ00000008	13971084	CC	CC	CG	CC	CC	CC	CC	CC	CC	CG	CG	CC	CC	CC	CC	CC	GG	GG	CG	CG	GG	CG	CG	CC	CC	CC	CC	CC	CC	CC	CG	CG	CG	CC	CG	GG	GG	GG	GG	GG	GG	GG	GG	GG	GG	GG
SNP1815	T/G	GWHBCIQ00000008	13971236	TT	TT	TG	TT	TT	TT	TT	TT	TT	TG	TT	TT	TT	TT	TT	TT	TT	TT	TT	TG	TT	TG	TG	TT	TT	TT	TT	TT	TT	TT	TT	TT	TG	TT	TT	TT	TT	TT	TT	TT	TT	TG	TT	TT	TT	TT
SNP1816	G/A	GWHBCIQ00000008	14009652	GA	GG	GA	GG	GG	GG	GG	GG	GG	GA	GG	GG	GG	GG	GG	GG	GG	GG	GG	GG	GG	GA	GA	GG	GG	GG	GG	GG	GG	GG	GA	GA	GA	GG	GA	GG	GG	GG	GG	GG	GG	GA	GG	GG	GG	GG
SNP1817	G/T	GWHBCIQ00000008	14018685	GG	GG	GT	GG	GG	GT	GG	GG	GG	GG	GT	GG	GG	GG	GG	GG	GG	GG	GG	GG	GG	GG	GT	GG	GG	GG	GT	GG	GG	GG	GG	GG	GG	GG	GG	GG	GG	GG	GG	GG	GG	GG	GG	GG	GG	GG
SNP1818	C/T	GWHBCIQ00000008	14210848	CC	CC	CT	CC	CC	CC	CC	CC	CC	CT	CC	CC	CC	CC	CC	CC	CC	CC	CC	CC	CC	CT	CT	CC	CC	CC	CC	CC	CC	CC	CT	CT	CT	CC	CT	CC	CC	CC	CC	CC	CC	CT	CC	CC	CC	CC
SNP1819	G/A	GWHBCIQ00000008	14210895	GG	GA	GA	GG	GG	GG	GG	GG	GG	GA	GG	GG	GG	GG	GG	GG	GG	GG	GG	GG	GG	GA	GA	GG	GG	GG	GG	GG	GG	GG	GA	GA	GA	GG	GA	GG	GG	GG	GG	GG	GG	GA	GG	GG	GG	GG
SNP1820	A/G	GWHBCIQ00000008	14210918	AG	AA	AG	AA	AA	AA	AA	AA	AA	AG	AG	AA	AA	AA	AA	AA	AA	AA	AA	AA	AA	AG	AG	AA	AA	AA	AA	AA	AA	AA	AG	AG	AG	AA	AG	AA	AA	AA	AA	AA	AA	AG	AA	AA	AA	AA
SNP1821	C/T	GWHBCIQ00000008	14210947	CT	CT	CC	CC	CC	CC	CT	CC	CT	CT	CT	CC	CC	CC	CC	CC	CC	CC	CC	CC	CC	CT	CT	CC	CC	CC	CC	CC	CC	CC	CT	CT	CT	CC	CT	CC	CC	CC	CC	CC	CC	CT	CC	CC	CC	CC
SNP1822	T/C	GWHBCIQ00000008	14211005	TC	TC	TT	TT	TT	TT	TC	TT	TC	TC	TC	TT	TT	TT	TT	TT	TT	TT	TT	TT	TT	TT	TC	TT	TT	TT	TT	TT	TT	TT	TT	TT	TT	TT	TT	TT	TT	TT	TT	TT	TT	TT	TT	TT	TT	TT
SNP1823	A/G	GWHBCIQ00000008	14211020	AG	AG	AA	AA	AA	AA	AG	AA	AG	AG	AG	AA	AA	AA	AA	AA	AA	AA	AA	AA	AA	AA	AA	AA	AA	AA	AA	AA	AA	AA	AA	AA	AA	AA	AA	AA	AA	AA	AA	AA	AA	AA	AA	AA	AA	AA
SNP1824	G/A	GWHBCIQ00000008	14211022	GA	GA	GG	GG	GG	GG	GA	GG	GA	GA	GA	GG	GG	GG	GG	GG	GG	GG	GG	GG	GG	GA	GA	GG	GG	GG	GG	GG	GG	GG	GA	GA	GA	GG	GA	GG	GG	GG	GG	GG	GG	GA	GG	GG	GG	GG
SNP1825	T/A	GWHBCIQ00000008	14211028	TA	TA	TT	TT	TT	TT	TA	TT	TA	TA	TA	TT	TT	TT	TT	TT	TT	TT	TT	TT	TT	TT	TA	TT	TT	TT	TT	TT	TT	TT	TT	TT	TT	TT	TT	TT	TT	TT	TT	TT	TT	TT	TT	TT	TT	TT
SNP1826	T/C	GWHBCIQ00000008	14211034	TT	TT	TT	TT	TT	TT	TT	TC	TT	TT	TT	TT	TT	TC	TT	TT	TT	TT	TT	TT	TT	TT	TT	TT	TC	TT	TT	TT	TT	TT	TT	TC	TC	TT	TC	TT	TT	TT	TT	TT	TT	TT	TT	TT	TT	TT
SNP1827	C/T	GWHBCIQ00000008	14211038	CT	CT	CC	CC	CC	CC	CT	CC	CT	CT	CT	CC	CC	CC	CC	CC	CC	CC	CC	CC	CC	CT	CT	CC	CC	CC	CC	CC	CC	CC	CT	CT	CT	CC	CT	CC	CC	CC	CC	CC	CC	CT	CC	CC	CC	CC
SNP1828	C/G	GWHBCIQ00000008	14274749	CC	CC	CG	CC	CC	CC	CC	CC	CC	CG	CG	CC	CC	CC	CC	CC	CC	CC	CC	CC	CC	CG	CG	CC	CC	CC	CC	CC	CC	CC	CG	CG	CG	CC	CG	CC	CC	CC	CC	CC	CC	CG	CC	CC	CC	CC
SNP1829	A/G	GWHBCIQ00000008	14274759	AA	AA	AG	AG	AG	AG	AA	AA	AA	AA	AA	AA	AA	AA	AA	AA	GG	GG	GG	AG	GG	AG	AG	AA	AA	AA	AA	AA	AA	AA	AG	AG	AG	AA	AG	GG	GG	GG	GG	GG	GG	AG	GG	GG	GG	GG
SNP1830	C/A	GWHBCIQ00000008	14382110	CC	CC	AA	AA	AA	AA	CC	CC	CC	CA	CC	CC	CC	CC	CC	CC	AA	AA	AA	AA	AA	CA	AA	CC	CC	CC	CC	CC	CC	CC	CA	CA	CA	CC	CA	AA	AA	AA	AA	AA	AA	AA	AA	AA	AA	AA
SNP1831	A/T	GWHBCIQ00000009	41977	AA	AA	AT	AA	AA	AA	AA	AA	AA	AT	AA	AA	AA	AA	AA	AA	AA	AA	AA	AA	AA	AT	AT	AA	AA	AA	AA	AA	AA	AA	AT	AT	AT	AA	AT	AA	AA	AA	AA	AA	AA	AA	AA	AA	AA	AA
SNP1832	T/C	GWHBCIQ00000009	41985	TT	TT	TT	TT	TT	TT	TT	TT	TT	TT	TT	TT	TT	TT	TT	TT	TT	TT	TT	TC	TT	TT	TT	TT	TT	TT	TT	TT	TT	TT	TT	TT	TT	TT	TT	TT	TT	CC	TC	CC	CC	TT	TT	TT	TT	TT
SNP1833	A/G	GWHBCIQ00000009	41996	AA	AA	AG	AA	AA	AA	AA	AA	AA	AG	AA	AA	AA	AA	AA	AA	AA	AA	AA	AA	AA	AG	AG	AA	AA	AA	AA	AA	AA	AA	AG	AG	AG	AA	AG	AA	AA	AA	AA	AA	AA	AA	AA	AA	AA	AA
SNP1834	C/T	GWHBCIQ00000009	194612	CT	CC	CT	CC	CT	CT	CC	CC	CC	CT	CC	CC	CC	CC	CC	CC	CC	CC	CC	CT	CT	CC	CT	CC	CC	CC	CC	CC	CC	CC	CT	CC	CC	CC	CC	CC	CC	CC	CC	CC	CC	CT	CC	CC	CC	CC
SNP1835	G/A	GWHBCIQ00000009	194617	GA	GG	GA	GG	GA	GA	GG	GG	GG	GA	GG	GG	GG	GG	GG	GG	GG	GG	GG	GA	GA	GG	GA	GG	GG	GG	GG	GG	GG	GG	GA	GG	GG	GG	GG	GG	GG	GG	GG	GG	GG	GA	GG	GG	GG	GG
SNP1836	G/T	GWHBCIQ00000009	331713	GG	GG	GG	GG	GG	GG	GG	GG	GG	GG	GG	GG	GG	GG	GG	GG	GG	TT	GT	GT	TT	GT	GT	GG	GG	GG	GG	GG	GG	GG	GT	GT	GT	GG	GT	GT	GT	GT	GT	GT	GG	GT	GT	GT	TT	TT
SNP1837	G/A	GWHBCIQ00000009	668774	GG	GG	GG	GG	GG	GA	GG	GG	GG	GG	GA	GG	GG	GG	GG	GG	GG	GG	GG	GG	GG	GG	GA	GG	GG	GG	GG	GG	GG	GG	GG	GG	GG	GG	GG	GG	GG	GG	GG	GG	GG	GG	GG	GG	GG	GG
SNP1838	T/C	GWHBCIQ00000009	668790	TT	TT	TT	TT	TT	TT	TT	TT	TT	TT	TT	TT	TT	TT	TT	TT	CC	CC	CC	TC	CC	TC	TC	TT	TT	TT	TT	TT	TT	TT	TC	TC	TC	TT	TC	CC	TC	CC	CC	CC	CC	TC	CC	CC	CC	TC
SNP1839	C/T	GWHBCIQ00000009	668833	CC	CC	CC	CC	CC	CC	CC	CC	CC	CC	CC	CC	CC	CC	CC	CC	CC	CC	CC	CC	CC	CC	CT	CC	CC	CC	CC	CC	CC	CC	CC	CC	CC	CC	CC	CC	CC	CC	CC	CC	CC	CC	CC	CC	CC	CC
SNP1840	G/A	GWHBCIQ00000009	731785	GG	GG	GA	GG	GG	GA	GG	GG	GG	GA	GG	GG	GG	GG	GG	GG	GG	GG	GG	GG	GG	GG	GA	GG	GG	GG	GG	GG	GG	GG	GG	GG	GG	GG	GG	GG	GG	GG	GG	GG	GG	GG	GG	GG	GG	GG
SNP1841	A/G	GWHBCIQ00000009	745052	AG	AG	AG	AA	AA	AG	AG	AA	AG	AG	AA	AA	AA	AA	AA	AA	AA	AA	AA	AG	AA	AA	AA	AA	AA	AA	AA	AA	AA	AA	AA	AA	AA	AA	AA	AA	AA	AA	AA	AA	AA	AA	AA	AA	AA	AA
SNP1842	A/C	GWHBCIQ00000009	745174	AC	AC	AC	AA	AC	AC	AC	AA	AC	AA	AA	AA	AA	AA	AA	AA	AA	AA	AA	AA	AA	AA	AA	AA	AA	AA	AA	AA	AA	AA	AA	AA	AA	AA	AA	AA	AA	AA	AA	AA	AA	AA	AA	AA	AA	AA
SNP1843	G/A	GWHBCIQ00000009	856441	GG	GG	GG	GG	GG	GG	GG	GG	GG	GG	GG	GG	GG	GG	GG	GG	AA	AA	AA	GA	AA	GA	GG	GG	GG	GG	GG	GG	GG	GG	GA	GA	GA	GG	GA	AA	AA	AA	AA	AA	AA	GA	AA	AA	AA	AA
SNP1844	G/A	GWHBCIQ00000009	856443	GG	GG	GA	GG	GG	GG	GG	GG	GG	GA	GG	GG	GG	GG	GG	GG	AA	AA	AA	GA	AA	GA	AA	GG	GG	GG	GG	GG	GG	GG	GA	GA	GA	GG	GA	AA	AA	AA	AA	AA	AA	AA	AA	AA	AA	AA
SNP1845	C/G	GWHBCIQ00000009	887754	CC	CC	CG	CC	CC	CC	CC	CC	CC	CG	CC	CC	CC	CC	CC	CC	CC	CC	CC	CC	CC	CG	CG	CC	CC	CC	CC	CC	CC	CC	CG	CG	CG	CC	CG	CC	CC	CC	CC	CC	CC	CG	CC	CC	CC	CC
SNP1846	T/G	GWHBCIQ00000009	1113002	TT	TT	TT	TT	TT	TT	TT	TT	TT	TT	TT	TT	TT	TT	TT	TT	GG	GG	GG	TG	GG	TG	TG	TT	TT	TT	TT	TT	TT	TT	TG	TG	TG	TT	TG	GG	GG	GG	GG	GG	GG	GG	GG	GG	GG	GG
SNP1847	C/A	GWHBCIQ00000009	1113027	CC	CC	CC	CC	CC	CC	CC	CC	CC	CC	CC	CC	CC	CC	CC	CC	AA	AA	AA	CA	AA	CA	CA	CC	CC	CC	CC	CC	CC	CC	CA	CA	CA	CC	CA	AA	AA	AA	AA	AA	AA	AA	AA	AA	AA	AA
SNP1848	T/C	GWHBCIQ00000009	1287793	TT	TT	TT	TT	TT	TT	TT	TT	TT	TT	TT	TT	TT	TT	TT	TT	CC	CC	CC	TC	CC	TC	TC	TT	TT	TT	TT	TT	TT	TT	TC	TC	TC	TT	TC	CC	TC	CC	CC	CC	CC	TC	CC	CC	CC	CC
SNP1849	A/T	GWHBCIQ00000009	1441617	AA	AA	AA	AA	AA	AA	AA	AA	AA	AA	AA	AA	AA	AA	AA	AA	TT	TT	TT	AT	TT	AT	AT	AA	AA	AA	AA	AA	AA	AA	AT	AT	AT	AA	AT	TT	AT	TT	TT	TT	TT	TT	TT	TT	TT	TT
SNP1850	C/T	GWHBCIQ00000009	1441674	CC	CC	CC	CC	CC	CC	CC	CC	CC	CC	CC	CT	CC	CC	CC	CC	TT	TT	TT	CT	TT	CT	CT	CC	CC	CC	CC	CC	CC	CC	CT	CT	CT	CC	CT	CT	CT	CT	TT	CT	TT	TT	CT	CT	TT	CC
SNP1851	A/G	GWHBCIQ00000009	1548219	AA	AG	AG	AA	AA	AA	AG	AA	AA	AG	AA	AA	AA	AA	AA	AA	AA	AA	AA	AG	AA	AG	AG	AA	AA	AA	AA	AA	AA	AA	AG	AG	AA	AA	AG	AA	AA	AA	AA	AA	AA	AG	AA	AA	AA	AA
SNP1852	T/C	GWHBCIQ00000009	1548285	TT	TC	TC	TT	TT	TC	TT	TT	TT	TC	TT	TT	TT	TT	TT	TT	TT	TT	TT	TT	TT	TT	TT	TT	TT	TT	TT	TT	TT	TT	TT	TT	TT	TT	TT	TT	TT	TT	TT	TT	TT	TT	TT	TT	TT	TT
SNP1853	C/T	GWHBCIQ00000009	1548297	CC	CC	CC	CC	CC	CC	CC	CC	CC	CC	CC	CC	CC	CC	CC	CC	CC	CC	CC	CC	CC	CT	CT	CC	CC	CC	CC	CC	CC	CC	CT	CT	CC	CC	CT	CC	CC	CC	CC	CT	CC	CT	CC	CC	CC	CC
SNP1854	C/T	GWHBCIQ00000009	1548301	CC	CC	CC	CC	CC	CC	CC	CC	CC	CC	CC	CC	CC	CC	CC	CC	CC	CC	CC	CC	CC	CT	CT	CC	CC	CC	CC	CC	CC	CC	CT	CT	CC	CC	CT	CC	CC	CC	CC	CT	CC	CT	CC	CC	CC	CC
SNP1855	T/A	GWHBCIQ00000009	1618165	TT	TT	TT	TT	TT	TT	TT	TT	TT	TT	TT	TT	TT	TT	TT	TT	AA	AA	AA	TT	TA	TT	TT	TT	TT	TT	TT	TT	TT	TT	TT	TT	TT	TT	TT	TA	TT	TT	TT	TA	TT	TT	AA	AA	TA	TT
SNP1856	T/G	GWHBCIQ00000009	1618267	TT	TT	TG	TT	TT	TT	TT	TT	TT	TG	TT	TT	TT	TT	TT	TT	GG	GG	GG	TT	GG	TG	TG	TT	TT	TT	TT	TT	TT	TT	TG	TG	TG	TT	TG	TG	TT	TT	TT	GG	TT	TG	GG	GG	TG	TT
SNP1857	A/G	GWHBCIQ00000009	1753252	AA	AA	AA	AA	AA	AA	AA	AA	AA	AA	AA	AA	AA	AA	AA	AA	GG	GG	GG	AG	GG	GG	AG	AA	AA	AA	AA	AA	AA	AA	AG	AG	AG	AA	AG	GG	GG	GG	AG	AG	GG	GG	AG	GG	GG	GG
SNP1858	G/A	GWHBCIQ00000009	1787813	GG	GG	GG	GG	GG	GG	GG	GG	GG	GG	GG	GG	GG	GG	GG	GG	AA	AA	AA	GA	AA	GA	GA	GG	GG	GG	GG	GG	GG	GG	GA	GA	GA	GG	GA	GA	AA	AA	GA	GA	AA	AA	AA	AA	AA	AA
SNP1859	C/T	GWHBCIQ00000009	2025706	CT	CC	CT	CC	CC	CC	CC	CC	CC	CC	CT	CC	CC	CC	CC	CC	CC	CC	CC	CC	CC	CT	CT	CC	CC	CC	CC	CC	CC	CC	CT	CT	CT	CC	CT	CC	CC	CC	CC	CC	CC	CT	CC	CC	CC	CC
SNP1860	C/T	GWHBCIQ00000009	2025765	CT	CC	CT	CC	CC	CC	CC	CC	CC	CC	CT	CC	CC	CC	CC	CC	CC	CC	CC	CC	CC	CT	CT	CC	CC	CC	CC	CC	CC	CC	CT	CT	CT	CC	CT	CC	CC	CC	CC	CC	CC	CT	CC	CC	CC	CC
SNP1861	T/C	GWHBCIQ00000009	2025799	TT	TT	TC	TT	TT	TT	TT	TT	TT	TT	TC	TT	TT	TT	TT	TT	TT	TT	TT	TC	TT	TC	TC	TT	TT	TT	TT	TT	TT	TT	TC	TC	TC	TT	TC	TT	TT	TT	TT	TT	TT	TC	TT	TT	TT	TT
SNP1862	T/A	GWHBCIQ00000009	2025844	TA	TT	TA	TT	TT	TT	TT	TT	TT	TT	TT	TT	TT	TT	TT	TT	TT	TT	TT	TA	TT	TA	TA	TT	TT	TT	TT	TT	TT	TT	TA	TA	TA	TT	TA	TT	TT	TT	TT	TT	TT	TA	TT	TT	TT	TT
SNP1863	G/A	GWHBCIQ00000009	2081737	GG	GA	GA	GG	GG	GA	GA	GG	GG	GA	GG	GG	GG	GG	GG	GG	GG	GG	GG	GG	GG	GA	GA	GG	GG	GG	GG	GG	GG	GG	GA	GA	GA	GG	GA	GG	GA	GG	GG	GA	GG	GA	GG	GG	GG	GG
SNP1864	G/A	GWHBCIQ00000009	2081745	GG	GA	GA	GG	GG	GA	GA	GG	GG	GA	GG	GG	GG	GG	GG	GG	GG	GG	GG	GG	GG	GA	GA	GG	GG	GG	GG	GG	GG	GG	GA	GA	GA	GG	GA	GG	GG	GG	GG	GG	GG	GA	GG	GG	GG	GG
SNP1865	A/G	GWHBCIQ00000009	2081760	AA	AG	AG	AA	AA	AG	AG	AA	AA	AG	AA	AA	AA	AA	AA	AA	AA	AA	AA	AA	AA	AA	AG	AA	AA	AA	AA	AA	AA	AA	AA	AA	AA	AA	AA	AA	AA	AA	AA	AA	AA	AA	AA	AA	AA	AA
SNP1866	G/A	GWHBCIQ00000009	2169052	GG	GG	GN	GG	GG	GG	GG	GG	GG	GG	GG	GG	GG	GG	GG	GG	NN	NN	NA	GN	NA	GN	GN	GG	GG	GG	GG	GG	GG	GG	GN	GN	GN	GG	GN	GN	GN	NA	GN	GN	NN	NN	NA	NA	NN	GN
SNP1867	A/T	GWHBCIQ00000009	2171094	AT	AA	AT	AA	AA	AA	AA	AA	AA	AT	AA	AA	AA	AA	AA	AA	TT	TT	TT	TT	TT	AT	TT	AA	AA	AA	AA	AA	AA	AA	AT	AT	AA	AA	AT	AT	AT	TT	AT	AT	TT	TT	TT	TT	TT	TT
SNP1868	G/T	GWHBCIQ00000009	2528636	GG	GT	GT	GG	GG	GT	GG	GG	GG	GG	GG	GG	GG	GG	GG	GG	GG	GG	GG	GT	GG	GG	GT	GG	GG	GG	GG	GG	GG	GG	GG	GG	GG	GG	GG	GG	GG	GG	GG	GG	GG	GG	GG	GG	GG	GG
SNP1869	C/T	GWHBCIQ00000009	2556288	CC	CC	CC	CC	CC	CC	CC	CC	CC	CC	CC	CC	CC	CC	CC	CC	CC	CC	CT	CT	CC	CC	CC	CC	CC	CC	CC	CC	CC	CC	CC	CC	CC	CC	CC	CC	CC	CC	CC	CC	CT	TT	CT	CT	CC	CT
SNP1870	T/C	GWHBCIQ00000009	2703009	TT	TT	TT	TT	TT	TT	TT	TT	TT	TT	TT	TT	TT	TT	TT	TT	TT	CC	TT	TC	CC	TC	TC	TT	TT	TT	TT	TT	TT	TT	TC	TC	TC	TT	TC	TT	CC	CC	CC	TC	TT	TC	TT	TT	TC	CC
SNP1871	G/C	GWHBCIQ00000009	2703044	GG	GG	GG	GG	GG	GG	GG	GG	GG	GG	GG	GG	GG	GG	GG	GG	GG	CC	GG	GC	CC	GC	GC	GG	GG	GG	GG	GG	GG	GG	GC	GC	GC	GG	GC	GG	CC	CC	CC	GC	GG	GC	GG	GG	GC	CC
SNP1872	T/C	GWHBCIQ00000009	2761796	TT	TC	TC	TT	TT	TT	TT	TT	TT	TC	TT	TT	TT	TT	TT	TT	TT	TT	TT	TC	TT	TT	TC	TT	TT	TT	TT	TT	TT	TT	TT	TT	TT	TT	TT	TT	TT	TT	TT	TT	TT	TT	TT	TT	TT	TT
SNP1873	G/T	GWHBCIQ00000009	2761800	GG	GT	GT	GG	GG	GG	GG	GG	GG	GT	GG	GG	GG	GG	GG	GG	GG	GG	GG	GT	GG	GG	GT	GG	GG	GG	GG	GG	GG	GG	GG	GG	GG	GG	GG	GG	GG	GG	GG	GG	GG	GG	GG	GG	GG	GG
SNP1874	T/C	GWHBCIQ00000009	2761810	TT	TC	TC	TT	TT	TT	TT	TT	TT	TC	TT	TT	TT	TT	TT	TT	TT	TT	TT	TC	TT	TT	TT	TT	TT	TT	TT	TT	TT	TT	TT	TT	TT	TT	TT	TT	TT	TT	TT	TT	TT	TT	TT	TT	TT	TT
SNP1875	A/G	GWHBCIQ00000009	2761813	AA	AG	AG	AA	AA	AA	AA	AA	AA	AG	AA	AA	AA	AA	AA	AA	AA	AA	AA	AG	AA	AA	AG	AA	AA	AA	AA	AA	AA	AA	AA	AA	AA	AA	AA	AA	AA	AA	AA	AA	AA	AA	AA	AA	AA	AA
SNP1876	C/T	GWHBCIQ00000009	2761881	CC	CT	CT	CC	CC	CC	CC	CT	CC	CT	CT	CC	CC	CC	CC	CC	CC	CC	CC	CT	CC	CC	CT	CC	CC	CC	CC	CC	CC	CC	CC	CC	CC	CC	CC	CC	CC	CC	CC	CC	CC	CC	CC	CC	CC	CC
SNP1877	A/G	GWHBCIQ00000009	2761882	AA	AG	AG	AA	AA	AA	AA	AG	AA	AG	AG	AA	AA	AA	AA	AA	AA	AA	AA	AG	AA	AA	AG	AA	AA	AA	AA	AA	AA	AA	AA	AA	AA	AA	AA	AA	AA	AA	AA	AA	AA	AA	AA	AA	AA	AA
SNP1878	C/T	GWHBCIQ00000009	2761888	CC	CT	CT	CC	CC	CC	CC	CT	CC	CT	CT	CC	CC	CC	CC	CC	CC	CC	CC	CT	CC	CC	CT	CC	CC	CC	CC	CC	CC	CC	CC	CC	CC	CC	CC	CC	CC	CC	CC	CC	CC	CC	CC	CC	CC	CC
SNP1879	G/T/C	GWHBCIQ00000009	3058858	GG	GC	GC	GC	GC	GC	GT	GG	GG	GT	GC	GG	GC	GG	GG	GG	TT	GG	TT	GT	TT	GT	TC	GG	GG	GG	GG	GG	GG	GG	GT	GT	GT	GG	GT	TT	TT	TT	TT	TT	TT	TT	TT	TT	TT	TT
SNP1880	T/C	GWHBCIQ00000009	3142101	TT	TT	TC	TT	TT	TT	TT	TT	TT	TC	TT	TT	TT	TT	TT	TT	TT	TT	TT	TC	TT	TC	TC	TT	TT	TT	TT	TT	TT	TT	TC	TC	TC	TT	TC	TT	TT	TT	TT	TT	TT	TC	TT	TT	TT	TT
SNP1881	T/C	GWHBCIQ00000009	3142159	TT	TT	TC	TT	TT	TT	TT	TT	TT	TC	TT	TT	TT	TT	TT	TT	CC	CC	CC	TC	CC	TC	TC	TT	TT	TT	TT	TT	TT	TT	TC	TC	TC	TT	TC	TT	CC	CC	TC	TT	TT	TC	TC	TT	TC	TT
SNP1882	A/G	GWHBCIQ00000009	3142319	AG	AG	AG	AG	AG	AG	AA	AA	AA	AG	AG	AA	AA	AA	AA	AG	AA	AA	AA	AG	AA	AG	AG	AA	AA	AA	AA	AA	AA	AA	AG	AG	AG	AA	AG	AA	AA	AA	AA	AA	AA	AG	AA	AA	AA	AA
SNP1883	C/T	GWHBCIQ00000009	3142345	CT	CT	CT	CT	CT	CT	CC	CC	CC	CT	CT	CC	CC	CC	CC	CT	CC	CC	CC	CT	CT	CC	CT	CC	CC	CC	CT	CC	CC	CC	CC	CC	CC	CC	CC	CC	CC	CC	CC	CC	CC	CC	CC	CC	CC	CC
SNP1884	C/T	GWHBCIQ00000009	3175463	CC	CC	CT	CC	CC	CC	CC	CC	CC	CC	CC	CC	CC	CC	CC	CC	CC	CC	CC	CC	CC	CT	CT	CC	CC	CC	CC	CC	CC	CC	CT	CT	CT	CC	CT	CC	CC	CC	CC	CC	CC	CT	CC	CC	CC	CC
SNP1885	A/G	GWHBCIQ00000009	3175466	AA	AA	AG	AA	AA	AA	AA	AA	AA	AA	AA	AA	AA	AA	AA	AA	AA	AA	AA	AA	AA	AG	AG	AA	AA	AA	AA	AA	AA	AA	AG	AG	AG	AA	AG	AA	AA	AA	AA	AA	AA	AG	AA	AA	AA	AA
SNP1886	C/A	GWHBCIQ00000009	3183109	CC	CC	CC	CC	CC	CC	CC	CC	CC	CC	CC	CC	CC	CC	CC	CC	AA	AA	AA	CA	AA	CA	CA	CC	CC	CC	CC	CC	CC	CC	CA	CA	CA	CC	CA	AA	AA	AA	AA	CA	AA	AA	AA	AA	AA	AA
SNP1887	G/T	GWHBCIQ00000009	3183128	GG	GG	GG	GG	GG	GG	GG	GG	GG	GG	GG	GG	GG	GG	GG	GG	GG	GG	GG	GT	TT	GT	GT	GG	GG	GG	GG	GG	GG	GG	GT	GT	GT	GG	GT	TT	GG	GG	GG	GT	GT	GT	GG	TT	GT	GG
SNP1888	T/C	GWHBCIQ00000009	3183175	TT	TT	TT	TT	TT	TT	TT	TT	TT	TT	TT	TT	TT	TT	TT	TT	CC	CC	CC	TC	TT	TT	TT	TT	TT	TT	TT	TT	TT	TT	TT	TT	TT	TT	TT	TT	CC	CC	CC	TT	TC	TC	CC	TT	TC	CC
SNP1889	T/G	GWHBCIQ00000009	3183176	TT	TT	TT	TT	TT	TT	TT	TT	TT	TT	TT	TT	TT	TT	TT	TT	GG	GG	GG	TG	TT	TT	TT	TT	TT	TT	TT	TT	TT	TT	TT	TT	TT	TT	TT	TT	GG	GG	GG	TT	TG	TG	GG	TT	TG	GG
SNP1890	T/C	GWHBCIQ00000009	3183181	TT	TT	TT	TT	TT	TT	TT	TT	TT	TT	TT	TT	TT	TT	TT	TT	CC	CC	CC	TC	TT	TT	TT	TT	TT	TT	TT	TT	TT	TT	TT	TT	TT	TT	TT	TT	CC	CC	CC	TT	TC	TC	CC	TT	TC	CC
SNP1891	G/A	GWHBCIQ00000009	3201265	GG	GG	GA	GG	GG	GA	GG	GG	GG	GA	GA	GG	GG	GG	GG	GG	GG	GG	GG	GA	GG	GG	GA	GG	GG	GG	GG	GG	GG	GG	GG	GG	GG	GG	GG	GG	GG	GG	GG	GG	GG	GG	GG	GG	GG	GG
SNP1892	C/T	GWHBCIQ00000009	3201311	CC	CC	CT	CC	CC	CT	CC	CC	CC	CT	CT	CC	CC	CC	CC	CC	CC	CC	CC	CT	CC	CC	CT	CC	CC	CC	CC	CC	CC	CC	CC	CC	CC	CC	CC	CC	CC	CC	CC	CC	CC	CC	CC	CC	CC	CC
SNP1893	G/C	GWHBCIQ00000009	3284701	GG	GC	GC	GG	GG	GC	GG	GG	GG	GC	GG	GG	GG	GG	GG	GG	GG	GG	GG	GG	GG	GG	GC	GG	GG	GG	GG	GG	GG	GG	GG	GG	GG	GG	GG	GG	GG	GG	GG	GG	GG	GG	GG	GG	GG	GG
SNP1894	T/C	GWHBCIQ00000009	3284786	TC	TC	TC	TT	TT	TC	TC	TC	TT	TC	TT	TT	TT	TT	TT	TT	TT	TT	TT	TC	TT	TT	TC	TT	TT	TT	TT	TT	TT	TT	TT	TT	TT	TT	TT	TT	TT	TT	TT	TT	TT	TT	TT	TT	TT	TT
SNP1895	T/C	GWHBCIQ00000009	3317668	TT	TT	TC	TT	TT	TT	TT	TT	TT	TC	TT	TT	TT	TT	TT	TT	TT	TT	TT	TT	TT	CC	CC	TT	TT	TT	TT	TT	TT	TT	TC	TC	TC	TT	TC	TT	TT	TT	TT	TT	TT	TC	TT	TT	TT	TT
SNP1896	T/C	GWHBCIQ00000009	3317740	TT	TT	TC	TT	TT	TT	TT	TT	TT	TT	TT	TT	TT	TT	TT	TT	TT	TT	TT	TT	TT	CC	CC	TT	TT	TT	TT	TT	TT	TT	TC	TC	TC	TT	TC	TT	TT	TT	TT	TT	TT	TT	TT	TT	TT	TT
SNP1897	G/C	GWHBCIQ00000009	3402791	GG	GG	GC	GG	GG	GG	GG	GG	GG	GC	GG	GG	GG	GG	GG	GG	GG	GG	GG	GG	GG	GC	GC	GG	GG	GG	GG	GG	GG	GG	GC	GC	GC	GG	GC	GG	GG	GG	GG	GG	GG	GC	GG	GG	GG	GG
SNP1898	T/C	GWHBCIQ00000009	3402805	TT	TT	TT	TT	TT	TT	TT	TT	TT	TT	TT	TT	TT	TT	TT	TT	TC	CC	TC	TC	TT	TT	TT	TT	TT	TT	TT	TT	TT	TT	TT	TT	TT	TT	TT	TT	TT	CC	TT	TT	TC	TT	TC	TC	TT	CC
SNP1899	A/G	GWHBCIQ00000009	3475856	AA	AA	GA	AA	AA	GA	AA	AA	AA	GA	AA	AA	AA	AA	AA	AA	GG	GG	GG	GA	GG	GG	GG	AA	AA	AA	AA	AA	AA	AA	GA	GA	GA	AA	GA	GG	GG	AA	GG	GG	GG	GG	GG	GG	GG	GG
SNP1900	C/T	GWHBCIQ00000009	3475865	CC	CC	CT	CC	CC	CT	CC	CC	CC	CT	CC	CC	CC	CC	CC	CC	CC	CC	CC	CC	CC	CT	CT	CC	CC	CC	CC	CC	CC	CC	CT	CT	CT	CC	CT	CC	CC	CC	CC	CC	CC	CT	CC	CC	CC	CC
SNP1901	C/T	GWHBCIQ00000009	3824845	CC	CC	CC	CC	CC	CC	CC	CC	CC	CC	CC	CC	CC	CC	CC	CC	CC	CC	CC	CC	CC	CT	TT	CC	CC	CC	CC	CC	CC	CC	CT	CT	CT	CC	CT	CC	CC	CC	CC	CT	CC	CT	CC	CC	CC	CC
SNP1902	A/G	GWHBCIQ00000009	3824873	AA	AA	AA	AA	AA	AA	AA	AA	AA	AA	AA	AA	AA	AA	AA	AA	AA	AA	AA	AA	AA	AG	GG	AA	AA	AA	AA	AA	AA	AA	AG	AG	AG	AA	AG	AA	AA	AA	AA	AG	AA	AG	AA	AA	AA	AA
SNP1903	C/T	GWHBCIQ00000009	4020531	CC	CC	CT	CC	CC	CC	CC	CC	CC	CT	CC	CC	CC	CC	CC	CC	CC	CC	CC	CC	CC	CT	CT	CC	CC	CC	CC	CC	CC	CC	CT	CT	CT	CC	CT	CT	CT	CC	CT	CT	CC	CT	CT	CC	CC	TT
SNP1904	C/G	GWHBCIQ00000009	4020596	CC	CC	CG	CC	CC	CC	CC	CC	CC	CG	CC	CC	CC	CC	CC	CC	CC	CC	CC	CC	CC	CG	CG	CC	CC	CC	CC	CC	CC	CC	CG	CG	CG	CC	CG	CC	CC	CC	CC	CC	CC	CG	CC	CC	CC	CC
SNP1905	A/T	GWHBCIQ00000009	4020611	AA	AA	AA	AA	AA	AA	AA	AA	AA	AA	AA	AA	AA	AA	AA	AA	AA	AA	AA	AA	AA	AA	AA	AA	AA	AA	AA	AA	AA	AA	AA	AA	AA	AA	AA	AT	AT	AA	AT	AT	AA	AA	AT	AA	AA	TT
SNP1906	C/T	GWHBCIQ00000009	4020627	CC	CT	CT	CC	CC	CC	CT	CC	CC	CC	CT	CC	CC	CC	CC	CC	CC	CC	CC	CT	CC	CT	CT	CC	CC	CC	CC	CC	CC	CC	CT	CT	CT	CC	CT	CT	CT	CC	CT	CT	CC	CT	CT	CC	CC	TT
SNP1907	G/A	GWHBCIQ00000009	4020652	GG	GA	GA	GG	GG	GA	GA	GG	GG	GA	GA	GG	GG	GG	GG	GG	GG	GG	GG	GG	GG	GG	GA	GG	GG	GG	GG	GG	GG	GG	GG	GG	GG	GG	GG	GG	GG	GG	GG	GG	GG	GG	GG	GG	GG	GG
SNP1908	G/A	GWHBCIQ00000009	4020660	GG	GA	GA	GG	GG	GA	GA	GG	GG	GA	GA	GG	GG	GG	GG	GG	GG	GG	GG	GA	GG	GA	GA	GG	GG	GG	GG	GG	GG	GG	GA	GA	GA	GG	GA	GA	GA	GG	GA	GA	GG	GA	GA	GG	GG	AA
SNP1909	T/C	GWHBCIQ00000009	4020661	TT	TC	TC	TT	TT	TC	TC	TT	TT	TC	TC	TT	TT	TT	TT	TT	CC	CC	CC	CC	CC	TC	TC	TT	TT	TT	TT	TT	TT	TT	TC	TC	TC	TT	TC	CC	CC	CC	CC	CC	CC	CC	CC	CC	CC	CC
SNP1910	T/C	GWHBCIQ00000009	4020671	TT	TC	TC	TT	TT	TC	TC	TT	TC	TC	TC	TT	TT	TT	TT	TT	TT	TT	TT	TC	TT	TT	TC	TT	TT	TT	TT	TT	TT	TT	TT	TT	TT	TT	TT	TT	TT	TT	TT	TT	TT	TT	TT	TT	TT	TT
SNP1911	G/A	GWHBCIQ00000009	4020743	GG	GA	GA	GG	GG	GA	GA	GG	GA	GA	GA	GG	GG	GG	GG	GG	GG	GG	GG	GA	GG	GG	GA	GG	GG	GG	GG	GG	GG	GG	GG	GG	GG	GG	GG	GG	GG	GG	GG	GG	GG	GG	GG	GG	GG	GG
SNP1912	G/A	GWHBCIQ00000009	4593232	GG	GG	GG	GG	GG	GG	GG	GG	GG	GG	GG	GG	GG	GG	GG	GG	GG	GG	GG	GG	GG	GA	GA	GG	GG	GG	GG	GG	GG	GG	GA	GA	GA	GG	GA	GG	GG	AA	GA	GG	AA	GG	GG	GA	GG	GG
SNP1913	A/G	GWHBCIQ00000009	5346699	AA	AG	AG	AA	AA	AA	AG	AA	AA	AA	AA	AA	AA	AA	AA	AA	AA	AA	AA	AA	AA	AA	AG	AA	AA	AA	AA	AA	AA	AA	AA	AA	AA	AA	AA	AA	AA	AA	AA	AA	AA	AA	AA	AA	AA	AA
SNP1914	C/A	GWHBCIQ00000009	5346713	CC	CC	CC	CC	CC	CC	CC	CC	CC	CC	CC	CC	CC	CC	CC	CC	AA	AA	AA	CA	AA	CA	CA	CC	CC	CC	CC	CC	CC	CC	CA	CA	CA	CC	CA	AA	CC	AA	AA	CA	AA	CA	AA	AA	AA	AA
SNP1915	T/C	GWHBCIQ00000009	5346731	TC	TT	TC	TT	TT	TC	TC	TC	TC	TT	TT	TT	TT	TT	TT	TT	TT	TT	TT	TT	TT	TT	TT	TT	TT	TT	TC	TT	TT	TT	TT	TT	TT	TT	TT	TT	TT	TT	TT	TT	TT	TT	TT	TT	TT	TT
SNP1916	T/C	GWHBCIQ00000009	5346773	TT	TT	TC	TT	TT	TT	TC	TT	TT	TT	TT	TT	TT	TT	TT	TT	TT	TT	TT	TT	TT	TT	TC	TT	TT	TT	TT	TT	TT	TT	TT	TT	TT	TT	TT	TT	TT	TT	TT	TT	TT	TT	TT	TT	TT	TT
SNP1917	C/T	GWHBCIQ00000009	5445755	CC	CC	CT	CC	CC	CC	CC	CC	CC	CC	CC	CC	CC	CC	CC	CC	CC	CC	CC	CT	CC	CC	CT	CC	CC	CC	CC	CC	CC	CC	CC	CC	CC	CC	CC	CC	CC	CC	CC	CC	CC	CC	CC	CC	CC	CC
SNP1918	A/T	GWHBCIQ00000009	5445823	AA	AA	AA	AA	AA	AA	AA	AA	AA	AA	AA	AA	AA	AA	AA	AA	AA	AA	AA	AT	AA	AT	AT	AA	AA	AA	AA	AA	AA	AA	AT	AT	AT	AA	AT	AA	AA	AA	AA	AA	AA	AA	AA	AA	AA	AA
SNP1919	G/A	GWHBCIQ00000009	5445830	GG	GG	GG	GG	GG	GG	GG	GG	GG	GG	GG	GG	GG	GG	GG	GG	GG	GG	GG	GA	GG	GA	GA	GG	GG	GG	GG	GG	GG	GG	GA	GA	GA	GG	GA	GG	GG	GG	GG	GG	GG	GA	GG	GG	GG	GG
SNP1920	T/C	GWHBCIQ00000009	5445854	TT	TT	TT	TT	TT	TT	TT	TT	TT	TT	TT	TT	TT	TT	TT	TT	TT	TT	TT	TT	TT	TC	TC	TT	TT	TT	TT	TT	TT	TT	TC	TC	TC	TT	TC	TT	TT	TT	TT	TT	TT	TC	TT	TT	TT	TT
SNP1921	G/A	GWHBCIQ00000009	5445896	GA	GA	GA	GG	GA	GA	GA	GA	GA	GA	GA	GG	GG	GG	GG	GG	GG	GG	GG	GA	GG	GG	GA	GG	GG	GG	GG	GG	GG	GG	GG	GG	GG	GG	GG	GG	GG	GG	GG	GG	GG	GG	GG	GG	GG	GG
SNP1922	T/G	GWHBCIQ00000009	5445903	TG	TG	TG	TT	TG	TG	TG	TG	TG	TG	TG	TT	TT	TT	TT	TT	TT	TT	TT	TG	TT	TG	TG	TT	TT	TG	TT	TT	TT	TT	TG	TG	TG	TT	TG	TT	TT	TT	TT	TT	TT	TG	TT	TT	TT	TT
SNP1923	A/G	GWHBCIQ00000009	5591987	AA	AA	AA	AA	AA	AA	AA	AA	AA	AA	AA	AA	AA	AA	AA	AA	AA	AA	AA	AA	AA	AA	AA	AA	AA	AA	AA	AA	AA	AA	AA	AA	AA	AA	AA	AG	AA	AA	AA	AA	AA	AA	AA	AA	AA	GG
SNP1924	C/T	GWHBCIQ00000009	5881789	CC	CC	CC	CC	CC	CC	CC	CC	CC	CC	CC	CC	CC	CC	CC	CC	TT	CC	CC	TC	TT	TC	TC	CC	CC	CC	CC	CC	CC	CC	TC	TC	TC	CC	TC	TT	TT	TT	TT	TC	TT	TT	TT	TC	TT	TT
SNP1925	C/T	GWHBCIQ00000009	5946520	CC	CC	CT	CC	CC	CC	CC	CC	CC	CC	CT	CC	CC	CC	CC	CC	CC	CC	CC	CT	CC	CT	CT	CC	CC	CC	CC	CC	CC	CC	CT	CC	CT	CC	CT	CC	CC	CC	CC	CC	CC	CC	CC	CC	CC	CC
SNP1926	C/T	GWHBCIQ00000009	5946589	CC	CC	CT	CC	CC	CC	CC	CC	CC	CC	CT	CC	CC	CC	CC	CC	CC	CC	CC	CT	CC	CT	CT	CC	CC	CC	CC	CC	CC	CC	CT	CC	CT	CC	CT	CC	CC	CC	CC	CC	CC	CC	CC	CC	CC	CC
SNP1927	A/G	GWHBCIQ00000009	5946718	AA	AA	AG	AA	AA	AG	AA	AA	AA	AA	AA	AA	AA	AA	AA	AA	AA	AA	AA	AG	AA	AG	AG	AA	AA	AA	AA	AA	AA	AA	AG	AG	AG	AA	AG	AA	AA	AA	AA	AA	AA	AG	AA	AA	AA	AA
SNP1928	G/A	GWHBCIQ00000009	5994847	GG	AG	AG	GG	GG	AG	GG	GG	GG	GG	GG	GG	GG	GG	GG	GG	GG	GG	GG	GG	GG	AG	AA	GG	GG	GG	GG	GG	GG	GG	AG	AG	AG	GG	AG	GG	GG	GG	GG	GG	GG	AG	GG	AG	GG	AG
SNP1929	A/T	GWHBCIQ00000009	5994863	AA	AA	AA	AA	AA	AA	AA	AA	AA	AA	AA	AA	AA	AA	AA	AA	AA	AA	AA	AA	AA	TA	TA	AA	AA	AA	AA	AA	AA	AA	TA	TA	TA	AA	TA	AA	AA	AA	AA	AA	AA	TA	AA	TA	AA	TA
SNP1930	C/T	GWHBCIQ00000009	5994892	CC	TC	TC	CC	CC	TC	CC	CC	CC	CC	CC	CC	CC	CC	CC	CC	CC	CC	CC	CC	CC	TC	TT	CC	CC	CC	CC	CC	CC	CC	TC	TC	TC	CC	TC	CC	CC	CC	CC	CC	CC	TC	CC	TC	CC	TC
SNP1931	T/C	GWHBCIQ00000009	6001964	TT	TC	TC	TT	TT	TC	TT	TT	TC	TC	TC	TT	TT	TT	TT	TC	TT	TT	TT	TC	TT	TT	TC	TT	TT	TT	TT	TT	TT	TT	TT	TT	TT	TT	TT	TT	TT	TT	TT	TT	TT	TT	TT	TT	TT	TT
SNP1932	C/T	GWHBCIQ00000009	6526000	TT	CC	CT	TT	TT	CT	TT	TT	TT	TT	TT	TT	TT	TT	TT	TT	CC	CC	CC	CC	CC	CC	CC	CC	CC	CC	CC	CC	CC	CC	CC	CC	CC	CC	CC	CC	CC	CC	CC	CC	CC	CC	CC	CC	CC	CC
SNP1933	T/C	GWHBCIQ00000009	6762671	TT	TT	TC	TT	TT	TC	TT	TT	TT	TT	TT	TT	TT	TT	TT	TT	TT	TT	TT	TT	TT	TC	TC	TT	TT	TT	TT	TT	TT	TT	TC	TC	TC	TT	TC	TT	TT	TT	TT	TT	TT	TC	TT	TT	TT	TT
SNP1934	C/T	GWHBCIQ00000009	6784986	CC	CC	CC	CC	CC	CC	CC	CC	CC	CC	CC	CC	CC	CC	CC	CC	CC	CC	CC	CC	CC	CT	CT	CC	CC	CC	CC	CC	CC	CC	CT	CT	CT	CC	CT	CC	CC	CC	CC	CC	CC	CT	CC	CC	CC	CC
SNP1935	C/A	GWHBCIQ00000009	6785018	CC	CC	CC	CC	CC	CC	CC	CC	CC	CC	CC	CC	CC	CC	CC	CC	CC	CC	CC	CC	CC	CA	CA	CC	CC	CC	CC	CC	CC	CC	CA	CA	CA	CC	CA	CC	CC	CC	CC	CC	CC	CA	CC	CC	CC	CC
SNP1936	C/T	GWHBCIQ00000009	6785044	CC	CC	CC	CC	CC	CC	CC	CC	CC	CC	CC	CC	CC	CC	CC	CC	CC	CC	CC	CC	CC	CT	CT	CC	CC	CC	CC	CC	CC	CC	CT	CT	CT	CC	CT	CC	CC	CC	CC	CC	CC	CT	CC	CC	CC	CC
SNP1937	T/G	GWHBCIQ00000009	6859153	TT	TT	TG	TT	TT	TT	TT	TT	TT	TG	TG	TT	TT	TT	TT	TT	TT	TT	TT	TT	TT	TT	TG	TT	TT	TT	TT	TT	TT	TT	TT	TT	TT	TT	TT	TT	TT	TT	TT	TT	TT	TT	TT	TT	TT	TT
SNP1938	C/T	GWHBCIQ00000009	6859231	CC	CC	CT	CC	CC	CC	CC	CC	CC	CT	CT	CC	CC	CC	CC	CC	CC	CC	CC	CC	CC	CT	CT	CC	CC	CC	CC	CC	CC	CC	CT	CT	CT	CC	CT	CC	CC	CC	CC	CC	CC	CT	CC	CC	CC	CC
SNP1939	A/G	GWHBCIQ00000009	6859272	GG	AA	AG	AG	AG	AG	GG	GG	GG	AG	AG	GG	GG	GG	GG	GG	AA	AA	AA	AA	AA	AA	AA	AA	AA	AA	AA	GG	AA	AA	AA	AG	AG	AA	AG	AA	AA	AA	AA	AA	AA	AA	AA	AA	AA	AA
SNP1940	T/G	GWHBCIQ00000009	6859276	TT	TT	TG	TT	TT	TT	TT	TT	TT	TG	TG	TT	TT	TT	TT	TT	TT	TT	TT	TT	TT	TG	TG	TT	TT	TT	TT	TT	TT	TT	TG	TG	TG	TT	TG	TT	TT	TT	TT	TT	TT	TG	TT	TT	TT	TT
SNP1941	G/A	GWHBCIQ00000009	6859329	GG	GG	GA	GG	GG	GG	GG	GG	GG	GA	GA	GG	GG	GG	GG	GG	GG	GG	GG	GG	GG	GG	GA	GG	GG	GG	GG	GG	GG	GG	GG	GG	GG	GG	GG	GG	GG	GG	GG	GG	GG	GG	GG	GG	GG	GG
SNP1942	C/T	GWHBCIQ00000009	6859331	CC	CC	CT	CC	CC	CC	CC	CC	CC	CT	CT	CC	CC	CC	CC	CC	CC	CC	CC	CC	CC	CT	CT	CC	CC	CC	CC	CC	CC	CC	CT	CT	CT	CC	CT	CC	CC	CC	CC	CC	CC	CT	CC	CC	CC	CC
SNP1943	C/T	GWHBCIQ00000009	6859339	CC	CC	CT	CC	CC	CC	CC	CC	CC	CT	CT	CC	CC	CC	CC	CC	CC	CC	CC	CC	CC	CT	CT	CC	CC	CC	CC	CC	CC	CC	CT	CT	CT	CC	CT	CC	CC	CC	CC	CC	CC	CT	CC	CC	CC	CC
SNP1944	C/T	GWHBCIQ00000009	6859340	CC	CC	CT	CC	CC	CC	CC	CC	CC	CT	CT	CC	CC	CC	CC	CC	CC	CC	CC	CC	CC	CT	CT	CC	CC	CC	CC	CC	CC	CC	CT	CT	CT	CC	CT	CC	CC	CC	CC	CC	CC	CT	CC	CC	CC	CC
SNP1945	C/T	GWHBCIQ00000009	6859344	CC	TT	TC	TC	TC	TC	CC	CC	CC	CC	CC	CC	CC	CC	CC	CC	CC	CC	CC	CC	CC	TC	CC	TT	TT	TT	TT	CC	TT	TT	CC	TC	TC	TT	TC	CC	CC	CC	CC	CC	CC	CC	CC	CC	CC	CC
SNP1946	A/T	GWHBCIQ00000009	6859353	AA	AA	AT	AA	AA	AA	AA	AA	AA	AT	AT	AA	AA	AA	AA	AA	AA	AA	AA	AA	AA	AT	AT	AA	AA	AA	AA	AA	AA	AA	AT	AT	AT	AA	AT	AA	AA	AA	AA	AA	AA	AT	AA	AA	AA	AA
SNP1947	A/G	GWHBCIQ00000009	6859355	AA	AA	AG	AA	AA	AA	AA	AA	AA	AG	AG	AA	AA	AA	AA	AA	AA	AA	AA	AA	AA	AG	AG	AA	AA	AA	AA	AA	AA	AA	AG	AG	AG	AA	AG	AA	AA	AA	AA	AA	AA	AG	AA	AA	AA	AA
SNP1948	C/T	GWHBCIQ00000009	6894719	CC	CC	CT	CC	CC	CC	CC	CC	CC	CT	CC	CC	CC	CC	CC	CC	CC	CC	CC	CC	CC	CT	CT	CC	CC	CC	CC	CC	CC	CC	CT	CC	CC	CC	CC	CC	CC	CC	CC	CC	CC	CT	CC	CC	CC	CC
SNP1949	C/T	GWHBCIQ00000009	6969587	CC	CC	CC	CC	CC	CC	CC	CC	CC	CC	CC	CC	CC	CC	CC	CC	TT	TT	TT	CT	TT	CT	CT	CC	CC	CC	CC	CC	CC	CC	CT	CT	CT	CC	CT	TT	TT	TT	TT	TT	TT	CT	TT	TT	TT	TT
SNP1950	A/G	GWHBCIQ00000009	6969596	AA	AA	AA	AA	AA	AA	AA	AA	AA	AA	AA	AA	AA	AA	AA	AA	GG	GG	GG	AG	GG	AG	AG	AA	AA	AA	AA	AA	AA	AA	AG	AG	AG	AA	AG	GG	GG	GG	GG	GG	GG	AG	GG	GG	GG	GG
SNP1951	G/A	GWHBCIQ00000009	6969629	GG	GG	GG	GG	GG	GG	GG	GG	GG	GG	GG	GG	GG	GG	GG	GG	AA	AA	AA	GA	AA	GA	GA	GG	GG	GG	GG	GG	GG	GG	GA	GA	GA	GG	GA	AA	AA	AA	AA	AA	AA	GA	AA	AA	AA	AA
SNP1952	C/A	GWHBCIQ00000009	6994663	CC	CC	CA	CC	CC	CC	CC	CC	CC	CA	CC	CC	CC	CC	CC	CC	CC	CC	CC	CA	CC	CA	AA	CC	CC	CC	CC	CC	CC	CC	CA	CA	CA	CC	CA	CC	CC	CC	CC	CC	CC	CA	CC	CC	CC	CC
SNP1953	C/G	GWHBCIQ00000009	7214187	CC	CC	CC	CC	CC	CC	CC	CC	CC	CC	CC	CC	CC	CC	CC	CC	CC	CC	CC	CC	CC	CC	CC	CC	CC	CC	CC	CC	CC	CC	CC	CC	CC	CC	CC	CC	GG	CC	CC	CC	CG	CG	CC	CG	CC	CC
SNP1954	C/T	GWHBCIQ00000009	7214242	CC	CC	CT	CC	CC	CC	CC	CC	CC	CC	CC	CC	CC	CC	CC	CC	CC	CC	CC	CC	CC	CT	CC	CC	CC	CC	CC	CC	CC	CC	CT	CT	CC	CC	CT	CC	CC	CC	CC	CC	CC	CT	CC	CC	CC	CT
SNP1955	T/A	GWHBCIQ00000009	7214264	TT	TT	TT	TT	TT	TT	TT	TT	TT	TT	TT	TT	TT	TT	TT	TT	TT	TT	TT	TT	TA	TT	TT	TT	TT	TT	TT	TT	TT	TT	TT	TT	TT	TT	TT	TA	AA	TT	TA	TA	TA	TA	AA	TA	TA	TT
SNP1956	G/A	GWHBCIQ00000009	7317194	GG	GG	GG	GG	GG	GA	GG	GG	GG	GA	GG	GG	GG	GG	GG	GG	GG	GG	GG	GA	GG	GG	GA	GG	GG	GG	GG	GG	GG	GG	GG	GG	GG	GG	GG	GG	GG	GG	GG	GG	GG	GG	GG	GG	GG	GG
SNP1957	A/G	GWHBCIQ00000009	7317201	AA	AA	AA	AA	AA	AG	AA	AA	AA	AG	AA	AA	AA	AA	AA	AA	AA	AA	AA	AG	AA	AA	AG	AA	AA	AA	AA	AA	AA	AA	AA	AA	AA	AA	AA	AA	AA	AA	AA	AA	AA	AA	AA	AA	AA	AA
SNP1958	A/T	GWHBCIQ00000009	7317240	AA	AA	AT	AA	AA	AT	AA	AA	AA	AT	AA	AA	AA	AA	AA	AA	AA	AA	AA	AT	AA	AT	AT	AA	AA	AA	AA	AA	AA	AA	AT	AT	AT	AA	AT	AA	AA	AA	AA	AA	AA	AT	AA	AA	AA	AA
SNP1959	T/A	GWHBCIQ00000009	7317275	TT	TT	TA	TT	TT	TA	TT	TT	TT	TA	TT	TT	TT	TT	TT	TT	TT	TT	TT	TA	TT	TA	TA	TT	TT	TT	TT	TT	TT	TT	TA	TA	TA	TT	TA	TT	TT	TT	TT	TT	TT	TA	TT	TT	TT	TT
SNP1960	C/A	GWHBCIQ00000009	7317280	CC	CC	CA	CC	CC	CA	CC	CC	CC	CA	CC	CC	CC	CC	CC	CC	CC	CC	CC	CA	CC	CC	CA	CC	CC	CC	CC	CC	CC	CC	CC	CC	CC	CC	CC	CC	CC	CC	CC	CC	CC	CC	CC	CC	CC	CC
SNP1961	G/T	GWHBCIQ00000009	7344754	GG	GG	GT	GG	GG	GG	GG	GG	GG	GG	GG	GG	GG	GG	GG	GG	GG	GG	GG	GG	GG	GT	GT	GG	GG	GG	GG	GG	GG	GG	GT	GT	GT	GG	GT	GG	GG	GG	GG	GG	GG	GT	GG	GG	GG	GG
SNP1962	A/G	GWHBCIQ00000009	7380854	AA	AA	AA	AG	AA	AA	AA	AA	AA	AA	AA	AA	AA	AA	AA	AA	AA	AA	AA	AG	AA	AA	AG	AA	AA	AA	AA	AA	AA	AA	AA	AA	AA	AA	AA	AA	AA	AA	AA	AA	AA	AA	AA	AA	AA	AA
SNP1963	A/T	GWHBCIQ00000009	7380863	AT	AT	AA	AT	AA	AT	AT	AA	AT	AA	AA	AA	AA	AA	AA	AA	AA	AA	AA	AT	AA	AA	AT	AA	AA	AA	AA	AA	AA	AA	AA	AA	AA	AA	AA	AA	AA	AA	AA	AA	AA	AA	AA	AA	AA	AA
SNP1964	T/A	GWHBCIQ00000009	7380875	TA	TA	TA	TA	TT	TA	TA	TT	TA	TT	TT	TT	TT	TT	TT	TT	AA	AA	AA	AA	AA	TA	TA	TT	TT	TT	TT	TT	TT	TT	TA	TA	TA	TT	TA	AA	AA	AA	AA	TT	AA	AA	AA	AA	AA	AA
SNP1965	C/T	GWHBCIQ00000009	7380899	CT	CT	CT	CT	CC	CT	CT	CC	CT	CC	CC	CC	CC	CC	CC	CC	CC	CC	CC	CT	CC	CC	CT	CC	CC	CC	CC	CC	CC	CC	CC	CC	CC	CC	CC	CC	CC	CC	CC	CC	CC	CC	CC	CC	CC	CC
SNP1966	G/T	GWHBCIQ00000009	7380936	GT	GT	GT	GT	GG	GT	GT	GG	GT	GG	GG	GG	GG	GG	GG	GG	GG	GG	GG	GT	GG	GG	GT	GG	GG	GG	GG	GG	GG	GG	GG	GG	GG	GG	GG	GG	GG	GG	GG	GG	GG	GG	GG	GG	GG	GG
SNP1967	C/T	GWHBCIQ00000009	7380995	CT	CT	CT	CT	CC	CT	CT	CC	CT	CT	CC	CC	CC	CC	CC	CC	CC	CC	CC	CT	CC	CC	CT	CC	CC	CC	CC	CC	CC	CC	CC	CC	CC	CC	CC	CC	CC	CC	CC	CC	CC	CC	CC	CC	CC	CC
SNP1968	G/A	GWHBCIQ00000009	7381007	GG	GG	GA	GG	GG	GG	GG	GG	GG	GA	GG	GG	GG	GG	GG	GG	GG	GG	GG	GG	GG	GA	GA	GG	GG	GG	GG	GG	GG	GG	GA	GA	GA	GG	GA	GG	GG	GG	GG	GG	GG	GA	GG	GG	GG	GG
SNP1969	C/G	GWHBCIQ00000009	7513913	CC	CC	CG	CC	CC	CC	CC	CC	CC	CC	CC	CC	CC	CC	CC	CC	CC	GG	GG	CG	GG	CG	CG	CC	CC	CC	CC	CC	CC	CC	CG	CG	CG	CC	CG	GG	GG	CG	GG	CC	GG	GG	CG	GG	GG	CG
SNP1970	C/A	GWHBCIQ00000009	7513944	CC	CC	CC	CC	CC	CC	CC	CC	CC	CC	CC	CC	CC	CC	CC	CC	CC	AA	AA	CA	CA	CA	CA	CC	CC	CC	CC	CC	CC	CC	CA	CA	CA	CC	CA	AA	AA	CA	AA	CC	AA	AA	CA	AA	AA	AA
SNP1971	G/C	GWHBCIQ00000009	7567152	CC	CG	CG	CG	CG	CG	CC	CC	CC	CC	CC	CC	CC	CC	GG	GG	CC	CG	CG	CG	CC	CG	GG	GG	GG	GG	GG	GG	CC	CC	GG	CG	CG	CG	CG	CG	CC	CG	GG	CC	CC	CG	GG	GG	GG	GG
SNP1972	C/T	GWHBCIQ00000009	8169557	CC	CT	CT	CC	CT	CT	CC	CT	CT	CC	CT	CC	CC	CC	CC	CC	CC	CC	CC	CT	CT	TT	CT	CC	CC	CC	CC	CC	CC	CC	CT	CT	CT	CC	CT	CC	CC	CC	CC	CC	CC	CC	CC	CC	CC	CC
SNP1973	T/C	GWHBCIQ00000009	8169558	TT	TC	TC	TT	TC	TC	TT	TC	TC	TT	TC	TT	TT	TT	TT	TT	TT	TT	TT	TC	TC	TT	TC	TT	TT	TT	TT	TT	TT	TT	TT	TT	TT	TT	TT	TT	TT	TT	TT	TT	TT	TT	TT	TT	TT	TT
SNP1974	C/T	GWHBCIQ00000009	8169587	CC	CT	CT	CC	CT	CT	CC	CT	CT	CC	CT	CC	CC	CC	CC	CC	CC	CC	CC	CT	CT	CT	CT	CC	CC	CC	CC	CC	CC	CC	CT	CT	CT	CC	CT	CC	CC	CC	CC	CC	CC	CC	CC	CC	CC	CC
SNP1975	A/G	GWHBCIQ00000009	8169597	AA	AG	AG	AA	AG	AG	AA	AG	AA	AA	AG	AA	AA	AA	AA	AA	AA	AA	AA	AG	AG	AG	AG	AA	AA	AA	AA	AA	AA	AA	AG	AG	AG	AA	AG	AA	AA	AA	AA	AA	AA	AA	AA	AA	AA	AA
SNP1976	C/T	GWHBCIQ00000009	8169604	CC	CT	CT	CC	CT	CT	CC	CT	CC	CC	CT	CC	CC	CC	CC	CC	CC	CC	CC	CT	CT	CT	CT	CC	CC	CC	CC	CC	CC	CC	CT	CT	CT	CC	CT	CC	CC	CC	CC	CC	CC	CC	CC	CC	CC	CC
SNP1977	T/G	GWHBCIQ00000009	8169606	TT	TG	TG	TT	TG	TG	TT	TG	TT	TT	TG	TT	TT	TT	TT	TT	TT	TT	TT	TG	TG	TG	TG	TT	TT	TT	TT	TT	TT	TT	TG	TG	TG	TT	TG	TT	TT	TT	TT	TT	TT	TT	TT	TT	TT	TT
SNP1978	C/G	GWHBCIQ00000009	8372578	CC	CG	CG	CG	CC	CG	CC	CG	CC	CC	CG	CC	CC	CC	CC	CC	CC	CC	CC	CG	CC	CC	CG	CC	CC	CC	CC	CC	CC	CC	CG	CC	CC	CC	CC	CC	CC	CC	CC	CC	CC	CC	CC	CC	CC	CC
SNP1979	T/G	GWHBCIQ00000009	8865547	TT	TT	TG	TT	TT	TT	TT	TT	TT	TG	TG	TT	TT	TT	TT	TT	TT	TT	TT	TG	TT	TG	TG	TT	TT	TT	TT	TT	TT	TT	TG	TG	TG	TT	TG	TT	TT	TT	TT	TT	TT	TG	TT	TT	TT	TT
SNP1980	C/T	GWHBCIQ00000009	8865550	CC	CC	CT	CC	CC	CC	CC	CC	CC	CT	CT	CC	CC	CC	CC	CC	CC	CC	CC	CT	CC	CC	CT	CC	CC	CC	CC	CC	CC	CC	CC	CC	CC	CC	CC	CC	CC	CC	CC	CC	CC	CC	CC	CC	CC	CC
SNP1981	G/A	GWHBCIQ00000009	8865607	GA	GA	GA	GG	GG	GA	GA	GA	GA	GA	GA	GG	GG	GG	GG	GG	GG	AA	AA	GA	GG	GA	GA	GG	GG	GG	GG	GG	GG	GG	GA	GA	GA	GG	GA	GG	AA	AA	GG	GG	GG	GA	GG	GG	GG	GG
SNP1982	T/A	GWHBCIQ00000009	8865621	TA	TA	TA	TT	TT	TA	TA	TA	TA	TA	TA	TT	TT	TT	TT	TT	TT	TT	TT	TA	TT	TT	TA	TT	TT	TT	TT	TT	TT	TT	TT	TT	TT	TT	TT	TT	TT	TT	TT	TT	TT	TT	TT	TT	TT	TT
SNP1983	A/T	GWHBCIQ00000009	8865668	AT	AT	AT	AA	AT	AT	AT	AT	AT	AT	AT	AA	AA	AA	AA	AA	AA	AA	AA	AT	AA	AA	AT	AA	AA	AA	AA	AA	AA	AA	AA	AA	AA	AA	AA	AA	AA	AA	AA	AA	AA	AA	AA	AA	AA	AA
SNP1984	T/C	GWHBCIQ00000009	9266115	TT	TT	TT	TT	TT	TT	TT	TT	TT	TT	TT	TT	TT	TT	TT	TT	TT	CC	CC	TC	TT	TT	TT	TT	TT	TT	TT	TT	TT	TT	TT	TT	TT	TT	TT	TC	CC	CC	TT	TC	TC	CC	TT	CC	CC	TT
SNP1985	A/G	GWHBCIQ00000009	9266274	AG	AG	AG	AG	AG	AG	AG	AG	AG	AG	AG	AA	AA	AA	AA	AA	AA	AA	AA	AG	AG	AG	AG	AA	AA	AA	AA	AA	AA	AA	AG	AG	AG	AA	AG	AA	AA	AA	AA	AA	AA	AG	AA	AA	AA	AA
SNP1986	C/G	GWHBCIQ00000009	9465719	CC	CC	CG	CC	CC	CC	CC	CC	CC	CG	CC	CC	CC	CC	CC	CC	CC	CC	CC	CG	CC	CG	CG	CC	CC	CC	CC	CC	CC	CC	CG	CG	CG	CC	CG	CC	CC	CC	CC	CC	CC	CG	CC	CC	CC	CC
SNP1987	T/C	GWHBCIQ00000009	9465726	TT	TT	TC	TT	TT	TT	TT	TT	TT	TC	TT	TT	TT	TT	TT	TT	TT	TT	TT	TC	TT	TC	TC	TT	TT	TT	TT	TT	TT	TT	TC	TC	TC	TT	TC	TT	TT	TT	TT	TT	TT	TC	TT	TT	TT	TT
SNP1988	G/A	GWHBCIQ00000009	9465736	GG	GG	GA	GG	GG	GG	GG	GG	GG	GG	GG	GG	GG	GG	GG	GG	GG	GG	GG	GA	GG	GA	GA	GG	GG	GG	GG	GG	GG	GG	GA	GA	GA	GG	GA	GG	GG	GG	GG	GG	GG	GA	GG	GG	GG	GG
SNP1989	A/C	GWHBCIQ00000009	10272213	AA	AA	AC	AA	AA	AA	AA	AA	AA	AC	AA	AA	AA	AA	AA	AA	AA	AA	AA	AC	AA	AC	AC	AA	AA	AA	AA	AA	AA	AA	AC	AC	AA	AA	AA	AA	AA	AA	AA	AA	AA	AC	AA	AA	AA	AA
SNP1990	G/A	GWHBCIQ00000009	10272273	GG	GG	GA	GG	GG	GG	GG	GG	GG	GA	GG	GG	GG	GG	GG	GG	GG	GG	GG	GA	GG	GA	GA	GG	GG	GG	GG	GG	GG	GG	GA	GA	GG	GG	GG	GG	GG	GG	GG	GG	GG	GA	GG	GG	GG	GG
SNP1991	G/A	GWHBCIQ00000009	10588314	GG	GG	GA	GG	GG	GA	GG	GG	GG	GG	GG	GG	GG	GG	GG	GG	GG	GG	GG	GA	GG	GG	GA	GG	GG	GG	GG	GG	GG	GG	GG	GG	GG	GG	GG	GG	GG	GG	GG	GG	GG	GG	GG	GG	GG	GG
SNP1992	T/C	GWHBCIQ00000009	10588324	TT	TT	TC	TT	TT	TC	TT	TT	TT	TT	TT	TT	TT	TT	TT	TT	TT	TT	TT	TC	TT	TC	TC	TT	TT	TT	TT	TT	TT	TT	TC	TC	TC	TT	TC	TT	TT	TT	TT	TT	TT	TC	TT	TT	TT	TT
SNP1993	A/G	GWHBCIQ00000009	10683745	AA	AA	AA	AA	AA	AA	AA	AA	AA	AA	AA	AA	AA	AA	AA	AA	GG	GG	GG	AG	GG	AG	AG	AA	AA	AA	AA	AA	AA	AA	AG	AG	AG	AA	AG	GG	GG	GG	GG	GG	GG	GG	GG	GG	GG	GG
SNP1994	T/C	GWHBCIQ00000009	10683754	TT	TT	TT	TT	TT	TT	TT	TT	TT	TT	TT	TT	TT	TT	TT	TT	CC	CC	CC	TC	CC	TC	TC	TT	TT	TT	TT	TT	TT	TT	TC	TC	TC	TT	TC	CC	CC	CC	CC	CC	CC	CC	CC	CC	CC	CC
SNP1995	A/G	GWHBCIQ00000009	10772400	AA	AA	AG	AA	AA	AA	AA	AA	AA	AG	AA	AA	AA	AA	AA	AA	AA	AA	AA	AA	AA	AA	AG	AA	AA	AA	AG	AA	AA	AA	AA	AA	AA	AA	AA	AA	AA	AA	AA	AA	AA	AA	AA	AA	AA	AA
SNP1996	T/C	GWHBCIQ00000009	10772440	TT	TT	TC	TT	TT	TT	TT	TT	TT	TC	TT	TT	TT	TT	TT	TT	TT	TT	TT	TT	TT	TT	TC	TT	TT	TT	TC	TT	TT	TT	TT	TT	TT	TT	TT	TT	TT	TT	TT	TT	TT	TT	TT	TT	TT	TT
SNP1997	G/C	GWHBCIQ00000009	10772474	GG	GC	GC	GG	GG	GC	GG	GC	GC	GC	GC	GG	GG	GG	GG	GG	GG	GG	GG	GC	GG	GG	GC	GG	GG	GG	GC	GG	GG	GG	GG	GG	GG	GG	GG	GG	GG	GG	GG	GG	GG	GG	GG	GG	GG	GG
SNP1998	G/C	GWHBCIQ00000009	10772495	GG	GG	GG	GG	GG	GG	GG	GG	GG	GG	GG	GG	GG	GG	GG	GG	CC	CC	CC	GC	GC	GC	GC	GG	GG	GG	GG	GG	GG	GG	GC	GC	GC	GG	GC	CC	CC	CC	CC	GC	CC	GC	CC	CC	CC	CC
[truncated: 667 more rows]
[truncated: 61 more columns]

## Sheet: Table S4
Supplementary Table S4. List of 5,208 SNPs and their characteristics in S. caseolaris.
SNP name	alleles	chrom	pos	BKK-SC-01	CBI-Sc-01	CCO-Sc-01	CCO-Sc-02	CCO-Sc-03	CCO-Sc-04	CCO-Sc-05	CCO-Sc-06	CPN-Sc-01	CPN-Sc-02	CPN-Sc-03	CPN-Sc-04	CPN-Sc-05	CTI-Sc-01	CTI-Sc-02	CTI-Sc-03	CTI-Sc-04	CTI-Sc-05	CTI-Sc-06	CTI-Sc-07	CTI-Sc-08	CTI-Sc-09	CTI-Sc-10	NST-Sc-01	NST-Sc-02	NST-Sc-03	NST-Sc-04	NST-Sc-05	NST-Sc-06	NST-Sc-07	NST-Sc-08	NST-Sc-09	NST-Sc-10	NST-Sc-11	NST-Sc-12	NST-Sc-13	NST-Sc-14	NWT-Sc-01	NWT-Sc-02	PBI-Sc-01	PBI-Sc-02	PBI-Sc-03	PBI-Sc-04	PBI-Sc-05	PLG-Sc-01	PLG-Sc-02
SNP1	A/C	GWHBCIR00000001	28628	AA	CA	CA	CA	CA	AA	CA	CC	CC	CC	CC	CC	CC	CA	AA	AA	AA	AA	AA	CA	AA	AA	AA	CA	CA	CA	CA	AA	CA	CC	CC	CC	CA	CC	CC	CA	CA	CC	CA	AA	CA	CA	AA	AA	CA	CC
SNP2	C/G	GWHBCIR00000001	126996	CC	CG	CC	GG	CG	CC	CG	CG	CC	CC	CC	CC	CC	CC	CG	CC	CC	CC	GG	CG	CG	CC	CC	CC	CC	CC	CC	CC	CC	CC	CC	CC	CC	CC	CC	CC	CC	CC	CG	CC	CC	CC	CC	CC	CC	CC
SNP3	C/G	GWHBCIR00000001	172605	CC	GC	CC	GG	GC	CC	GC	GG	GC	GC	GC	GC	GC	CC	GC	CC	CC	CC	GG	CC	CC	CC	CC	CC	CC	CC	CC	CC	CC	GC	GG	GG	CC	GC	GC	GC	CC	CC	GC	CC	CC	CC	CC	CC	GG	GC
SNP4	C/G	GWHBCIR00000001	209515	CG	CG	CC	GG	GG	CG	GG	GG	CG	CG	CG	CG	CG	CC	CC	CC	CG	CC	CC	CC	CC	CC	CC	GG	GG	GG	GG	GG	GG	GG	CG	CC	GG	CC	CG	CC	GG	CC	CG	GG	CG	GG	GG	CG	CC	CC
SNP5	G/A	GWHBCIR00000001	227591	AA	GA	GG	AA	AA	GG	AA	AA	GG	GG	GA	GG	GG	GG	GG	GG	GA	AA	GG	GA	GA	GG	GG	GG	GG	GG	GG	GG	GA	GA	GG	GG	GA	GG	GA	GG	GG	GG	GA	AA	GA	GA	AA	GA	AA	GG
SNP6	T/A	GWHBCIR00000001	245633	TT	TT	TA	TT	TT	TA	TT	TT	TA	TA	TA	TA	TA	TA	AA	TT	TT	TA	AA	AA	TA	TT	TT	AA	AA	AA	AA	AA	TA	TA	AA	AA	TA	AA	TA	TA	TA	TT	TT	TT	TT	TT	TT	TT	TT	TT
SNP7	T/C	GWHBCIR00000001	295355	TC	TC	TT	CC	CC	TC	CC	CC	TT	TT	TT	TT	TT	TC	TC	CC	TC	TT	TT	TT	CC	TC	TT	TT	TT	TT	TC	TT	TC	TT	TT	TT	TC	TT	TC	TC	TC	TT	TC	CC	CC	CC	TC	CC	TT	CC
SNP8	T/C	GWHBCIR00000001	314465	TT	TT	TT	TT	TT	TT	TT	TT	TC	TC	TC	TC	TC	TT	TC	TT	TT	TT	TT	TT	TT	TT	TT	TT	TT	TT	TT	TT	CC	TC	TT	TT	TT	TT	TT	TT	TC	TT	TT	TT	TT	TT	TT	TT	CC	TT
SNP9	T/C	GWHBCIR00000001	341673	TT	TT	TT	TT	TT	TT	TT	TT	CC	CC	TC	CC	CC	TT	TT	TT	TT	TT	TT	TT	TT	TT	TT	TT	TT	TT	TT	TT	CC	CC	TT	TC	TT	TT	TT	TC	TC	TT	TT	TT	TT	TT	TT	TT	TT	TT
SNP10	A/C	GWHBCIR00000001	395696	AA	AA	AA	AA	AA	AA	AA	AA	AA	AA	AA	AA	AA	AA	AA	AA	AA	AA	AA	AA	AA	AA	AA	AA	AA	AA	AA	AA	AA	AA	AA	AA	AC	AC	AA	AC	AC	AA	AC	AA	AA	AA	AA	AA	CC	CC
SNP11	A/T	GWHBCIR00000001	410959	AT	AT	AT	TT	AT	AA	TT	TT	AT	TT	AT	TT	TT	AA	AA	AA	AA	AA	AA	AA	AA	AT	TT	AA	AA	AA	AT	TT	AT	AT	AT	AT	AA	AT	TT	AT	AT	AA	AA	AA	AA	AA	AT	AT	AA	AA
SNP12	C/A	GWHBCIR00000001	448641	CA	AA	CA	AA	CA	AA	CA	AA	CA	CA	AA	CA	CA	AA	CC	CA	CA	CA	CC	CA	AA	CC	AA	AA	AA	AA	AA	AA	CA	CA	CA	CA	AA	CA	CC	CA	CA	CC	CA	CC	CC	CC	CA	AA	AA	AA
SNP13	G/A	GWHBCIR00000001	470207	AA	AG	AG	GG	GG	GG	AA	GG	GG	GG	AG	GG	GG	AG	AA	AG	AA	AA	AA	AG	AG	AG	GG	AA	AA	AA	AG	GG	AA	GG	AG	AG	GG	GG	GG	GG	AG	AG	AG	AG	AG	GG	GG	GG	GG	GG
SNP14	T/A	GWHBCIR00000001	489954	TA	TT	TT	TT	TT	TA	AA	TT	TA	AA	TT	TA	AA	TA	TT	TA	TT	TT	TT	TT	TT	TT	AA	TA	AA	TA	TT	TT	TT	TA	TT	TT	TT	TA	AA	TT	TA	TT	TT	TA	TT	TT	TA	TA	TT	TA
SNP15	A/C	GWHBCIR00000001	522624	AA	AA	AA	AA	AA	AA	AA	AA	AA	AA	AA	AA	AA	CA	CA	CA	AA	AA	CC	AA	AA	CA	AA	AA	AA	AA	AA	AA	CA	CA	AA	AA	CA	AA	AA	CA	AA	CA	AA	AA	AA	AA	AA	AA	CC	AA
SNP16	A/C	GWHBCIR00000001	551974	CA	CA	AA	AA	AA	AA	AA	AA	CA	AA	CC	AA	AA	AA	AA	AA	CC	CC	CC	CA	AA	CA	AA	AA	AA	AA	AA	AA	AA	CA	AA	AA	AA	CA	CA	CA	AA	CA	CC	AA	AA	AA	AA	AA	CC	AA
SNP17	A/C	GWHBCIR00000001	574402	AA	AA	AA	AA	AA	AA	AA	AA	AA	AA	CA	AA	AA	CA	AA	CA	CC	CC	CC	CA	CA	CA	AA	AA	AA	AA	AA	AA	AA	CC	AA	CA	AA	AA	AA	CA	CA	AA	AA	AA	AA	AA	AA	AA	CC	CC
SNP18	C/T	GWHBCIR00000001	618830	TT	TC	TT	TT	TC	CC	CC	TC	TT	TT	TT	TT	TT	TC	TT	TC	TT	TT	CC	TC	TC	CC	CC	CC	CC	CC	TC	TC	CC	CC	TC	CC	TT	CC	CC	CC	CC	TC	CC	TC	CC	CC	TT	TT	TT	CC
SNP19	A/G	GWHBCIR00000001	639536	AG	AA	AA	GG	AG	AG	AA	GG	GG	GG	AG	GG	GG	AA	AG	AA	AA	AA	AA	GG	AG	AA	AA	GG	GG	GG	GG	AG	GG	GG	AA	GG	AA	AG	AG	GG	GG	GG	AG	AA	AA	AA	AG	AA	AG	GG
SNP20	C/T	GWHBCIR00000001	675635	CT	CC	CC	CC	CT	CC	CC	CC	CT	TT	CC	CT	TT	CT	CT	CT	CC	CC	CC	CC	CC	CC	CT	CT	TT	TT	CC	CT	CT	CT	CT	CT	CT	CT	CC	CT	CT	TT	CC	CC	CT	CC	CC	CC	CC	CT
SNP21	C/A	GWHBCIR00000001	715494	CC	AC	CC	CC	CC	CC	CC	CC	AA	AA	AA	AA	AA	AC	AC	AC	AC	CC	CC	CC	CC	AC	AC	AA	AA	AA	AA	AA	AA	AA	AA	AA	AA	AA	AA	AC	AA	AA	AA	CC	AC	CC	CC	CC	CC	AA
SNP22	T/A	GWHBCIR00000001	750775	AA	TT	TT	TT	TT	TT	TT	TT	AA	AA	AA	AA	AA	AT	AT	TT	AT	TT	TT	AT	TT	TT	AT	TT	TT	TT	AT	AA	AT	AA	AT	AT	TT	AA	AT	AT	AT	AT	TT	TT	TT	TT	TT	TT	AA	AT
SNP23	G/A	GWHBCIR00000001	770586	GG	GG	GG	GA	GG	GG	GG	GA	GA	GG	GG	GG	GA	GG	GG	GA	GA	GA	GG	GA	GA	GA	GA	GA	GG	GG	GA	GA	GA	GG	GA	GG	GG	GA	GG	GG	GG	GG	GA	GG	GG	GG	GG	GG	GG	GG
SNP24	T/C	GWHBCIR00000001	800746	CC	TT	TC	TT	TT	TC	CC	TT	TT	TT	TC	TT	TT	CC	TC	CC	TT	CC	CC	TC	TC	TC	TC	TT	TT	TC	TC	TC	TC	TT	TT	CC	TC	TT	TC	CC	TT	TC	TT	TC	TC	TT	TC	CC	CC	TT
SNP25	T/C	GWHBCIR00000001	817350	TT	TT	TC	CC	TC	TT	TT	CC	CC	CC	TC	CC	CC	TT	TT	TT	CC	TT	TT	TC	TT	TT	TT	CC	CC	CC	TC	TC	CC	TC	TC	CC	CC	TT	TC	TC	TT	TC	CC	TT	TC	CC	TT	TT	TT	CC
SNP26	C/T	GWHBCIR00000001	849484	TC	TC	CC	CC	TC	CC	TC	CC	CC	CC	CC	CC	CC	CC	TC	CC	CC	CC	TT	CC	CC	CC	CC	CC	CC	CC	CC	CC	CC	CC	CC	CC	CC	CC	CC	CC	CC	TC	TC	CC	TC	CC	TC	TT	CC	CC
SNP27	T/C	GWHBCIR00000001	878451	CT	TT	TT	TT	TT	TT	TT	TT	TT	TT	TT	TT	TT	TT	CT	TT	CC	CC	CC	CC	CC	CC	CT	TT	TT	TT	TT	TT	TT	TT	TT	TT	TT	TT	CT	TT	CT	CT	CC	CT	TT	TT	CT	TT	TT	TT
SNP28	T/C	GWHBCIR00000001	922450	TT	TT	TT	TT	TT	TT	TT	TT	TT	CT	TT	TT	TT	TT	CT	TT	CC	CT	CC	CT	CT	TT	TT	CT	CC	CC	CT	CT	TT	TT	TT	TT	CT	CC	TT	CT	TT	CT	TT	TT	CT	TT	TT	TT	CC	CC
SNP29	A/G	GWHBCIR00000001	958672	GG	AG	AG	AG	GG	AG	GG	GG	AG	AG	AG	AG	AG	AG	AG	AG	AA	AG	GG	AG	AG	GG	AG	AG	AA	AA	AG	AA	AA	AG	AG	GG	AG	AG	AG	AG	AG	AG	AA	GG	AG	AG	GG	GG	AA	GG
SNP30	A/G	GWHBCIR00000001	1054287	AA	AA	AA	AA	AA	AA	AA	AA	AA	AA	AA	AA	AA	AG	AG	AA	AA	AG	GG	AG	AG	AA	AA	AG	AA	AA	AG	AG	AG	GG	GG	AA	AA	AG	GG	AG	GG	GG	GG	AA	AG	AA	AA	AA	AA	AA
SNP31	G/A	GWHBCIR00000001	1069475	GG	GG	GG	GG	GG	GG	GG	GG	AA	AA	AA	AA	AA	AG	AG	AA	AA	AA	GG	AA	GG	AG	GG	AA	AA	AA	AA	AA	AG	AG	AA	AG	AG	AG	AA	GG	AA	AA	AA	GG	AG	AG	GG	AG	AA	AA
SNP32	A/G	GWHBCIR00000001	1098575	GG	GA	GG	GG	GG	GG	GA	GG	GA	GA	GA	AA	AA	GA	GG	GG	GG	GG	GG	GG	GG	GG	GG	GA	GG	GG	AA	AA	AA	AA	GA	GA	GA	AA	GG	AA	GA	AA	AA	GG	GA	GG	GA	GG	AA	GG
SNP33	G/C	GWHBCIR00000001	1162600	CG	GG	GG	GG	CG	GG	GG	CC	GG	GG	CG	GG	GG	CG	GG	GG	GG	GG	GG	GG	GG	GG	GG	GG	GG	GG	GG	GG	GG	CG	GG	GG	GG	CG	GG	CG	GG	GG	CG	CG	GG	GG	GG	CG	CC	GG
SNP34	G/A	GWHBCIR00000001	1179069	GA	GA	GA	GG	AA	GG	GG	AA	AA	AA	AA	AA	AA	GA	GA	GG	GG	AA	GG	GA	AA	AA	AA	AA	AA	AA	AA	GG	AA	GA	AA	AA	GG	GA	AA	GA	GA	GA	GA	AA	GA	GA	GG	AA	AA	AA
SNP35	A/T	GWHBCIR00000001	1244414	AT	AT	AA	TT	AT	AA	AT	TT	TT	TT	AT	AT	AT	AT	AT	AA	AA	AT	AA	AT	AA	AA	AA	AA	TT	TT	AT	TT	TT	TT	AT	AT	TT	AT	TT	TT	AA	AT	AT	AA	AT	AA	AT	AA	AA	TT
SNP36	C/T	GWHBCIR00000001	1268069	CT	CT	CT	CC	CT	TT	CC	CT	TT	TT	TT	TT	TT	CC	CT	TT	CT	CC	TT	CT	TT	TT	TT	CC	TT	TT	TT	CT	TT	CT	CC	CT	TT	TT	CT	CC	CC	CC	CC	CT	CT	CT	CT	CC	CT	CC
SNP37	A/G	GWHBCIR00000001	1284913	AG	AA	GG	GG	AA	GG	AA	GG	AA	AA	AA	AA	AA	AG	GG	GG	GG	GG	GG	GG	GG	GG	GG	AA	AA	AA	AA	AA	AG	AA	GG	AA	AA	AA	AA	AG	AA	AA	AA	GG	GG	AG	GG	AA	AA	AA
SNP38	A/G	GWHBCIR00000001	1301046	AA	GA	AA	AA	AA	GG	GG	GG	GA	GA	GA	GG	GA	GA	GG	GA	GA	AA	GG	GG	AA	AA	AA	AA	AA	AA	GA	AA	AA	GA	GG	AA	GA	GA	GA	GA	GG	GA	GA	GA	GG	GG	GA	GA	AA	GA
SNP39	A/G	GWHBCIR00000001	1317120	AG	AA	AG	AA	AA	AG	AG	AA	GG	GG	AG	AG	AG	AG	GG	AA	AG	AA	GG	GG	AA	AA	AG	AA	AA	AA	GG	AA	AG	GG	AG	AG	GG	GG	AG	GG	GG	AG	AA	AA	AA	AA	AA	AA	AA	AG
SNP40	G/A	GWHBCIR00000001	1368467	GG	GG	GG	GG	GG	GG	GG	GG	AA	AA	AA	GA	GA	GG	GG	AA	GA	GG	GG	GA	GG	GA	GG	GG	GG	GG	GA	GA	GA	GG	GA	GG	GA	GG	GA	GG	GA	GG	GG	GG	GG	GG	GG	GG	GG	GG
SNP41	A/T	GWHBCIR00000001	1383509	TA	TA	TA	AA	TA	TA	TT	AA	AA	AA	AA	AA	AA	TT	TA	TA	TA	TT	AA	TA	TA	TA	AA	TA	AA	AA	TA	TA	AA	AA	TA	TA	TA	AA	TA	AA	AA	TA	AA	TA	TA	AA	AA	AA	TA	AA
SNP42	G/A	GWHBCIR00000001	1433323	AA	GG	GA	GA	GG	GA	GA	GG	AA	AA	AA	AA	AA	GG	GG	GA	AA	GG	GG	GG	GG	GG	GG	AA	AA	AA	AA	GA	AA	AA	GA	AA	GA	GA	GA	GG	GG	AA	GG	GA	GA	GA	GA	GA	AA	GA
SNP43	T/C	GWHBCIR00000001	1461125	TT	TT	TT	CT	CC	TT	CC	TT	TT	TT	TT	TT	TT	CT	CT	CC	CC	CC	TT	TT	TT	TT	TT	TT	TT	TT	TT	TT	TT	CT	TT	TT	TT	TT	CT	TT	TT	TT	TT	TT	TT	TT	TT	TT	TT	CT
SNP44	C/A	GWHBCIR00000001	1498554	CA	CA	CC	CA	CA	AA	CC	CC	CA	CC	AA	CC	CC	CA	CA	AA	CC	AA	CC	CA	CA	CC	CC	CC	CA	CA	CC	CA	CA	CA	CC	CC	CA	CC	AA	CC	CC	CC	CC	CC	CC	CA	CC	CC	AA	CC
SNP45	G/T	GWHBCIR00000001	1533512	GG	GT	GG	GT	GG	GG	GG	GG	GG	GG	GG	GG	GG	GT	GT	TT	GG	GG	GG	GG	GT	GG	GT	GT	GT	GT	GG	GT	GG	GT	GT	TT	GT	GT	TT	GT	GG	GG	GG	GG	GG	GT	GG	GG	GG	TT
SNP46	G/C	GWHBCIR00000001	1561453	GC	CC	GC	GG	CC	GG	CC	GG	GG	GG	GC	GG	GG	GC	GC	CC	CC	CC	GG	GC	GG	GG	GG	GG	GG	GG	GG	GG	GG	GG	GG	CC	GG	GG	GG	GG	GC	GG	GG	GC	GC	CC	GC	CC	CC	GG
SNP47	C/G	GWHBCIR00000001	1580141	GC	GC	GC	CC	GC	CC	GG	GG	CC	CC	GC	CC	CC	GG	GG	GG	GG	GG	CC	GC	GC	GC	GC	CC	CC	CC	CC	CC	CC	CC	GC	CC	CC	CC	CC	CC	CC	CC	CC	GG	GG	GG	GC	GG	GG	CC
SNP48	T/C	GWHBCIR00000001	1599717	TT	TC	TC	TT	TC	TT	TC	TT	TT	TT	TT	TC	TC	CC	TC	TT	TT	TC	TT	TT	TT	TT	TT	CC	CC	CC	CC	CC	CC	TC	TC	CC	CC	CC	TC	TC	TC	CC	CC	TC	TT	CC	TC	TC	TT	CC
SNP49	T/G	GWHBCIR00000001	1634500	TG	TT	TG	TT	TG	TT	TT	TT	TT	TT	TG	TT	TT	TG	GG	TG	TG	GG	TT	TG	TT	TT	TG	TT	TT	TT	TT	TT	TT	TT	TT	TT	TT	TT	TT	TT	TT	TT	TT	TG	TG	TT	TT	TG	GG	TT
SNP50	G/A	GWHBCIR00000001	1658687	GG	GG	GA	GG	GA	GG	GG	GA	GG	GG	GA	GA	GG	GA	GA	GA	GG	AA	GA	GA	GA	GA	GG	GG	GA	GA	GA	GA	GA	GA	GA	GG	GG	GA	GA	GA	GG	GG	GG	GG	GA	GA	GA	GA	GG	GG
SNP51	A/G	GWHBCIR00000001	1674577	AG	AG	AG	AG	AG	AA	AG	AG	AG	AA	AG	AG	AG	AG	AG	AG	AG	AG	AG	AG	AG	AG	AG	AG	AG	AG	AG	AG	AG	AG	AG	AG	AG	AG	AG	AG	AG	AA	AA	AG	AG	AG	AG	AG	GG	AA
SNP52	C/A	GWHBCIR00000001	1723698	CC	CC	CC	CC	CC	CC	CA	CC	CC	CC	CC	CC	CC	CA	CA	CC	CC	CC	CC	CC	CA	CC	CA	CC	CC	CC	CA	CC	CA	AA	CC	CA	CC	CC	CC	CC	CC	CC	CC	CC	CC	CA	CC	CA	CA	CA
SNP53	T/C	GWHBCIR00000001	1797766	TT	TT	TT	TT	TT	TT	TT	TT	TT	TT	TT	TT	TT	CT	TT	TT	TT	TT	TT	CT	CT	TT	TT	TT	CT	CT	TT	CT	CT	CC	TT	TT	TT	CT	CC	CT	TT	CT	CC	TT	TT	CT	TT	TT	TT	TT
SNP54	A/C	GWHBCIR00000001	1815450	AC	AA	AA	AA	AA	AA	AC	AA	AC	AC	AC	AC	AC	AA	AA	AC	AC	AA	AC	AC	AC	AC	AA	AA	AA	AA	AC	AC	AA	AC	AC	AC	AA	AC	AA	AC	AA	AA	AA	AC	AC	AC	AC	AA	AA	AC
SNP55	A/C	GWHBCIR00000001	1848536	AA	AC	AC	AC	AA	AA	AA	AC	AA	AC	AA	AA	AA	AC	AC	AA	AC	AA	AA	AC	AC	AA	AA	CC	CC	CC	CC	CC	CC	CC	AA	AA	AC	CC	AA	CC	AC	AC	AC	AC	AA	AA	AA	AC	AA	CC
SNP56	G/A	GWHBCIR00000001	1868609	GA	GA	GA	GA	GA	GG	GA	GG	GA	AA	AA	AA	AA	GG	GG	GA	GG	GG	GG	GA	GA	GG	GG	GA	GG	GG	GG	AA	GA	AA	GA	GA	GG	GA	GA	GA	GG	GG	GG	GA	AA	GG	GA	GG	AA	AA
SNP57	G/A	GWHBCIR00000001	1886300	GA	GA	GG	GG	GG	GG	GG	GG	GG	GG	GG	GG	GG	GG	GG	GG	GG	GG	GG	GG	GG	GG	GG	GA	GG	GG	GG	AA	GA	AA	GA	GG	GG	AA	GA	GA	GG	GG	GG	GG	GA	GG	GA	GG	GG	GA
SNP58	G/A	GWHBCIR00000001	1942600	GG	GG	GG	GG	GG	GG	GG	GG	GA	GA	AA	AA	AA	GG	GG	GG	GG	GA	GG	GG	GG	GG	GG	GG	GG	GG	GG	GA	GG	GG	GG	GA	GA	GG	GA	GG	GG	GG	GG	GG	GG	GG	GG	GG	AA	GG
SNP59	G/T	GWHBCIR00000001	1984243	GG	GG	GT	GG	GT	GT	TT	GG	GG	GG	GG	GG	GG	GG	GT	GT	GT	GG	GG	GG	GG	GG	GT	GT	GT	GT	GT	GT	GG	GT	GT	GT	GT	GT	GG	GG	GT	GG	GG	GG	GG	GT	GG	GG	GG	GG
SNP60	T/G	GWHBCIR00000001	2032348	GT	GT	GT	GG	GG	GT	TT	GG	TT	TT	TT	TT	TT	GT	GT	GT	TT	TT	GG	GG	TT	TT	TT	TT	TT	TT	TT	TT	TT	TT	GT	TT	TT	TT	TT	TT	TT	TT	TT	TT	GT	GT	TT	TT	TT	TT
SNP61	G/T	GWHBCIR00000001	2051627	GT	GG	GT	GG	GG	GT	GG	TT	GT	GT	GG	GG	GG	GT	GG	GG	GG	GG	GG	GT	GG	GG	GG	GG	GG	GG	GT	GG	GG	TT	GG	TT	GT	GT	GT	GT	TT	GG	GG	GG	GG	GT	GG	GT	GG	GT
SNP62	C/T	GWHBCIR00000001	2067875	CC	CC	CC	CC	TC	CC	CC	CC	CC	CC	CC	CC	CC	TC	CC	CC	TC	TC	TT	CC	TT	TT	TC	CC	CC	CC	TC	CC	TT	TT	TC	TT	TT	TC	TT	TC	TT	TC	TC	TC	CC	TC	CC	TC	TT	CC
SNP63	T/C	GWHBCIR00000001	2104029	CC	TC	CC	CC	TC	TC	CC	CC	TC	TC	TC	TT	TT	TC	TC	TT	CC	TC	TT	CC	TT	TT	TC	TT	TC	TC	CC	TT	CC	TC	TT	TT	TC	TT	TT	TC	TT	CC	CC	TC	TT	TC	TC	TC	CC	CC
SNP64	A/G	GWHBCIR00000001	2122394	AA	AA	GG	GG	AA	AA	GG	GG	GA	GA	GA	GG	GG	GA	GA	GA	GA	AA	AA	GG	AA	AA	AA	AA	GA	AA	AA	GA	GA	GA	GA	GA	GA	GA	GA	GA	GG	GA	GG	GA	GG	GA	GG	GA	AA	AA
SNP65	G/T	GWHBCIR00000001	2162477	GT	GT	GG	GG	GG	GG	GG	GG	GG	GG	GG	GG	GG	GT	GT	GG	TT	TT	TT	GG	GT	GG	GG	GG	GG	GG	GG	GG	GT	GG	GG	GG	GG	GG	GT	GT	GG	TT	TT	GT	GT	GT	GT	GT	GG	GG
SNP66	A/T	GWHBCIR00000001	2298983	TT	AA	AA	AA	TT	TA	AA	AA	TA	TA	AA	AA	AA	AA	TA	AA	AA	AA	TA	TA	TA	TT	TT	AA	AA	AA	TA	AA	TA	TA	TA	AA	TA	TA	AA	AA	AA	AA	AA	TA	AA	AA	AA	TA	AA	AA
SNP67	G/A	GWHBCIR00000001	2340974	GG	AG	AG	AG	GG	GG	AA	GG	AG	AG	AG	AG	GG	AG	GG	AG	AA	AG	GG	GG	AA	AG	AA	GG	GG	GG	GG	GG	GG	GG	AG	AG	GG	AG	AG	GG	GG	GG	GG	GG	AG	AG	AG	GG	AA	AA
SNP68	T/A	GWHBCIR00000001	2378871	TA	TA	TT	TA	TT	TA	TT	TT	TA	TA	TA	AA	AA	TT	TT	TT	TT	TT	TT	TA	TA	TT	TT	TA	TA	TT	TA	TA	TA	TT	TT	TA	TT	TA	TT	TA	TA	TT	TT	TT	AA	TA	AA	AA	TA	TA
SNP69	T/A	GWHBCIR00000001	2399485	TA	TT	TT	TA	TT	TT	AA	TA	TA	TA	TT	TT	TT	TT	TT	TT	TT	TT	TT	TT	TA	AA	TA	TA	TA	AA	TA	TA	TT	TA	TT	TA	TA	TA	AA	TA	TT	AA	AA	AA	TT	TA	TT	TT	TA	AA
SNP70	C/T	GWHBCIR00000001	2428790	CT	CT	CC	CC	CT	CC	TT	CT	CT	CT	CC	CC	CC	CT	CC	CC	CC	CC	TT	CC	CT	TT	CT	CC	CC	CC	CC	CT	CC	CT	TT	CT	TT	CC	TT	CT	CC	TT	TT	CC	CT	CC	CC	CC	CC	TT
SNP71	T/C	GWHBCIR00000001	2450757	TT	TC	TT	TT	TT	TT	TT	TT	TT	TT	TT	TT	TT	TC	TT	TT	TT	TC	CC	TT	TT	TC	TT	TT	TT	TT	TT	TT	TT	TT	TC	TT	TT	TT	TT	TT	TT	TC	CC	TC	TC	TC	TC	TT	TT	TC
SNP72	C/G	GWHBCIR00000001	2486006	CC	GC	CC	GC	CC	GG	CC	CC	GC	GC	GC	CC	CC	GG	CC	CC	CC	GG	CC	CC	CC	CC	CC	CC	CC	CC	GC	GC	CC	GC	GC	GC	GC	CC	GC	GC	CC	GG	GG	CC	CC	CC	CC	CC	CC	CC
SNP73	C/T	GWHBCIR00000001	2511688	CC	CC	CC	TC	CC	TC	TT	CC	TC	CC	TT	CC	CC	CC	TC	TC	CC	TC	TT	CC	CC	CC	CC	CC	CC	CC	CC	CC	TC	TC	CC	TC	TC	TC	TT	CC	TT	CC	CC	TC	TC	CC	CC	CC	TT	CC
SNP74	T/A	GWHBCIR00000001	2540457	TT	TT	TT	TT	AA	TT	TT	TT	TT	TT	TT	TT	TT	TT	TT	TT	TT	TT	TT	TT	TT	TT	TA	TT	TT	TT	TT	TT	TT	TT	TT	TT	TT	TT	TA	TA	TT	TT	TT	TT	TT	TT	TT	TT	AA	TT
SNP75	A/G	GWHBCIR00000001	2569132	AA	AA	AA	AA	AA	AA	AA	AA	AA	AA	AA	AA	AA	AG	AA	AA	AA	AA	AA	AA	AA	AA	AA	AA	AA	AA	AG	AA	GG	AA	AA	AA	AG	AG	AA	AA	AA	GG	AG	AA	AA	AA	AA	AA	AA	GG
SNP76	C/A	GWHBCIR00000001	2586957	CC	CC	AC	CC	CC	AC	CC	AA	CC	CC	CC	CC	CC	AC	AA	AC	AC	AA	AA	AA	AA	AA	AC	AC	CC	CC	CC	AA	AA	AC	CC	CC	CC	AC	AC	AC	AC	AC	CC	CC	CC	CC	CC	AC	CC	CC
SNP77	C/G	GWHBCIR00000001	2603576	CG	GG	CG	CG	CG	GG	CC	GG	GG	GG	GG	GG	GG	CC	CC	CC	CG	CC	CC	CG	CG	GG	CG	CC	CC	CC	CC	CC	CC	CC	CC	CC	CC	CC	CC	CC	CC	CC	CG	GG	GG	GG	GG	CG	GG	CC
SNP78	A/T	GWHBCIR00000001	2641452	AA	AA	TA	TA	TA	TA	AA	AA	AA	AA	AA	AA	AA	TA	AA	AA	TT	TA	TT	TA	TA	TT	TA	TA	TA	TT	TT	TA	TT	TT	TA	AA	TA	AA	TT	TA	TT	TA	TA	AA	AA	AA	AA	AA	TA	TA
SNP79	C/T	GWHBCIR00000001	2669973	TC	TT	CC	TC	CC	TC	CC	TC	CC	CC	TC	CC	CC	TT	CC	TC	TT	TC	CC	TC	CC	CC	CC	CC	CC	CC	CC	TC	TT	TC	TT	TC	TC	TC	TT	TT	TT	CC	CC	TT	TC	TT	TT	TT	TT	TT
SNP80	A/C	GWHBCIR00000001	2702393	AC	CC	AA	AC	AC	AA	AA	AA	AC	AC	AC	AC	AC	AC	CC	AC	AA	AC	CC	AC	CC	AC	AC	CC	AC	CC	AC	CC	AC	AC	CC	AC	AC	AA	AC	AA	CC	CC	AC	CC	AC	CC	CC	AC	AC	CC
SNP81	C/T	GWHBCIR00000001	2733799	CC	CC	CC	CC	CC	CC	CC	CC	CC	CC	CC	CC	CC	CT	CC	CC	CT	CC	CC	CC	CC	CC	CC	CC	CC	CC	CC	CC	CC	CC	CC	CC	CC	CC	CT	CC	CC	CC	CC	CC	CC	CC	CC	CC	CC	CC
SNP82	A/C	GWHBCIR00000001	2778275	CC	CA	AA	CC	CA	CC	CC	CC	CA	CA	CA	CA	CA	CA	CA	CA	CC	CA	CC	CA	AA	AA	CA	CC	CC	CC	CC	CA	CC	CC	CC	CA	CA	CA	CC	AA	CC	CC	CA	CC	CC	CC	CC	CA	CC	CA
SNP83	C/A	GWHBCIR00000001	2796305	CC	CA	AA	CC	CC	CC	CC	CA	CC	CC	CC	CC	CC	CA	CC	CC	CC	CA	CC	CC	CA	CC	CC	AA	CA	AA	CA	AA	CA	CC	CA	CC	CA	CA	CC	CA	AA	AA	AA	AA	CA	CC	CA	CC	CC	CA
SNP84	A/G	GWHBCIR00000001	2812034	AA	AG	AA	AA	AA	AG	AA	AA	AG	GG	AG	GG	GG	AA	AG	AA	AA	AA	AA	AG	AA	AG	AG	AA	AG	AA	AA	AA	AG	AA	AG	AG	AA	GG	AA	AG	AA	AA	AA	AG	AG	AA	AA	AA	GG	AA
SNP85	C/T	GWHBCIR00000001	2838145	TT	CT	CT	TT	CT	TT	TT	TT	CT	TT	TT	TT	TT	CT	CC	CT	CC	CC	TT	CC	CT	CT	CT	CC	CT	CC	CT	CT	CC	CT	CC	CC	CT	CC	CC	CC	CT	CC	CC	CT	CT	TT	CT	CT	TT	CT
SNP86	G/A	GWHBCIR00000001	2872141	GG	GG	GG	GG	GG	GG	GG	GG	GG	GG	GG	GG	GG	AG	AG	GG	AA	GG	GG	AA	GG	GG	GG	AG	AG	AA	GG	GG	AG	AG	AG	GG	GG	AG	GG	GG	AA	GG	GG	GG	GG	GG	GG	GG	AG	GG
SNP87	G/C	GWHBCIR00000001	2888700	GC	CC	GC	GC	CC	GG	CC	CC	GG	GG	GC	GG	GG	GG	GG	CC	GC	GC	GG	GG	GG	GG	GG	GG	GG	GG	GG	GC	GG	GC	GC	GG	GC	GC	GG	CC	GG	GC	GC	CC	CC	CC	GC	CC	CC	CC
SNP88	C/A	GWHBCIR00000001	2912324	CC	CC	CC	CA	CC	CC	CC	CC	CA	CC	CA	CC	CC	CC	CC	CA	CC	CC	CC	CC	CC	CC	CC	CC	CC	CC	CC	CA	CA	AA	CA	CC	CA	AA	CA	AA	CC	CA	CA	CA	CA	CA	CA	CA	AA	CA
SNP89	A/G	GWHBCIR00000001	2948966	AA	AA	GA	GA	AA	AA	AA	AA	GG	GG	GG	GG	GG	GG	AA	AA	AA	GG	AA	AA	AA	AA	AA	AA	GG	AA	GA	GA	GA	GG	AA	AA	AA	GA	AA	AA	GG	AA	AA	AA	AA	AA	AA	AA	GG	GA
SNP90	G/A	GWHBCIR00000001	3088895	AA	GG	GG	GA	GG	GG	GG	GG	GG	GG	GG	GG	GG	GA	GA	GA	GG	GG	GA	GG	GG	AA	GG	GA	GG	GG	GG	AA	GA	GA	GA	GA	GA	GA	GA	GA	GA	GA	GA	GA	GA	AA	GA	GA	AA	GG
SNP91	A/G	GWHBCIR00000001	3139864	AG	AG	AG	AG	AG	AG	GG	AG	AG	GG	AG	AG	AG	AG	AG	AG	GG	GG	GG	AG	GG	GG	GG	AA	AG	AA	AG	AG	AG	AA	AA	AG	AA	AG	GG	AG	AG	AA	AA	GG	GG	AG	AG	AG	AA	AA
SNP92	A/G	GWHBCIR00000001	3155546	AA	AA	AA	AA	AA	AA	AA	AA	AA	AA	AG	AA	AA	AA	AA	AA	AA	AA	AA	AA	AA	AA	AA	AA	AA	AA	AA	AA	AA	AA	AA	AA	AA	AA	AA	AA	AA	AA	AA	AA	AA	AA	AA	AA	GG	AA
SNP93	C/A	GWHBCIR00000001	3178033	CC	CA	CA	CA	CA	CA	CC	AA	CC	CC	CA	CA	CA	AA	CA	AA	AA	AA	CC	CC	AA	AA	AA	CA	CA	CC	CC	CA	CA	CC	CC	CC	CC	CC	CC	CC	CC	CC	CC	CA	CA	CC	CC	CC	CC	CC
SNP94	C/T	GWHBCIR00000001	3200193	CC	CT	CT	CT	CC	CT	CT	CT	CT	TT	TT	TT	TT	CT	CC	CT	CT	TT	CC	CT	CC	CC	CC	CC	CC	CC	CT	CC	CC	CT	TT	CC	CT	CT	CC	CT	CC	CT	TT	CT	CT	CC	CC	CT	CC	CT
SNP95	T/G	GWHBCIR00000001	3224529	TG	TT	TG	TT	TT	TT	TT	TT	TT	TT	TG	TT	TT	TT	TT	TG	TG	TT	TT	TT	TT	TG	TT	TG	GG	GG	TT	TT	TG	TG	TG	TG	TG	TT	TT	TG	TT	TT	TT	TG	TT	TT	TT	TT	GG	TG
SNP96	C/G	GWHBCIR00000001	3260490	GG	CC	CC	CC	CC	CC	CG	CG	CC	CC	CG	CC	CC	CC	CG	CG	CC	CC	CC	CC	CC	CC	CC	CG	CG	CC	CC	CC	CC	CG	CG	CC	CC	CC	CC	CC	GG	CC	CG	CG	GG	CC	CC	CC	GG	CC
SNP97	A/T	GWHBCIR00000001	3312289	AA	AT	AT	TT	AT	AT	AA	AA	AT	AA	AA	AA	AA	AT	AT	AA	AA	AA	AA	AA	AA	AA	TT	AA	AT	TT	AA	AA	AT	AA	AT	AA	AT	AA	AT	AT	AA	AA	AT	AA	TT	AA	AA	AT	AA	AT
SNP98	G/C	GWHBCIR00000001	3352441	CG	CG	CG	CG	GG	GG	GG	GG	CG	CG	CG	CG	CG	CG	GG	GG	GG	GG	GG	GG	GG	GG	GG	CC	CG	GG	GG	GG	CG	CG	CG	GG	CG	GG	GG	GG	GG	CG	CG	GG	CG	GG	GG	GG	CC	CG
SNP99	C/T	GWHBCIR00000001	3374591	CT	TT	TT	TT	CC	TT	TT	TT	CC	CC	CC	CT	CT	CC	CT	CT	TT	CC	CC	CC	CT	CC	TT	TT	TT	TT	TT	TT	CT	CT	CC	CC	CC	CT	CC	CT	CT	CC	CC	TT	CT	CT	TT	CC	CT	TT
SNP100	A/G	GWHBCIR00000001	3393892	AA	AA	AA	AA	AA	AA	GA	GG	AA	AA	AA	AA	AA	GA	GG	GA	AA	GG	AA	GA	AA	AA	GG	AA	AA	AA	AA	AA	AA	AA	AA	AA	AA	AA	AA	AA	AA	AA	AA	AA	AA	AA	AA	AA	AA	AA
SNP101	G/T	GWHBCIR00000001	3424020	TT	GG	GG	GG	TT	GT	GG	GG	TT	TT	GT	GT	TT	GG	GG	GG	GG	GG	TT	GT	GT	TT	GG	GT	GG	GG	GG	GG	GT	GG	GG	GT	GT	GG	GT	GG	GG	GG	GG	GG	GT	GT	GT	GT	GG	GG
SNP102	C/G	GWHBCIR00000001	3458805	CG	CC	CG	CC	CG	CG	CG	CG	CG	CG	CC	CG	CC	CG	CC	CG	CC	CC	CC	CG	CC	CC	CC	CC	CG	CC	CG	CG	CG	CG	CG	CG	CG	CG	CC	CG	CC	CG	CG	CG	CG	CG	CG	CG	CC	CG
SNP103	G/T	GWHBCIR00000001	3499765	GG	GG	GG	GG	GG	GG	GG	GG	GG	GG	GG	GG	GG	GG	GG	GG	GG	GG	GG	GG	GG	GG	GG	GG	GG	GG	GG	GG	GG	GG	GG	GG	GG	GG	GG	GG	GG	GG	GG	GG	GG	GG	GG	GG	TT	GG
SNP104	A/G	GWHBCIR00000001	3527118	AA	AG	AG	AG	AG	AG	AA	AG	GG	GG	GG	GG	GG	GG	AG	AG	AA	GG	AA	AG	AG	AG	GG	AA	AG	GG	GG	GG	AA	AA	AG	AG	GG	AG	GG	AG	AA	GG	AG	AA	AG	AA	AA	AG	GG	GG
SNP105	G/C	GWHBCIR00000001	3545362	GG	GC	GG	GG	GC	GG	GG	GG	GG	GG	GG	GG	GG	GG	GG	GG	CC	GG	GG	GG	GG	GC	GG	GG	GG	GG	GG	GG	GC	GG	GG	GG	GG	GG	GG	GG	GG	GC	CC	GG	GG	GG	GG	GG	GG	GC
SNP106	C/A	GWHBCIR00000001	3629865	CC	CC	CC	CC	AC	CC	CC	CC	CC	CC	CC	CC	CC	CC	CC	AC	CC	CC	CC	CC	CC	CC	CC	CC	CC	CC	AA	AC	CC	AC	CC	AC	CC	AC	CC	AC	AA	CC	CC	CC	CC	CC	CC	CC	AC	AC
SNP107	T/A	GWHBCIR00000001	3652458	TT	TA	TT	TA	TA	TA	TA	TA	TA	AA	TA	TA	TA	TT	TT	TA	TT	TT	TT	TT	TT	TT	TT	AA	AA	AA	TT	TA	AA	TA	AA	TT	TT	TT	TA	TA	TT	AA	TA	TT	TT	TA	TT	TA	TT	TA
SNP108	A/C	GWHBCIR00000001	3762967	AA	AA	AC	AA	AA	AC	AA	AC	AC	CC	CC	CC	CC	AA	AC	AA	CC	AC	CC	CC	CC	AC	CC	AA	AA	AA	AA	AC	AA	AA	AC	AA	AC	AA	AA	AA	AA	AA	AA	AC	AC	AA	AA	AA	AA	AA
SNP109	A/T	GWHBCIR00000001	3786205	AA	AA	AA	AA	AA	AA	AA	AA	AA	AA	AT	AT	AT	AT	AT	AT	AA	AA	AA	AA	AA	AA	AA	AA	AT	TT	TT	TT	AT	AT	AA	AT	AT	AT	AT	TT	TT	AA	AA	AA	AA	AA	AA	AA	AA	AT
SNP110	G/A	GWHBCIR00000001	3849560	GA	GG	GG	GA	GA	GG	GG	GA	GG	GG	GA	GA	GA	GA	GG	GA	GG	GG	GA	GG	GA	GA	AA	GA	GA	GG	GG	GG	GG	GG	GG	GG	GA	GG	GG	GG	GG	AA	GG	GA	GG	GA	GG	GA	AA	GG
SNP111	G/T	GWHBCIR00000001	3878789	GG	GT	GT	TT	GT	GG	TT	GT	GG	GG	GG	GG	GG	GG	GT	GT	GG	GT	TT	GT	TT	TT	TT	GG	GG	GG	GG	GG	GG	GT	GT	GG	GG	GT	GT	GT	GG	GG	GT	GT	GG	GG	TT	GG	GG	GG
SNP112	C/A	GWHBCIR00000001	3910051	CC	CC	CC	CC	CC	CC	CC	CC	CC	CC	CC	CC	CC	CC	CC	CC	CC	CC	CC	CC	CC	CC	CC	CA	CC	CC	CC	CC	CC	CC	CC	CC	CA	CC	CC	CC	CC	CA	CA	CC	CC	CC	CC	CC	CC	CC
SNP113	C/T	GWHBCIR00000001	3926760	CC	CC	TC	CC	CC	CC	TC	TC	TC	TT	CC	CC	CC	CC	CC	CC	CC	CC	CC	CC	TT	TC	TT	TT	TT	TT	CC	TT	TT	TC	TT	TC	TT	CC	TC	CC	CC	TT	TT	CC	TT	CC	CC	TT	TC	TC
SNP114	A/T	GWHBCIR00000001	3945253	AT	AA	AT	AT	AT	AA	AT	AA	AA	AA	AA	AA	AA	AT	AT	AA	AA	AT	TT	AT	TT	TT	TT	AA	AA	AA	AA	AA	AT	AT	AA	AA	AA	AA	AA	AA	AA	AA	AA	AA	TT	AT	AA	AT	AA	AA
SNP115	G/C	GWHBCIR00000001	3960482	CG	CG	GG	GG	GG	GG	GG	CG	CC	CC	CG	CG	CG	CG	GG	GG	GG	CG	GG	CG	GG	GG	GG	CC	CG	CC	GG	CG	CG	CG	CG	CG	CC	CG	CG	CG	CG	CC	CC	CG	GG	CG	GG	CG	GG	CG
SNP116	T/G	GWHBCIR00000001	3978429	TG	TT	TT	TT	TT	GG	TG	TT	TT	TT	TG	TG	TG	TT	TG	TT	TT	TG	TT	TT	TG	TT	TT	TT	TT	TT	TT	GG	TT	TG	TT	TG	TT	TT	GG	TG	TG	TT	TT	GG	TT	TT	TG	TG	GG	TT
SNP117	C/A	GWHBCIR00000001	4046970	CA	CC	CA	CC	CC	CC	CA	AA	CC	CC	CC	CC	CC	CA	AA	CA	CA	AA	CC	CC	CA	CC	CC	AA	AA	AA	AA	AA	AA	CA	CA	CA	CA	CA	CC	CA	CA	AA	CA	CC	CC	CA	CC	CA	AA	CC
SNP118	A/G	GWHBCIR00000001	4064663	AA	GA	AA	AA	AA	AA	AA	AA	AA	AA	AA	GA	AA	AA	AA	AA	AA	AA	AA	AA	AA	AA	AA	AA	AA	AA	AA	AA	AA	GA	GA	AA	GA	AA	GA	GA	AA	AA	GA	AA	AA	AA	AA	GA	GG	AA
SNP119	A/G	GWHBCIR00000001	4094966	AA	AA	AA	AA	AA	AA	AA	AA	AA	AA	AG	AA	AA	AA	AA	AA	AA	AA	AA	AA	AA	AA	AA	AA	AA	AA	AA	AA	AA	AG	AA	AA	AA	AA	AG	AA	AA	AG	AG	AA	AA	AA	AA	AG	GG	AA
SNP120	C/A	GWHBCIR00000001	4112433	AC	CC	AA	CC	AC	CC	AA	AC	CC	CC	CC	CC	CC	AA	AC	AA	AC	CC	CC	AA	AC	CC	CC	CC	CC	CC	AA	AC	AC	CC	CC	CC	AC	CC	AC	AC	CC	AC	AC	AC	AA	AC	AC	AC	AA	AC
SNP121	T/C	GWHBCIR00000001	4175666	CT	TT	CT	TT	CT	CC	CT	TT	CT	CC	CT	CC	CC	CT	TT	CT	CT	CT	CC	CC	CT	CC	CC	CT	CT	CT	TT	CT	TT	CT	CT	CT	TT	CC	CT	CT	CT	TT	CT	TT	TT	TT	CT	TT	TT	CT
SNP122	G/A	GWHBCIR00000001	4191203	GG	GA	AA	AA	GA	GA	GA	GA	GG	GG	AA	GA	GA	GG	GG	GG	GG	GG	GG	GG	GG	GG	GG	GG	GG	GG	AA	GA	GA	GA	GA	GA	AA	AA	AA	AA	GG	AA	GA	AA	GA	GA	GG	AA	AA	GG
SNP123	T/C	GWHBCIR00000001	4210291	TT	CT	CT	TT	TT	TT	TT	TT	CT	TT	CT	CT	TT	TT	TT	TT	TT	TT	TT	TT	TT	TT	TT	TT	TT	TT	TT	TT	TT	TT	TT	TT	TT	TT	TT	TT	TT	TT	TT	TT	TT	TT	TT	TT	CT	TT
SNP124	G/C	GWHBCIR00000001	4232155	GG	CG	GG	GG	GG	GG	CG	GG	CG	CG	GG	CG	CG	GG	GG	GG	GG	GG	GG	GG	GG	GG	GG	CG	CC	CC	GG	CG	CG	CG	CG	GG	CC	CC	CG	CG	CG	CC	CG	GG	GG	GG	GG	CG	CC	CG
SNP125	C/G	GWHBCIR00000001	4249353	CC	CC	CC	CC	CC	CG	CC	CC	CG	CG	CC	CG	CG	CC	CC	CC	CC	GG	CC	CC	CC	CC	CC	CG	CG	CG	GG	CG	CC	CC	CC	GG	CC	CC	CG	CG	GG	CG	CG	CG	CC	CG	CC	CC	CC	CG
SNP126	T/G	GWHBCIR00000001	4274795	TG	TT	TG	GG	TG	TT	TG	TG	TG	TT	TT	TT	TT	GG	GG	GG	GG	TT	GG	TG	TG	TG	TT	TG	TG	TG	TT	TG	TG	TG	GG	TG	TG	GG	TG	GG	TG	TG	TG	TT	GG	TG	GG	TG	TT	TG
SNP127	T/A	GWHBCIR00000001	4309496	TA	TT	TT	TT	TT	TT	TA	TA	TT	TT	TT	TT	TT	TT	TT	TT	TT	TT	TT	TT	TT	TT	TT	TA	TA	TA	TT	TA	TA	TA	TA	TT	TA	TT	TA	TA	TA	AA	AA	TT	TT	TT	TT	TT	TT	TT
SNP128	T/G	GWHBCIR00000001	4336169	GG	GT	GT	GT	TT	TT	TT	GT	GT	GT	TT	GT	GT	GT	GT	TT	GG	TT	GG	GT	TT	GT	TT	GG	GG	GG	GG	GG	GG	GT	GT	GT	GT	GG	GG	GT	GG	GG	GG	GT	TT	GG	GG	GG	TT	GT
SNP129	A/G	GWHBCIR00000001	4355481	AA	AA	AA	AG	AA	AG	AA	AA	AG	AG	GG	AG	AG	AG	AA	AA	AA	AA	AA	AA	AA	AA	AA	GG	GG	GG	AA	AG	GG	AG	AG	AG	AG	GG	AG	AA	AG	AA	AA	AA	AA	AA	AA	AA	GG	AA
SNP130	A/T	GWHBCIR00000001	4382370	TA	AA	AA	AA	AA	TT	TT	AA	TA	TA	TA	TA	TA	TA	AA	AA	AA	AA	AA	TA	TA	TA	TA	TA	TA	TA	TT	TA	AA	AA	AA	TA	AA	AA	TA	TA	TA	TT	TT	AA	AA	TA	AA	AA	TA	TA
SNP131	C/A	GWHBCIR00000001	4399602	CA	CC	CA	CC	CC	CA	AA	CC	CC	CC	CC	CC	CC	AA	CC	CC	CC	CC	CC	CA	CA	CA	CA	AA	AA	AA	AA	CA	CA	CC	CC	CC	CA	CC	CA	CA	CA	CA	CC	CC	CC	CC	CC	CC	CC	CC
SNP132	A/T	GWHBCIR00000001	4415714	AT	AT	TT	AA	AA	AA	AA	AT	AT	AT	AT	AT	AT	AA	AA	AT	AA	AA	AA	AA	AA	AA	AA	AA	AA	AA	TT	AT	AA	AT	AT	AA	AT	AT	AT	TT	AT	AA	AA	AA	AA	AT	AT	AT	TT	AT
SNP133	T/C	GWHBCIR00000001	4436828	TC	CC	CC	TC	CC	TC	TT	TC	TT	TT	TT	TT	TT	TT	TT	TC	TT	TT	TT	TT	TT	TT	TT	TT	TT	TT	CC	TC	TC	TT	TC	TT	TC	TT	TC	TC	TT	CC	TT	TC	TC	CC	CC	CC	TT	TC
SNP134	C/T	GWHBCIR00000001	4460781	TC	TC	TC	TC	CC	TC	TT	TC	TC	TC	TC	TC	TC	CC	TC	CC	TT	CC	TT	TT	TC	TT	TC	TC	TC	TC	CC	TT	TC	CC	TT	TC	CC	TT	TC	TC	TC	TC	TT	TC	CC	TC	TC	TC	CC	CC
SNP135	C/T	GWHBCIR00000001	4485447	CC	CC	CT	TT	TT	TT	TT	TT	CT	CT	CC	CT	CT	CC	CC	CC	CC	CC	CC	CC	CC	CC	CC	TT	TT	TT	TT	CT	TT	TT	CT	CT	TT	TT	TT	TT	CC	CT	CC	CT	TT	CT	CT	CT	TT	TT
SNP136	G/A	GWHBCIR00000001	4518752	GG	GG	GG	GG	GG	GG	GG	GG	GG	GG	GG	GG	GG	GG	GG	GG	GG	GG	AA	GG	GG	GG	GG	GG	GG	GG	GG	AG	GG	AG	GG	GG	GG	AG	GG	AG	GG	AA	GG	GG	GG	GG	GG	GG	AG	GG
SNP137	T/C	GWHBCIR00000001	4538672	TC	TC	TC	TT	TT	TT	TT	TC	TT	TT	TT	TT	TT	TT	TT	CC	TT	TT	TT	CC	TC	TT	TC	TT	TT	TT	TT	TC	TC	TC	TC	TT	TC	TT	TC	TT	TC	TC	TC	TT	TC	TC	TT	TT	TT	TT
SNP138	T/C	GWHBCIR00000001	4573095	TT	TT	TT	TT	CT	TT	TT	TT	CT	CT	TT	CT	CT	TT	CT	TT	TT	CT	TT	TT	TT	TT	TT	TT	TT	TT	CC	CT	CT	CC	CT	CT	CT	CC	CC	CT	CT	CC	CC	TT	TT	TT	TT	TT	TT	CT
SNP139	T/C	GWHBCIR00000001	4594282	CC	TT	CC	TT	TC	TT	TT	TC	CC	CC	TT	CC	CC	TT	TT	CC	CC	TT	CC	TT	TC	TT	CC	CC	CC	CC	CC	TT	TC	CC	TC	CC	CC	TC	TC	TC	TC	CC	CC	TC	TC	CC	CC	TC	TT	CC
SNP140	G/A	GWHBCIR00000001	4612751	GG	GA	GA	GG	GA	GG	AA	AA	AA	AA	GA	GA	AA	GG	GG	GA	GG	GG	GG	AA	AA	AA	GG	GG	GG	GG	AA	AA	AA	GA	GA	GG	GG	AA	GA	GA	GA	GG	GG	GA	GA	GA	GA	GG	GG	AA
SNP141	G/A	GWHBCIR00000001	4634421	GG	GG	GG	GG	GG	GG	GG	GG	GG	GG	GG	GG	GG	GG	GG	GG	GG	GG	GG	GG	GG	GG	GG	GG	GG	GG	GG	GA	AA	AA	GA	GA	GA	GG	GA	GG	GA	GG	GG	GG	GG	GG	GG	GG	GG	GG
SNP142	C/T	GWHBCIR00000001	4724235	TT	TT	TT	TC	TC	TC	TT	TT	TC	TC	TC	CC	TC	TC	TT	TC	TT	TC	CC	CC	CC	TC	TT	CC	CC	CC	CC	CC	CC	TC	TC	TT	TC	CC	CC	CC	CC	TC	TC	TC	TT	TC	TC	TT	TT	CC
SNP143	T/G	GWHBCIR00000001	4760382	GT	TT	GG	GT	GT	TT	GG	GT	TT	TT	TT	TT	TT	TT	TT	TT	GT	TT	TT	TT	TT	TT	TT	GG	GG	GG	TT	GT	TT	TT	TT	TT	TT	TT	TT	GT	TT	TT	TT	GT	GT	TT	GG	GT	TT	TT
SNP144	T/C	GWHBCIR00000001	4780395	TT	TT	CT	CT	TT	TT	TT	TT	CC	CC	CC	CC	CC	TT	TT	CC	TT	TT	CT	CC	CC	CC	TT	TT	TT	TT	TT	TT	CT	CT	CT	CC	CT	CT	CT	CT	CT	CT	CT	TT	TT	CT	TT	TT	CC	CC
SNP145	G/A	GWHBCIR00000001	4800966	GG	GG	GG	GG	GG	GA	GG	GG	GG	GG	GA	GG	GG	AA	AA	GA	GG	AA	GG	GA	GG	GA	GG	AA	GA	GA	GG	GG	GG	GG	GG	GA	GA	GG	GG	GA	GG	GG	GG	GA	GG	GA	GG	GA	AA	GG
SNP146	C/T	GWHBCIR00000001	4820219	TT	CT	TT	TT	CC	CC	CC	TT	CT	CT	CC	CT	CT	CC	CC	CC	TT	TT	CC	CT	CC	CT	TT	CT	CT	CT	CC	CT	CT	CC	CT	CC	CC	CC	CC	CT	CT	CT	CT	CC	CT	CC	CT	TT	CC	TT
SNP147	T/C	GWHBCIR00000001	4841881	TC	TT	TT	TT	TC	TC	CC	TC	TC	TC	CC	TC	TC	CC	CC	CC	TT	TT	CC	TT	CC	CC	TT	TC	TC	TC	CC	TC	TC	TC	TC	TC	TC	TC	TC	TT	TC	TT	TT	TC	TT	TC	TC	TC	CC	TT
SNP148	G/T	GWHBCIR00000001	4859860	GT	TT	GT	GT	GT	GT	TT	GG	GG	GG	GG	GT	GG	GG	GG	GT	GG	GG	GG	GG	GG	GG	GG	GG	GT	GT	GG	GG	GT	GG	GG	GG	GG	GG	GT	GT	GT	GG	GG	GG	GT	GG	GG	TT	GG	GG
SNP149	T/G	GWHBCIR00000001	4902229	GG	GG	TG	TG	TT	TG	TT	TG	TT	TT	TG	TT	TT	TT	TT	TT	TG	TT	TT	TT	TT	TT	TT	TT	TG	TG	TT	TT	TG	TT	TT	TT	TT	TT	TG	TT	TG	GG	TG	TG	TT	TG	TG	TG	GG	TT
SNP150	G/T	GWHBCIR00000001	4950292	GG	GG	GG	GG	GT	GT	GT	GT	GT	GT	GT	GT	GT	TT	TT	GT	TT	TT	GT	GT	GT	GT	TT	GG	GG	GG	GG	GG	GG	GG	GG	GG	GG	TT	GG	GG	GG	GG	GG	GT	GG	GG	GG	GT	GG	GG
SNP151	C/T	GWHBCIR00000001	4992954	CC	TT	CC	CC	CT	CT	CT	CT	CT	CT	TT	CT	CT	TT	TT	TT	TT	TT	CC	CT	CC	CC	TT	CC	CC	CC	CC	CC	CC	CT	CC	CT	CT	TT	CC	CC	CT	CT	CT	CT	CC	CT	CC	CT	TT	CC
SNP152	T/C	GWHBCIR00000001	5033405	CC	CC	CT	CC	CT	CC	CT	CT	CC	CC	CC	CC	CC	CT	TT	CT	TT	TT	TT	TT	TT	TT	TT	CC	CT	CT	TT	TT	CT	TT	CT	CT	CT	CC	CT	CT	CT	CT	CT	CT	CT	CT	TT	CT	TT	TT
SNP153	G/A	GWHBCIR00000001	5068294	GG	GG	GG	GG	GG	GG	GG	GG	GG	GG	GA	GG	GG	GA	AA	GG	GG	GG	AA	GA	GG	GA	GG	GG	GG	GG	GG	GG	GG	GG	GG	GG	GA	GG	GG	GG	GG	GG	GG	GG	GG	GG	GG	GG	AA	GG
SNP154	C/T	GWHBCIR00000001	5105227	CC	CC	CT	CC	CT	CC	CT	CC	CT	CT	CC	CT	CT	CC	CC	CC	CC	CC	CC	CC	CC	CC	CC	CT	CC	CC	CC	CT	CC	CC	CC	CT	CT	TT	CC	CT	CC	CT	TT	CC	CC	CC	CC	CC	TT	CC
SNP155	A/G	GWHBCIR00000001	5136616	AA	AA	AA	AG	AA	AA	AA	AA	GG	GG	AG	GG	GG	AA	GG	AG	GG	GG	AA	AA	AG	AG	AG	AG	AA	AA	GG	AG	AG	AG	AG	AA	AG	AA	AG	AG	GG	GG	GG	AG	AG	GG	AA	AG	AA	AG
SNP156	C/A	GWHBCIR00000001	5156211	CC	CC	CC	CC	CC	CC	CC	CC	AA	AA	CA	AA	AA	CC	CC	CC	CC	CC	CC	AA	CC	CC	CA	CC	CC	CC	AA	CC	CC	CA	CC	CC	CA	CC	CA	CA	CC	CC	CC	CC	CC	CC	CC	CC	CA	AA
SNP157	A/G	GWHBCIR00000001	5185423	AA	GA	AA	GA	GA	GG	AA	GG	AA	AA	AA	AA	AA	AA	GG	GA	GA	GG	GG	GA	GG	GA	AA	AA	GA	GA	AA	AA	AA	GA	GA	GA	AA	GA	AA	AA	AA	AA	AA	AA	AA	AA	AA	AA	AA	GG
SNP158	G/A	GWHBCIR00000001	5205551	AG	AG	AA	GG	GG	AG	AG	GG	GG	GG	GG	GG	GG	GG	GG	GG	GG	GG	GG	GG	AG	AG	GG	GG	GG	GG	GG	GG	GG	GG	GG	GG	GG	GG	GG	GG	GG	GG	GG	AG	GG	AA	GG	GG	GG	GG
SNP159	T/C	GWHBCIR00000001	5225952	TT	TT	TT	TT	TC	TT	TT	TC	TT	TT	TT	TT	TT	CC	TT	CC	CC	CC	CC	CC	TC	TT	TC	CC	TC	TC	CC	CC	CC	TC	CC	CC	CC	CC	TC	TC	CC	TC	TC	TT	TT	TT	TT	TT	TT	TC
SNP160	C/G	GWHBCIR00000001	5279222	CG	CG	CC	GG	CG	CG	CG	CG	CC	CC	CC	CC	CC	CG	CC	CG	CG	CC	GG	CC	CG	CC	CC	CG	CG	CG	CC	CG	CG	CC	CC	CG	CC	CG	CG	CC	CG	CC	CC	CC	CG	CG	CC	CC	CC	CG
SNP161	G/A	GWHBCIR00000001	5306811	GG	GG	GG	GG	AG	AG	AG	GG	GG	GG	AG	GG	AG	AA	AA	AA	AG	AG	GG	GG	GG	GG	GG	AA	AG	AG	GG	GG	AA	AA	AG	AG	GG	AA	AA	GG	AG	AA	AG	GG	GG	AG	GG	GG	AA	AG
SNP162	G/A	GWHBCIR00000001	5369926	AG	GG	AG	GG	AG	GG	GG	AG	AG	AG	AA	AG	AG	AG	GG	GG	GG	AG	GG	GG	GG	GG	GG	GG	AG	AG	AA	AA	GG	AA	AG	AG	AG	AA	AG	AA	AG	AA	GG	AG	AG	AG	GG	GG	AA	AA
SNP163	G/A	GWHBCIR00000001	5410637	GG	GA	GA	GA	GG	GG	GG	GG	AA	GA	GA	AA	GA	GA	GA	GG	GG	GA	GG	GG	GG	GG	GG	AA	GA	GA	GG	GG	GA	AA	GG	GA	GA	GA	AA	AA	AA	GA	AA	GG	GG	GG	GG	GA	AA	GG
SNP164	A/G	GWHBCIR00000001	5431357	AA	AA	AA	GG	AG	AA	AG	AA	GG	GG	AA	GG	GG	AA	AA	AA	AA	AA	AA	AA	AA	AA	AA	AG	AG	AG	GG	GG	GG	AG	AG	AG	GG	GG	GG	GG	AG	AG	AG	AA	AA	AA	AA	AA	AA	AG
SNP165	T/G	GWHBCIR00000001	5476319	GT	TT	TT	TT	TT	TT	TT	TT	TT	TT	TT	TT	TT	GT	GT	GT	TT	GT	TT	TT	TT	TT	TT	GT	GT	GT	TT	TT	GT	GT	TT	GT	GT	GT	GG	GG	GG	GG	GG	TT	TT	GT	TT	TT	GG	GT
SNP166	A/T	GWHBCIR00000001	5506603	AA	AA	AA	AA	AA	AA	AA	AA	AT	AT	TT	AT	AT	AA	AA	AA	AA	AA	AA	AA	AA	AA	AA	AT	AT	AT	AA	AA	AA	AA	TT	TT	AA	AT	TT	AA	AA	AA	AA	AA	AA	AA	AA	AA	AT	AA
SNP167	G/A	GWHBCIR00000001	5526497	GG	AG	GG	GG	GG	GG	AG	GG	GG	GG	GG	GG	GG	GG	AA	AG	GG	GG	GG	GG	GG	GG	GG	GG	GG	GG	GG	GG	GG	AG	GG	AG	AG	GG	GG	AG	GG	AG	AG	GG	GG	AG	GG	GG	AA	AG
SNP168	C/T	GWHBCIR00000001	5584776	CC	CT	CC	CC	CC	CC	CC	CT	CT	CT	TT	CT	CT	TT	CC	CC	CC	CC	CC	CC	CC	CC	CC	CT	TT	TT	CC	CC	CC	CT	CC	CT	CT	CT	CT	CC	CT	CC	CC	CT	CT	CT	CC	CC	TT	CT
SNP169	C/G	GWHBCIR00000001	5620000	CC	CC	CC	CC	CC	CC	CC	CC	CC	CC	CC	CC	CC	CC	CC	CC	CC	CC	CC	CC	CC	CC	CC	CC	CC	CC	CC	CC	GG	CC	CG	CG	CG	CG	CC	CG	CC	CC	CC	CC	CC	CC	CC	CC	CC	CC
SNP170	G/A	GWHBCIR00000001	5635005	GG	GG	GG	GG	GG	GG	GG	GG	GG	GG	GG	GG	GG	GG	GG	GG	GG	GG	GG	GG	GG	GG	GG	GA	GA	GA	GG	GG	GG	GA	GG	GG	GG	GG	GA	GG	GA	GG	GG	GG	GG	GG	GG	GG	GA	GG
SNP171	T/C	GWHBCIR00000001	5651716	CC	TC	TC	TT	CC	TT	TT	CC	CC	CC	CC	TC	CC	TT	TT	TT	TT	TT	TT	TT	TT	TT	TT	TT	TT	TT	TT	TT	CC	TT	TC	TT	CC	TC	TC	TC	TC	TT	TT	TC	TC	TT	TT	TT	TT	TT
SNP172	G/A	GWHBCIR00000001	5701855	AA	GA	GA	GG	GA	GG	GA	GA	GG	GG	GG	GG	GG	GG	GG	GG	GG	GA	GG	GG	GG	GG	GG	GG	GG	GG	GG	GG	GG	GG	GG	GG	GG	GG	GG	GG	GG	AA	GA	GA	GA	GA	GA	GA	GG	GG
SNP173	T/G	GWHBCIR00000001	5744290	TG	TG	TG	GG	GG	TG	GG	GG	TG	TG	TG	TG	TG	TT	TT	TG	TG	TG	TT	TT	TG	TG	TT	TT	TT	TT	GG	GG	TG	TG	GG	TT	TT	TG	TG	TG	TG	TT	TT	TG	TG	TG	TT	TT	GG	TG
SNP174	C/T	GWHBCIR00000001	5764680	CC	CC	TC	CC	TC	CC	CC	CC	CC	CC	CC	CC	CC	CC	CC	TC	CC	CC	CC	CC	CC	CC	CC	CC	CC	CC	TT	TT	TC	TT	TC	TT	TT	TT	TT	TT	TC	TT	TC	TC	TC	CC	CC	TC	CC	TT
SNP175	C/T	GWHBCIR00000001	5788222	CC	TT	CC	TT	CT	CT	CC	CC	CC	CC	CC	CC	CC	CT	CT	TT	CC	CC	CC	CC	CC	CC	CC	CT	CT	CT	TT	TT	CC	TT	CT	CC	CC	CT	CC	CT	CT	CC	CC	TT	TT	TT	TT	CT	CT	CC
SNP176	T/A	GWHBCIR00000001	5804477	AT	TT	AT	TT	AT	TT	TT	AT	TT	TT	AT	TT	TT	TT	TT	AT	TT	TT	TT	TT	TT	TT	TT	TT	TT	TT	TT	TT	TT	TT	TT	TT	TT	TT	AT	TT	AT	TT	TT	TT	AA	AT	AT	AT	AA	TT
SNP177	T/C	GWHBCIR00000001	5858592	TC	CC	CC	CC	CC	CC	CC	CC	TT	TT	TC	TT	TT	TC	CC	TC	TC	TC	CC	TT	TC	TC	TT	TC	TC	TC	TC	CC	TT	CC	CC	TT	TC	TT	TC	TT	TC	TC	TT	TC	CC	TC	CC	CC	TT	TT
SNP178	G/A	GWHBCIR00000001	5877950	GA	GG	GG	GG	GG	GG	GG	GG	GA	AA	AA	GA	AA	GG	GA	GG	GG	GG	GG	GG	GG	GG	GG	GG	GG	GG	GA	GG	GA	AA	AA	AA	GG	GA	GA	GG	GA	GA	AA	GG	GA	GG	GG	GA	GA	GA
SNP179	G/C	GWHBCIR00000001	5896042	CC	CG	CG	CC	GG	CG	GG	CG	GG	GG	GG	GG	GG	GG	GG	CG	GG	CG	GG	CC	CG	CG	CC	CC	CC	CC	CC	CC	CG	CC	CC	GG	CG	CG	CC	CG	GG	CG	CG	GG	GG	GG	GG	GG	CC	GG
SNP180	C/A	GWHBCIR00000001	5943458	CA	CA	AA	CC	AA	CA	AA	CA	AA	AA	CC	CA	AA	CC	CC	CC	CA	CC	CC	AA	CC	CC	CC	CC	CC	CC	CC	CC	CA	CC	CC	CC	CC	CC	AA	CC	CA	CC	CC	AA	CA	CC	CA	CA	CC	CC
SNP181	C/T	GWHBCIR00000001	5988696	CC	CC	CC	TT	CC	CC	CC	CC	CC	CC	CC	CC	CC	TT	TT	CT	CC	CC	CC	CC	CC	CC	CC	CC	CT	CT	CC	TT	CT	CC	CT	TT	TT	CT	TT	TT	TT	CC	CT	CC	CT	CT	CT	CC	CC	CC
SNP182	A/G	GWHBCIR00000001	6048313	AA	AA	AA	AA	AA	AA	AA	AA	AA	AA	AA	AA	AA	AA	AA	AA	AA	AA	AA	AA	AA	AA	AA	AA	AA	AA	AA	AA	AA	AA	AA	AA	AA	AA	AA	AA	AA	AA	AA	AG	AA	AA	AA	AA	AA	AA
SNP183	C/T	GWHBCIR00000001	6074030	TC	CC	TC	CC	CC	CC	TC	CC	CC	TC	CC	TC	TC	CC	TC	CC	CC	CC	CC	CC	CC	CC	CC	CC	CC	TC	TC	CC	CC	CC	TT	CC	TC	CC	TC	TC	TC	CC	TC	TC	CC	TC	CC	TC	CC	CC
SNP184	C/T	GWHBCIR00000001	6158189	CT	CC	CT	CT	CT	CC	CT	CC	CC	CC	CC	CC	CC	CC	CC	CT	CC	CC	CC	CC	CC	CC	CC	CC	CC	CC	CC	CC	CC	CC	CC	CC	CC	CC	CC	CC	CT	CC	CC	CC	CC	CT	CC	CC	CC	CT
[truncated: 5,025 more rows]
[truncated: 85 more columns]

## Sheet: Table S5
Supplementary Table S5. Distribution of SNPs across chromosomes in S. alba.
Chromosome	Length (bp)	Variants
GWHBCIQ00000001	22364016	151
[truncated: 11 more rows]

## Sheet: Table S6
Supplementary Table S6. Distribution of SNPs across chromosomes in S. caseolaris
[truncated: 13 more rows]

[truncated: 2 more sheets: Table S7, Table S8]
